# Supplementary material for: Targeting CPS1 attenuates lung cancer metastasis by regulating EMT through an epigenetic mechanism
Source: Theranostics. 2026 Jan 1;16(4):1740–61. doi: 10.7150/thno.123679 (PMC12680530; doi:10.7150/thno.123679)
Supplement: Supplementary file 2 — Supplementary tables. [file thnov16p1740s2.zip]

Archive with 8 entries (7 files):
- Supplemental Table/
- Supplemental Table/Table S1-Proteomics for primary and metastatic cancer cells.xlsx
- Supplemental Table/Table S2-RNA sequencing (RNA-seq) data.xlsx
- Supplemental Table/Table S3-The metabolomic data for primary and metastatic lung cancer cells.xlsx
- Supplemental Table/Table S4-The metabolomic data (L6shScr vs. L6shCPS1).xlsx
- Supplemental Table/Table S5-The targeted metabolomic data (L6shScr vs. L6shCPS1).xlsx
- Supplemental Table/Table S6-Pharmacokinetics, toxicity and bioavailability data.xlsx
- Supplemental Table/Table S7-Oligonucleotide sequences.xlsx
