# Supplementary material for: Targeting CPS1 attenuates lung cancer metastasis by regulating EMT through an epigenetic mechanism
Source: Theranostics. 2026 Jan 1;16(4):1740–61. doi: 10.7150/thno.123679 (PMC12680530; doi:10.7150/thno.123679)
Supplement: Supplementary file 2 — Supplementary tables. [file thnov16p1740s2.zip › Supplemental Table/Table S1-Proteomics for primary and metastatic cancer cells.xlsx]

## Sheet: proteomics for Fig. 1A and S1E
Proteomics for primary and metastatic cancer cells Differentially expressed proteins
ID	Gene_Symbol	P.Value	Fold Change
A0A024R4E5	HDLBP	0.0202412	0.685227
P11047	LAMC1	4.01791e-08	3.04457
Q8NEZ5	FBXO22	3.1514e-07	3.83681
Q8WXE9	STON2	5.10453e-07	12.7218
A0A087WTR0	ZNHIT3	0.311368	0.813689
A0A087WTT2	TMEM230	0.326073	0.823677
P14625	HSP90B1	5.2951e-07	2.47678
P31327	CPS1	1.17604e-06	6.11309
A0A087WUD3	OSTC	0.358032	0.70448
A0A087WUT0	MYEF2	0.85608	0.960943
P28074	PSMB5	2.00565e-06	2.12091
S4R368	DNAJC12	2.52882e-06	3.83383
A0A087WWU8	TPM3	0.93174	0.987583
Q14596	NBR1	2.93637e-06	7.22501
A0A087WXB0	SCAMP1	0.547929	0.894399
A0A087WXM8	BCAM	0.00416669	0.507099
Q14195	DPYSL3	3.88019e-06	4.19374
Q15434	RBMS2	5.71923e-06	3.16755
E9PFT6	HBD	7.11374e-06	3.31938
Q15020	SART3	7.74072e-06	1.81941
A0A087WYR0	SRP19	0.297613	0.83527
P30040	ERP29	8.44848e-06	1.92238
A0A087WZ06	STK3	0.787352	0.942877
A0A087WZ13	RAVER1	0.0826705	0.738141
A0A087X004	GLS2	0.799601	0.93939
O60563	CCNT1	8.82036e-06	2.69278
A0A087X0M4	SLC4A1AP	0.728202	0.90497
P69905	HBA1;	9.17007e-06	3.55296
P62826	RAN	9.77935e-06	1.7034
A0A087X0W8	RELA	0.174054	0.705062
A0A087X142	SEPTIN8	0.00712197	0.522882
A0A087X1R4	WTAP	0.82645	0.920383
A0A087X1Z3	PSME2	3.3209e-05	0.564859
A0A1W2PQ77	GOSR2	1.13586e-05	3.80885
A0A087X295	WDR6	0.206074	0.670731
K7EMM8	GLYR1	1.34145e-05	2.70346
P28072	PSMB6	1.52682e-05	2.03053
P61088	UBE2N	1.69288e-05	1.80586
P27487	DPP4	2.55551e-05	5.24653
Q13610	PWP1	2.78525e-05	1.83193
P36873	PPP1CC	3.85361e-05	2.13111
Q7Z7K6	CENPV	4.8324e-05	2.44698
A0A0A0MRM8	MYO6	0.449519	0.866555
P42166	TMPO	6.15552e-05	2.84503
P04406	GAPDH	6.5255e-05	1.80767
A0A0A0MSB8	EXOC7	0.216666	0.821585
Q68CQ4	UTP25	6.68092e-05	2.91636
A0A0A0MSI8	EXOC5	0.0727064	0.724524
K7EPV6	SLC44A2	7.13915e-05	4.08341
A0A0A0MT01	GSN	0.0596633	0.751901
A0A0A0MT32	LIPA	1.89602e-05	0.345224
A0A0A0MT83	IVD	0.248976	0.674236
Q9BZE4	GTPBP4	7.15238e-05	1.96949
A0A0A0MTC1	RNF213	0.00550689	0.467278
P55209	NAP1L1	7.42705e-05	1.65445
P16144	ITGB4	8.73654e-05	3.43033
F5H8H2	MVK	8.84428e-05	2.49442
A0A0A6YYH1	C15orf38-AP3S2	0.96081	0.989139
A0A0A6YYL4	PAM16	0.0259476	0.450844
Q9Y2T3	GDA	9.71252e-05	4.93759
A0A0C4DFM1	TM9SF4	0.614925	0.897313
A0A0C4DFX9	NELFA	0.332784	0.754761
O00154	ACOT7	0.000113489	1.56884
A0A0C4DG51	PNPLA8	0.482146	0.80245
Q13217	DNAJC3	0.000121286	2.98627
O95816	BAG2	0.000122986	2.61103
A0A0C4DGA7	ABLIM3	0.00429375	0.291339
Q8TDD1	DDX54	0.000130865	2.60664
P08238	HSP90AB1	0.00014259	1.7493
A0A0C4DH22	EPB41L1	0.544496	0.798116
P07237	P4HB	0.000147862	1.58377
A0A0D9SF70	ARFGAP2	0.794328	0.96714
E7EW05	SDAD1	0.000149891	2.56878
G5E966	AP1S3	0.000150879	2.70639
A0A0G2JH37	TAPBP	0.117908	0.692376
A0A0G2JHC2	PPP1R18	0.362625	0.785462
A0A0G2JIW1	HSPA1B	0.489056	0.924947
P40189	IL6ST	0.00015159	4.12366
P09960	LTA4H	0.000155952	1.73996
Q96JQ0	DCHS1	0.00015816	2.49873
G5E9Q6	PFN2	0.000162166	1.49424
Q9P1Z2	CALCOCO1	0.000167949	3.58701
A0A0J9YYJ0	CNPY4	0.284522	0.748909
P80188	LCN2	0.000171062	5.85359
P08670	VIM	0.000171797	1.70067
A0A0S2Z406	HSD17B3	0.745362	0.890337
A0A0U1RQC9	TP53	0.000203753	0.298804
P33316	DUT	0.000179043	1.73999
O95994	AGR2	0.000195618	6.61072
A0A0U1RQX8	CBL	0.630428	0.893504
P41567	EIF1	0.000199602	1.86621
Q9BYG3	NIFK	0.000200437	2.03574
A0A140T8Y4	HLA-A	0.638136	0.874989
A0A140TA86	MICOS13	0.0690034	0.704424
A0A182DWF2	TXNRD2	0.849273	0.959934
Q9H2G2	SLK	0.000217381	1.53817
Q96AQ6	PBXIP1	0.000221268	4.63568
A0A1B0GTJ7	ADSL	0.0788558	0.762436
A0A1B0GTL5	RAB11FIP5	0.875369	0.960434
O15226	NKRF	0.000225265	2.17874
A0A1B0GUE3	ASAH1	0.493508	0.861786
A0A0C4DGB9	PPA2	0.000231117	2.53757
A0A1B0GVD5	CTSD	8.59343e-06	0.378557
A0A1B0GVH5	FTO	0.0132724	0.689705
P52926	HMGA2	0.000270411	7.55962
P63272	SUPT4H1	0.000273536	1.85228
A0A1W2PNR9	IER3IP1	0.0882631	0.681218
A0A1W2PNW1	STAT6	0.00699048	0.629506
A0A1W2PNX8	UNC45A	0.753323	0.955985
P10599	TXN	0.000288157	1.76752
P49327	FASN	0.0002904	1.60504
O15067	PFAS	0.000298331	1.68002
A0A1W2PQR6	SCARB2	0.204388	0.822979
A0A1X7SC65	HSPB6	0.000523471	0.402806
A0A286YFF7	PPT1	0.791123	0.893253
P23921	RRM1	0.000327322	2.84972
A0A2R8Y4M1	CLIC5	0.477494	0.880406
A0A2R8Y566	RELCH	0.227585	0.663345
Q07065	CKAP4	0.000334923	5.7886
J3KRC4	NT5C	0.000336671	2.00782
P50579	METAP2	0.000337351	5.45838
Q9NZM1	MYOF	0.000362122	2.23919
P09936	UCHL1	0.000393952	19.9099
A0A2R8Y6Y7	SUCLA2	0.843118	0.961088
Q06830	PRDX1	0.000399128	2.182
A0A2R8Y793	ACTB	0.119171	0.78109
O95478	NSA2	0.000413548	4.01915
Q15120	PDK3	0.00042371	2.43483
A0A2R8Y852	CUX1	0.914353	0.969023
Q96HS1	PGAM5	0.000427117	1.78999
A0A2R8YCH5	CTNNB1	0.0245287	0.417458
Q96AE4	FUBP1	0.000433311	1.66874
A0A2R8YE10	VPS45	0.301579	0.751675
A0A2R8YEK8	CERT1	0.170715	0.601367
A0A2R8YFD4	CBLB	0.398102	0.668453
Q15025	TNIP1	0.000434862	5.50038
A0A2R8YGH5	AP1S1	0.0299233	0.575738
A0A2R8YHD2	TPM4	0.00192606	0.100699
A0A2U3TZL5	CD59	0.897345	0.943992
Q9UHA3	RSL24D1	0.000440056	2.34319
Q9HAU0	PLEKHA5	0.000467911	2.14001
A0A2Y9D025	NDUFA6	0.802445	0.943433
Q9UHD1	CHORDC1	0.000488757	1.56189
A0A3B3IRI3	TJP2	0.0926139	0.563729
A0A3B3IRQ9	ADAR	0.436493	0.852815
Q8IVL5	P3H2	0.000498047	3.75132
Q9H0S4	DDX47	0.000500178	2.2939
Q5VYK3	ECPAS	0.000519883	1.94662
A0A3B3ISS6	GPNMB	0.0330093	0.386367
A0A3B3IT52	MSANTD5	0.159574	0.508923
Q7Z5H4	VN1R5	0.000525206	12.0604
A0A3B3ITW1	GSK3B	0.0780168	0.643111
A0A3B3ITW3	ABCD3	0.734873	0.925701
A0A3B3IU33	AMDHD2	0.337921	0.67376
A0A3B3IUB5	HM13	0.431826	0.709941
Q6P1J9	CDC73	0.000561137	2.51566
P11216	PYGB	0.000574179	1.47727
Q8NEW0	SLC30A7	0.000574892	2.11605
P23284	PPIB	0.000601576	1.6867
H0YCM7	ELMO2	0.000626783	2.19219
A0A494C0S0	SNX25	0.907461	0.966382
J3KP65	TBXT	0.000641207	4.2512
O75391	SPAG7	0.000658143	6.01286
M0R1I2	PLAUR	0.000680946	3.27435
A0A494C1L5	LRBA	0.630492	0.915644
P98088	MUC5AC	0.000709604	7.04311
E9PHN7	GSTM2	0.000763196	1.95044
A0A590UJQ1	ITCH	0.301738	0.750756
A0A590UJS9	DLG1	0.000668396	0.437203
A0A5F9UP49	SDF4	0.228453	0.664628
P26447	S100A4	0.000777925	22.4273
A0A5F9ZHN7	SACM1L	0.972924	0.987174
P49848	TAF6	0.000793159	1.64495
A0A5H1ZRP4	NELFB	0.803367	0.932755
A0A669KAX4	CUL4B	0.0114788	0.552524
A0A669KB05	CTNND1	6.44873e-06	0.589041
A0A669KB71	TOX4	0.945406	0.98654
Q7Z2Z2	EFL1	0.000843564	4.02766
Q14517	FAT1	0.000864691	6.43225
A0A6E2AE84	C10orf67	0.00042379	0.35864
B3KS81	SRRM5	0.000882508	2.66576
P62993	GRB2	0.000899707	1.62202
P29084	GTF2E2	0.00092057	4.39885
A0AV96	RBM47	0.811017	0.967603
A0AVT1	UBA6	0.00421618	0.495578
Q9NTZ6	RBM12	0.000936539	1.44178
Q99650	OSMR	0.000965972	5.65534
Q9UJX3	ANAPC7	0.000989521	4.32676
Q9Y3C1	NOP16	0.00102383	1.84551
Q13907	IDI1	0.00104213	3.12668
Q96KB5	PBK	0.0010501	2.47771
A4FU69	EFCAB5	0.985448	0.997174
E9PRR9	PTP4A2	0.00105346	2.15419
P50453	SERPINB9	0.00110411	3.03061
A6NC98	CCDC88B	0.901323	0.975411
A6NDG6	PGP	0.015381	0.775444
Q16881	TXNRD1	0.00110841	3.2941
A6NFS0	ZNF275	0.931692	0.973184
O14732	IMPA2	0.00111978	1.51219
Q96QE2	SLC2A13	0.00114561	1.79307
A6NHR9	SMCHD1	0.651917	0.895954
A6NIR2	IFT25	0.381439	0.858899
Q9BZQ8	NIBAN1	0.00114758	2.21107
A6NMQ3	ENSA	0.00971891	0.654144
A6NNK5	TP53BP1	0.5752	0.8354
A6ZKI3	RTL8C	0.0214055	0.551397
A7XZE4	TPM2	0.755742	0.937448
A8MQ02	AFDN	0.231	0.621548
A8MQB8	FMR1	0.0478702	0.512158
A8MTY9	VPS26C	0.537125	0.891114
A8MUM1	EIPR1	0.162893	0.836809
A8MXP9	MATR3	0.063195	0.711216
P07195	LDHB	0.00120802	1.7592
A8MYR4	GTF2A2	0.390018	0.82203
A8MZF9	DRG2	0.59141	0.856234
B0QYF8	MB	0.00105559	0.426818
B0QYK0	EWSR1	0.928162	0.984508
E9PQR7	VPS28	0.00123369	2.37005
B1AJY7	PSMD10	0.456138	0.83626
B1AK87	CAPZB	0.420298	0.863319
B1AK88	CAPZB	0.188532	0.870959
B1AKM8	PISD	0.741503	0.918826
O14818	PSMA7	0.00125549	1.40182
Q9H2U2	PPA2	0.00126381	2.0899
Q9BVK6	TMED9	0.00132903	2.56929
B3KS98	EIF3H	0.4902	0.932082
Q9BQ15	NABP2	0.00133442	1.65601
B4DDF4	CNN2	1.46541e-06	0.225571
P62875	POLR2L	0.00134063	2.07053
P16083	NQO2	0.00134544	2.98867
Q8WTW3	COG1	0.00136982	1.49061
B4DIP2	ERBIN	2.11107e-05	0.333184
Q9BYG5	PARD6B	0.00140107	1.76296
B4DKA4	ELP3	0.80047	0.944244
B4DKY1	CARS1	0.265482	0.885763
P04217	A1BG	0.00140343	2.41216
B4DR61	SEC61A1	0.894629	0.93105
A0A5F9ZH07	JAK1	0.00146389	3.10281
B4E0K5	MAPK14	0.505666	0.917911
E9PRA8	CRYAB	0.00151732	4.09272
Q08378	GOLGA3	0.00152827	1.87105
B7WP74	CWC22	0.369957	0.831709
B7Z2A9	ATP6V0A1	0.390676	0.841396
B7Z3Z9	ACSL1	0.26763	0.658359
P31153	MAT2A	0.00153187	1.70741
O94992	HEXIM1	0.00160158	3.09469
B7ZC38	SH3GLB2	0.107908	0.751209
P00505	GOT2	0.00160617	1.45473
Q9Y6N5	SQOR	0.00167412	3.03011
B8ZZQ6	PTMA	0.580153	0.875184
B8ZZW5	AVL9	0.467795	0.832821
B8ZZY2	AGFG1	0.414784	0.867572
B9A041	MDH1	0.306771	0.831285
B9A067	IMMT	0.905154	0.967996
Q14974	KPNB1	0.0017112	1.39779
O15479	MAGEB2	0.00174204	3.3355
Q14669	TRIP12	0.00176603	3.44526
Q86VP6	CAND1	0.00178229	1.5177
C9J2Y9	POLR2B	0.997386	0.999389
P29083	GTF2E1	0.00180089	1.89614
Q969U7	PSMG2	0.00189493	2.1339
C9J719	EBP	0.55557	0.807204
Q07820	MCL1	0.00189534	3.33123
P61247	RPS3A	0.00189893	1.36997
F5GZS6	SLC3A2	0.00192594	2.252
P38159	RBMX	0.00194056	1.43685
P25786	PSMA1	0.00194367	1.37689
C9JFR7	CYCS	0.00731573	0.460844
Q5T200	ZC3H13	0.00198178	2.17974
O60701	UGDH	0.00201176	3.45867
C9JIK8	ATG4B	0.561947	0.893632
E9PB18	ELAPOR1	0.00209494	2.87033
P11166	SLC2A1	0.00212781	2.09114
Q9UKK6	NXT1	0.00217354	1.76469
C9JJV6	MYADM	0.300143	0.815373
C9JK83	STAMBP	0.950912	0.990279
Q24JP5	TMEM132A	0.00217683	2.24607
C9JLU1	POLR2H	0.0731768	0.653583
C9JNZ1	UGP2	0.653246	0.914423
P15586	GNS	0.00221123	1.59331
C9JRZ6	CHCHD3	0.607732	0.895255
Q14498	RBM39	0.0022226	1.39484
C9JTT8	BET1	0.000644291	0.432827
P15559	NQO1	0.00224956	6.32403
Q9H6T3	RPAP3	0.00233144	2.41505
P20337	RAB3B	0.002359	1.52497
C9JZB0	INPP5K	0.0205274	0.686256
P51784	USP11	0.0023897	2.71622
P61599	NAA20	0.00241287	1.80512
H0Y5K5	ERGIC3	0.00241553	5.38559
D6R9G1	CDK7	0.751319	0.908604
Q9Y4W2	LAS1L	0.00242745	1.53396
F8W543	NAP1L1	0.00249366	2.0205
D6RAZ3	HMCES	0.0486397	0.677886
O00193	SMAP	0.00261821	2.12901
Q9UJK0	TSR3	0.00262893	2.12573
O60678	PRMT3	0.00267269	2.14979
Q9Y287	ITM2B	0.00272582	5.33794
D6REN3	PSMG4	0.653714	0.859339
D6RER5	SEPTIN11	0.319843	0.839694
D6REX3	SEC31A	0.129163	0.746138
Q14409	GK3	0.0027629	3.22302
O14965	AURKA	0.00288268	3.37839
Q5H9B4	TIMP1	0.00307296	2.08907
D6RHI9	RNASET2	0.180707	0.729402
D6RIY6	EXOSC9	0.433508	0.85889
D6RJF2	PAIP1	0.0729631	0.753217
Q16719	KYNU	0.00313142	4.88242
E5RFU2	EPHX2	0.983081	0.995171
E5RGN3	ATOX1	0.0837706	0.698374
M0R217	GGACT	0.00313747	1.69721
E5RGY0	DERL1	0.906495	0.969803
E5RH53	RMDN1	0.0870591	0.564339
O95361	TRIM16	0.00317752	2.06385
E5RIA4	DNPEP	0.000883152	0.51553
E5RIH5	TTI2	0.172858	0.687397
E7EQ69	NAA50	0.00320616	1.50338
Q9Y5J1	UTP18	0.00321827	1.99976
E7EMN6	PPP1R2	0.867528	0.969609
E7ENQ1	MAP4K4	0.87914	0.96058
E7ENY0	ADD1	0.323089	0.782955
E7EPT4	NDUFV2	0.373474	0.860774
Q12955	ANK3	0.00324935	2.20737
P51116	FXR2	0.0032614	1.45165
P30838	ALDH3A1	0.00326442	8.08339
P35232	PHB1	0.00326599	1.33015
Q5JWF2	GNAS	0.00326902	1.57866
J3QL71	SCRN2	0.00327625	2.14687
E7ERK9	EIF2B4	0.741388	0.960027
P46087	NOP2	0.00331972	1.42679
Q96QD8	SLC38A2	0.00339503	3.73746
O75828	CBR3	0.00340432	3.66925
E7ESW6	WDR87	0.115764	0.804098
E7ETU9	PLOD2	0.699122	0.89611
Q9NQ29	LUC7L	0.00350439	1.70089
E7EU96	CSNK2A1	0.375321	0.873794
E7EUC7	UGP2	0.23684	0.874277
Q8NBY1	STK26	0.00353169	3.23188
O14944	EREG	0.00360048	3.3905
Q6PJ69	TRIM65	0.00365777	1.39178
Q8N8A6	DDX51	0.00371427	2.95112
P20933	AGA	0.00371613	2.41592
Q13257	MAD2L1	0.00377134	1.86024
E7EX44	CALD1	7.88469e-07	0.352541
E7EX73	EIF4G1	0.247352	0.862839
E7EX90	DCTN1	0.00790041	0.72773
P31948	STIP1	0.00379156	1.37786
X6R4W8	ZNF207	0.00380521	2.05921
J3KMZ9	LDLR	0.00382436	3.30304
E9PC15	AGK	0.37043	0.632958
P52209	PGD	0.0038288	4.95248
P02656	APOC3	0.00387165	1.70823
E9PDF6	MYO1B	1.58298e-05	0.43904
Q13572	ITPK1	0.00387622	3.06586
Q8WUH6	TMEM263	0.00388314	2.16822
O15438	ABCC3	0.0039935	1.622
Q9Y5B0	CTDP1	0.00399619	1.40434
E9PF16	ACSF2	0.0794678	0.577784
E9PFP8	PCBP3	0.616186	0.883492
E9PFR3	PPP2R5D	0.436699	0.811159
A0A0M3HER2	CENPV	0.00402927	1.65948
P49902	NT5C2	0.00409082	1.5061
Q8NFH4	NUP37	0.00409999	1.70311
E9PGB6	CCHCR1	0.349706	0.852015
E9PHA2	NCAPH	0.786901	0.915745
G3V1R5	NRDC	0.00414472	1.83006
E9PHY0	ACP2	0.203714	0.750536
E9PI99	NFYC	0.425443	0.83202
E9PJB2	HIKESHI	0.635669	0.872359
P14866	HNRNPL	0.00430957	1.34072
Q9NWB6	ARGLU1	0.0043963	1.43924
E9PKG1	PRMT1	0.733867	0.964951
Q9Y5J6	TIMM10B	0.00440279	1.47126
E9PKV2	MRPL17	0.835418	0.954093
Q14739	LBR	0.00448555	1.6015
P46734	MAP2K3	0.00449828	2.12084
O00330	PDHX	0.00453781	2.46374
E9PMA1	SYVN1	0.262062	0.848618
Q8TDX7	NEK7	0.00455951	2.27547
A0A2R8YFL3	IFNGR1	0.00459681	3.02149
P61289	PSME3	0.00459743	1.40766
E9PNK6	TPD52L1	0.770713	0.957076
O76031	CLPX	0.00463669	2.09626
E9PNY1	ZFPL1	0.874381	0.979652
P78371	CCT2	0.00474755	1.32455
E9PQ57	RAE1	0.721088	0.950628
Q12797	ASPH	0.00493214	3.57559
P49773	HINT1	0.00494742	1.50037
E9PQW4	MAPK3	0.00259695	0.349614
Q9P0M6	MACROH2A2	0.00509404	2.85448
E9PQY2	PFDN4	0.00512241	0.553824
O43396	TXNL1	0.0052684	1.53143
E7EQV9	RPL15	0.00540129	1.36721
E9PRJ8	CD81	0.0569314	0.555868
Q9H2W6	MRPL46	0.00546729	2.1028
F1T0I1	SEC16A	0.965333	0.991575
F2Z2E2	IQGAP3	0.251236	0.708648
E7EPV7	SNCA	0.00554126	4.59114
F5GWH5	TMEM258	0.653714	0.829018
F5GWI4	ADA	0.000481323	0.266903
P60900	PSMA6	0.00555478	1.3007
F5GXX5	DAD1	0.266333	0.628873
P11142	HSPA8	0.00556669	1.35805
P46821	MAP1B	0.00563142	2.41899
P04004	VTN	0.00570388	2.19084
F5GYQ1	ATP6V0D1	0.888249	0.976626
Q92615	LARP4B	0.00577023	1.7899
P26885	FKBP2	0.00583047	1.68348
P20700	LMNB1	0.00585923	1.4495
Q15043	SLC39A14	0.00596436	2.93607
Q5T0D9	TPRG1L	0.00599093	1.75601
F5H345	HMBS	0.486931	0.889553
F5H365	SEC23A	0.00192063	0.662746
Q9NZL9	MAT2B	0.00600686	1.34775
Q9UJA5	TRMT6	0.00617696	1.8944
F5H5A1	ACSF3	0.297753	0.663966
Q13867	BLMH	0.00638518	1.51307
E9PEP6	NRP1	0.0065114	3.45446
Q71UM5	RPS27L	0.00661618	2.59637
F6T1Q0	PDE12	0.951828	0.98614
Q8NC51	SERBP1	0.00662843	1.76875
Q8N6Y2	LRRC17	0.00671119	5.36329
F8VPB4	SPRING1	0.473505	0.859126
Q15800	MSMO1	0.00671296	1.57673
Q9Y4L1	HYOU1	0.00677013	1.59236
F8VUA2	CHMP1A	0.0739552	0.555081
Q8NDC0	MAPK1IP1L	0.00677377	1.40469
Q9GZQ8	MAP1LC3B	0.00682543	2.51127
P15311	EZR	0.00687751	1.56742
A0A2R8Y653	UCK2	0.00690884	2.00535
F8W038	C17orf49	0.713066	0.92221
H3BS55	RPUSD1	0.00704815	2.43349
O75369	FLNB	0.00722788	1.35424
P10412	H1-4	0.00722813	1.74702
P62424	RPL7A	0.00728535	1.39965
F8W733	BABAM2	0.0654777	0.786132
F8W7Q4	FAM162A	0.710616	0.849228
Q969G6	RFK	0.0073089	1.8219
Q709C8	VPS13C	0.00743842	2.56646
F8W9P4	PIK3CD	0.119023	0.642192
F8WCJ7	SEC62	0.496795	0.871669
P78417	GSTO1	0.00774515	1.339
F8WF50	RABL3	0.809166	0.954874
Q92598	HSPH1	0.007787	1.40994
G3V0I5	NDUFV1	0.409963	0.859792
A0A0G2JP37	NLRP2	0.00783666	1.92871
G3V1D1	FTH1	0.000260255	0.276013
Q04446	GBE1	0.00786284	1.59567
G3V1P5	MED15	0.00762913	0.534658
O00515	LAD1	0.00794449	4.95092
G3V2S6	ATP6V1D	0.162368	0.824413
G3V3E8	NPC2	0.0014888	0.388346
Q9BVC5	C2orf49	0.00799295	1.72
Q9ULZ3	PYCARD	0.00800296	4.78637
A0A0C4DG22	REXO4	0.00801377	1.52622
G3V5T0	GSTZ1	0.378425	0.771309
Q9BUJ2	HNRNPUL1	0.00806126	2.14366
Q06124	PTPN11	0.00807735	1.30551
O15347	HMGB3	0.0081658	1.46743
Q8N7H5	PAF1	0.00829035	2.39031
P06748	NPM1	0.00830416	1.3507
Q00839	HNRNPU	0.00832218	1.33927
A0A0A0MQV6	FGF2	0.00832643	3.01521
G8JLA2	MYL6	0.300772	0.813807
P82914	MRPS15	0.00840145	1.61506
P27635	RPL10	0.0084745	1.35194
H9KV45	UBE2D3	0.00853704	1.35178
P49459	UBE2A	0.00854426	1.9415
Q04828	AKR1C1	0.00854536	7.83756
Q9HB71	CACYBP	0.00857726	1.50607
Q03013	GSTM4	0.00863484	3.00359
Q99567	NUP88	0.00864979	1.5253
P52895	AKR1C2	0.00865682	14.5706
P28066	PSMA5	0.00884963	1.30678
H0Y8X4	DNPH1	0.317282	0.80146
H0Y993	DEK	0.331216	0.903343
Q9H5V8	CDCP1	0.00885152	1.76296
H0YAP1	ZNF706	0.682136	0.920902
H0YBL1	IMPA1	0.972506	0.993439
P05067	APP	0.00886383	5.11958
P52292	KPNA2	0.00897988	1.64161
Q53F19	NCBP3	0.00900653	1.59366
O75663	TIPRL	0.0091143	1.51277
Q92616	GCN1	0.00913836	1.38554
Q9H6F5	CCDC86	0.00921855	1.774
H0YE28	SELENOH	0.00104629	0.633627
H0YEH2	PUM1	0.605001	0.877901
Q9BRJ6	C7orf50	0.00923635	1.5397
H0YF29	C8orf82	0.456758	0.876401
P53803	POLR2K	0.00932322	1.39939
P00390	GSR	0.00945053	2.15841
Q8ND82	ZNF280C	0.00956447	1.76053
P00749	PLAU	0.00977562	2.47419
Q8NFJ5	GPRC5A	0.00977572	2.03466
Q7L3S4	ZNF771	0.00983528	2.29156
H0YJV7	YY1	0.939377	0.976305
Q9UL25	RAB21	0.00985965	2.37874
O00267	SUPT5H	0.00986624	1.7032
H0YKT5	TLE3	0.0318957	0.468869
P20020	ATP2B1	0.00987804	1.42444
H3BUU9	CDH11	0.0100788	2.31255
H0YLP8	EMC4	0.853686	0.970493
H0YMB0	IRF9	0.540084	0.841986
Q8N0X7	SPART	0.0100807	2.13038
Q9BVP2	GNL3	0.0101311	1.34447
Q8ND56	LSM14A	0.0101333	1.57607
H0YL69	PSMA4	0.0101448	1.29681
H3BLS9	ANKHD1	0.992778	0.997376
Q8NHV4	NEDD1	0.0102031	3.54251
P83731	RPL24	0.0102811	1.29259
P23246	SFPQ	0.0103314	1.35297
H3BMU1	IST1	0.0951421	0.771285
Q15084	PDIA6	0.0103705	1.55555
Q14696	MESD	0.0104049	1.74912
H3BQQ1	CMC2	0.100912	0.773038
H3BQV3	COG8	0.219767	0.509247
Q96H79	ZC3HAV1L	0.0104063	2.28623
P62280	RPS11	0.0104455	1.40638
H3BSW6	CTU2	0.23082	0.724913
Q9NZW5	PALS2	0.0104473	2.47915
Q96EK6	GNPNAT1	0.0104501	1.79949
P01023	A2M	0.0105774	2.27457
A0A087WVM4	MTHFD1L	0.0105959	1.8218
Q14008	CKAP5	0.0109498	2.05943
H7BXH2	PPP6R3	0.118509	0.647045
Q9NRX1	PNO1	0.0109582	2.07308
A0A2U3TZV8	PLCH1	0.0111565	2.13898
H7BYY1	TPM1	0.00253653	0.409979
Q9NPR2	SEMA4B	0.0111624	2.35768
P46013	MKI67	0.0112748	2.4499
B4DY08	HNRNPC	0.0113572	1.29245
P13693	TPT1	0.0114385	1.32527
Q9BUE0	MED18	0.0116436	1.54572
Q9Y2L1	DIS3	0.0117031	1.63335
H7C3V9	SCLY	0.98556	0.994023
H7C5S6	LRWD1	0.783891	0.958519
Q86UP2	KTN1	0.0117204	1.76218
I1E4Y6	GIGYF2	0.90768	0.969
E9PRG8	C11orf98	0.0117359	1.77241
I3L0E3	hCG_1984214	0.188838	0.694451
I3L0P9	CNTROB	0.071008	0.656832
Q9Y6M7	SLC4A7	0.0117678	2.17711
I3L2C7	GEMIN4	0.523335	0.765254
P42765	ACAA2	0.0118836	1.46284
P30050	RPL12	0.012077	1.25512
Q15599	NHERF2	0.012201	2.49939
I3L3Z2	NAA38	0.46296	0.779905
O60218	AKR1B10	0.0124643	9.57674
I3L4C2	BAIAP2	0.163853	0.668051
I3L4V9	FLYWCH1	0.741503	0.918826
Q96BR5	COA7	0.0126292	1.52566
O00233	PSMD9	0.0128077	1.44604
J3KMZ8	DPF2	0.0355255	0.63226
O43684	BUB3	0.0130194	1.32953
Q9Y3B9	RRP15	0.0132123	1.82189
J3KN67	TPM3	0.924497	0.970107
J3KNF4	CCS	0.000951604	0.394628
Q5T280	SPOUT1	0.0132172	1.92235
J3KP15	SRSF2	0.433439	0.896347
Q9BV20	MRI1	0.0132872	1.91383
A0A0A0MSS8	AKR1C3	0.013344	7.12631
A0A075B7B1	SYNM	0.0135886	1.33272
Q14533	KRT81	0.0141095	17.0277
J3KQL8	APOL2	0.0113911	0.348016
J3KQY1	MRPL22	0.82443	0.963589
J3KR97	TBCD	0.877703	0.968214
I3L0A0	PEDS1-UBE2V1	0.0141254	1.3792
Q9BUQ8	DDX23	0.0141894	1.36854
Q9Y221	NIP7	0.0142488	2.02651
Q99623	PHB2	0.0143093	1.46077
Q9Y237	PIN4	0.0145041	2.02092
P20742	PZP	0.0150249	2.70649
Q7L1Q6	BZW1	0.015066	1.39285
Q92888	ARHGEF1	0.0151091	1.83049
Q9Y5U2	TSSC4	0.0153301	1.97112
O95232	LUC7L3	0.0154641	1.45566
Q9NPE3	NOP10	0.0155261	2.23517
J3QQW2	SS18	0.406781	0.861262
J3QR07	YTHDC1	0.180938	0.66218
P40429	RPL13A	0.0155358	1.30146
J3QRS3	MYL12A	0.00111408	0.49881
P29279	CCN2	0.0158684	1.57283
E7EQH1	BBS1	0.0158827	1.94962
Q8TAT6	NPLOC4	0.01592	1.34123
P62906	RPL10A	0.0159346	1.26415
H0YKQ8	SLC12A6	0.0159596	1.89494
Q86SJ2	AMIGO2	0.0161393	3.56789
K7EKE6	LONP1	0.0693066	0.785918
K7EKI0	EVPL	0.807604	0.910133
O96013	PAK4	0.0164422	1.75786
Q14789	GOLGB1	0.0165447	1.38144
Q9BYN0	SRXN1	0.0165742	3.02852
Q9H832	UBE2Z	0.0167957	1.44128
K7ELL7	PRKCSH	0.0380413	0.796331
P29401	TKT	0.0168244	1.78362
Q9BXB1	LGR4	0.0168999	2.25068
Q969Q0	RPL36AL	0.0169615	2.05005
K7EMQ3	DNM2	0.321987	0.783266
Q5TZA2	CROCC	0.0170707	1.55187
K7EN58	BLOC1S3	0.733503	0.888875
Q8NG11	TSPAN14	0.0170774	2.50463
Q9UEU0	VTI1B	0.0171384	1.59359
O14730	RIOK3	0.0171417	1.43449
K7ER83	PPP1R12C	0.500923	0.840381
K7ERA3	P3H4	0.604289	0.893891
P15531	NME1	0.0172336	2.31767
K7ERP4	GPX4	1.79393e-05	0.0943833
P62244	RPS15A	0.0173792	1.29622
H0YBN1	LAPTM4B	0.0173989	2.23353
P11021	HSPA5	0.0175028	1.54983
A0A499FJY3	RBM15	0.0175466	1.57328
Q13501	SQSTM1	0.0175816	5.30892
P62266	RPS23	0.0176425	1.30511
J3KRX5	RPL17	0.017704	1.31867
A0A669KBF5	TMEM30A	0.0178977	1.53544
P54619	PRKAG1	0.0179526	1.94615
P68104	EEF1A1	0.0180749	1.22421
Q8IV50	LYSMD2	0.0181748	2.37669
P24928	POLR2A	0.0182568	2.28953
M0R165	EPS15L1	0.237798	0.828727
Q9NP77	SSU72	0.0183389	1.4853
M0R1B0	EMC8	0.331403	0.700672
P41240	CSK	0.0186117	1.88229
M0R205	IRF3	0.933252	0.969968
P18124	RPL7	0.0186312	1.25381
M0R2B7	POLD1	0.0356033	0.750337
G5EA30	CELF1	0.0187025	1.43425
M0R2L9	RPS19	0.209706	0.581102
M0R3A4	PIH1D1	0.0187735	1.62227
Q9NR28	DIABLO	0.0189338	1.85399
M0R3B2	NOSIP	0.0919189	0.666398
P60866	RPS20	0.0189401	1.32038
M0R3F6	SUGP2	0.171045	0.710487
O00115	DNASE2	0.0431681	0.395907
O00116	AGPS	0.266449	0.864892
P16403	H1-2	0.0189467	2.56982
Q96FJ0	STAMBPL1	0.0189503	2.52366
O00151	PDLIM1	0.000532549	0.470692
Q9UNX3	RPL26L1	0.0189754	1.25002
O00159	MYO1C	0.737952	0.952827
O00165	HAX1	0.73691	0.908167
O00170	AIP	0.000147857	0.397191
P62913	RPL11	0.0192709	1.29016
P23229	ITGA6	0.0193297	1.71393
K7ESQ2	SPC24	0.0194256	1.81711
O43318	MAP3K7	0.019531	1.60623
O00203	AP3B1	0.321797	0.769179
P50135	HNMT	0.019611	1.63209
Q9BRR6	ADPGK	0.0196845	2.73001
A0A0U1RQJ8	ATRIP	0.0196968	1.27757
Q9NZJ9	NUDT4	0.0197717	1.33193
P41223	BUD31	0.0199093	1.4296
P39687	ANP32A	0.0199181	1.30533
O00273	DFFA	0.145846	0.759293
O00291	HIP1	0.464172	0.872368
O00299	CLIC1	0.151695	0.802155
P39019	RPS19	0.0199659	1.25392
P02765	AHSG	0.0200394	3.24247
O00401	WASL	0.397832	0.838866
X6RK58	LRRC20	0.020118	3.60928
O00418	EEF2K	0.773502	0.93933
P26196	DDX6	0.0203197	1.34341
O00425	IGF2BP3	0.824539	0.9644
P24386	CHM	0.0205268	1.56242
O00442	RTCA	0.222463	0.814083
O00459	PIK3R2	0.669249	0.884326
O00469	PLOD2	0.547306	0.723684
P25815	S100P	0.0205356	5.70078
O00483	NDUFA4	0.578085	0.829459
Q92878	RAD50	0.0205652	1.35795
Q9H7D0	DOCK5	0.0207158	2.16544
P49914	MTHFS	0.0208982	1.64667
Q8NG06	TRIM58	0.0211928	1.42583
Q9Y3T9	NOC2L	0.0213193	1.44029
O00562	PITPNM1	0.114943	0.746054
Q15233	NONO	0.0213485	1.29044
Q02878	RPL6	0.0216341	1.25556
Q86V81	ALYREF	0.0220752	1.34196
P00352	ALDH1A1	0.0221366	6.59943
Q9UBU9	NXF1	0.022164	1.32872
O00629	KPNA4	0.0649854	0.781331
O00743	PPP6C	0.387132	0.856247
O00754	MAN2B1	0.127112	0.585011
O00762	UBE2C	0.484652	0.801931
O00764	PDXK	0.673047	0.87829
P61353	RPL27	0.0223281	1.25677
P17931	LGALS3	0.022331	2.13017
O14545	TRAFD1	0.0190227	0.576248
Q14332	FZD2	0.0223502	1.78242
Q9BRT6	LLPH	0.0224381	2.16762
O14579	COPE	0.0670724	0.716824
Q9H0U3	MAGT1	0.0227389	1.62478
O14617	AP3D1	0.00582269	0.637559
Q9Y263	PLAA	0.0228233	1.54207
Q9Y520	PRRC2C	0.0230086	1.61507
Q6FI81	CIAPIN1	0.0230513	1.49286
O14672	ADAM10	0.930858	0.960652
Q9UPV0	CEP164	0.0231022	1.44278
Q92979	EMG1	0.023159	1.62597
Q13618	CUL3	0.0231595	2.16733
O14734	ACOT8	0.00547426	0.382253
Q8NB16	MLKL	0.0232726	1.41073
O14744	PRMT5	0.998034	0.99963
O14745	NHERF1	0.000384825	0.484147
Q96GQ7	DDX27	0.0233533	1.28895
O14773	TPP1	5.34255e-05	0.308411
Q9H6X2	ANTXR1	0.02338	1.97107
O14787	TNPO2	0.0399989	0.386963
P00918	CA2	0.0234015	3.884
Q96LD4	TRIM47	0.0234591	1.41375
P35268	RPL22	0.0235654	1.32013
O14879	IFIT3	0.452654	0.666901
O14880	MGST3	0.497292	0.781315
O14907	TAX1BP3	0.701081	0.851207
O95202	LETM1	0.0235977	1.84206
O14929	HAT1	0.894663	0.958687
O14933	UBE2L6	0.00230114	0.328409
O14936	CASK	0.00356415	0.37307
P62851	RPS25	0.0237358	1.37472
O14949	UQCRQ	0.987532	0.995971
P37108	SRP14	0.0239339	1.28977
O14964	HGS	0.867842	0.981224
A8MXV4	NUDT19	0.0239442	1.64999
Q9NTM9	CUTC	0.0244041	1.71417
O14975	SLC27A2	0.0567093	0.595957
P46778	RPL21	0.0244568	1.28686
Q9Y266	NUDC	0.024569	1.32365
O14980	XPO1	0.192196	0.878967
O15031	PLXNB2	0.302555	0.674082
Q9BU61	NDUFAF3	0.0248023	1.75831
Q13641	TPBG	0.0248379	4.66244
P10768	ESD	0.0249537	1.6812
Q92973	TNPO1	0.0249578	1.30644
O15118	NPC1	0.193419	0.621177
O15127	SCAMP2	0.254714	0.706883
O15143	ARPC1B	0.0291263	0.785177
O15144	ARPC2	0.00404846	0.7311
O15145	ARPC3	0.0461207	0.723223
O15269	SPTLC1	0.0250262	1.8244
O15162	PLSCR1	0.259937	0.721366
O15164	TRIM24	0.0506162	0.632334
O15173	PGRMC2	0.942107	0.975423
O15212	PFDN6	0.475194	0.874795
P25787	PSMA2	0.0250755	1.25441
Q02790	FKBP4	0.0252443	1.34686
Q14232	EIF2B1	0.0252771	1.39923
H0YMW2	AKAP13	0.0253814	1.67139
O15258	RER1	0.310081	0.716626
Q9Y4E8	USP15	0.0253854	1.3259
P53634	CTSC	0.0254285	2.39763
O15270	SPTLC2	0.397515	0.852448
O15523	DDX3Y	0.0254528	2.72001
G8JLB3	PUS1	0.0255969	2.16921
O15344	MID1	0.717837	0.851946
P20645	M6PR	0.0256241	1.74089
O15355	PPM1G	0.626062	0.943967
P62269	RPS18	0.0256256	1.22976
Q9NYU2	UGGT1	0.0256263	1.3544
O15397	IPO8	0.0715052	0.453878
E5RI99	RPL30	0.0257837	1.20955
P14616	INSRR	0.0260543	2.4043
Q9BRG1	VPS25	0.0261314	1.43153
Q7Z4H8	POGLUT3	0.0261699	1.57352
A0A0C4DGB5	CAST	0.0262029	1.61909
P20618	PSMB1	0.0262083	1.25515
O15498	YKT6	0.0729503	0.606811
O15511	ARPC5	0.0239267	0.763311
Q9NZM5	NOP53	0.0262533	2.4098
O15530	PDPK1	0.946216	0.992566
Q13011	ECH1	0.0262716	2.69056
Q9H269	VPS16	0.0268567	1.42051
Q13595	TRA2A	0.0268891	1.34053
O43175	PHGDH	0.20272	0.673763
J3KRT6	OSBPL1A	0.0272956	1.83292
O43237	DYNC1LI2	0.156612	0.740138
Q8TD16	BICD2	0.0273524	2.30938
O43251	RBFOX2	0.203638	0.750558
O43252	PAPSS1	0.0467398	0.582517
Q9UBT2	UBA2	0.0273871	1.42721
O43290	SART1	0.0176591	0.736241
Q9Y2B0	CNPY2	0.0274133	1.39125
Q16591	MYC	0.0274511	3.5574
Q9GZL7	WDR12	0.0275549	1.34267
Q96RS6	NUDCD1	0.0276158	1.50478
A0A0A0MSH6	LDAH	0.0277709	2.01093
Q8IZA3	H1-8	0.0280691	1.9753
O43395	PRPF3	0.992742	0.997638
Q8IXB1	DNAJC10	0.028392	1.78554
O43399	TPD52L2	0.192614	0.778737
E7ESJ7	FAM114A2	0.0287579	1.51345
Q8N3P4	VPS8	0.0290617	2.00714
Q8IY37	DHX37	0.0294459	1.8351
O43488	AKR7A2	0.00546772	0.60774
O43491	EPB41L2	0.524188	0.814805
Q14693	LPIN1	0.0295199	2.53872
O43570	CA12	0.684427	0.771718
P82912	MRPS11	0.0296717	2.14607
Q9BVJ6	UTP14A	0.0299268	1.68498
O43598	DNPH1	0.0196984	0.725071
O43615	TIMM44	0.14019	0.778062
Q9BQA1	WDR77	0.030043	1.34526
O43633	CHMP2A	0.0158875	0.505668
O43660	PLRG1	0.608831	0.927995
O43665	RGS10	0.205299	0.882428
P36578	RPL4	0.030196	1.23152
O43676	NDUFB3	0.9729	0.98797
O43678	NDUFA2	0.339265	0.788476
O43681	GET3	0.0272143	0.66305
J3QQ67	RPL18	0.030362	1.26236
P78345	RPP38	0.0307745	1.58592
P33897	ABCD1	0.0307923	1.69469
P63151	PPP2R2A	0.0307985	1.33588
O43747	AP1G1	0.0940772	0.790313
Q9NRX4	PHPT1	0.0308976	1.45897
O43765	SGTA	0.871416	0.981245
O43776	NARS1	0.118813	0.829346
P49720	PSMB3	0.0309629	1.32932
O43813	LANCL1	0.407301	0.778382
O43815	STRN	0.00746029	0.48992
O43818	RRP9	0.847501	0.960683
Q12907	LMAN2	0.0309904	1.28965
O43837	IDH3B	0.7206	0.93921
O43852	CALU	0.139197	0.841165
P21291	CSRP1	0.0311328	1.75668
O43896	KIF1C	0.723371	0.904922
E9PPY3	RRP8	0.0313364	1.68307
O43920	NDUFS5	0.760528	0.916849
O00571	DDX3X	0.0315199	1.27293
O43930	PRKY	0.939551	0.98938
O60216	RAD21	0.238165	0.733786
Q9UL01	DSE	0.0315941	1.29242
Q14444	CAPRIN1	0.0318065	1.29352
O60231	DHX16	0.0514137	0.647581
O60232	ZNRD2	0.751057	0.895908
O60256	PRPSAP2	0.980234	0.994635
C9JE98	NCOR2	0.031815	2.26213
P42696	RBM34	0.0318212	2.09804
P56589	PEX3	0.0318935	1.47762
O95166	GABARAP	0.031902	1.89997
O60313	OPA1	0.000168128	0.457895
Q9Y5A9	YTHDF2	0.0320907	1.63575
O60443	GSDME	0.173542	0.472673
O60462	NRP2	0.919893	0.963612
O60488	ACSL4	0.0518726	0.587934
O60493	SNX3	0.123903	0.804773
O60499	STX10	0.0829044	0.648986
Q9Y4H2	IRS2	0.0321033	2.09299
P11055	MYH3	0.0324619	1.68994
Q7Z4H3	HDDC2	0.0326635	1.88558
P62277	RPS13	0.0329307	1.245
O60568	PLOD3	0.717119	0.936682
O60573	EIF4E2	0.986393	0.995285
O60610	DIAPH1	0.295492	0.800488
O60645	EXOC3	0.0565772	0.721133
O60664	PLIN3	0.0255989	0.650546
Q9BUL8	PDCD10	0.0330013	2.42487
O43143	DHX15	0.0332356	1.25514
Q99715	COL12A1	0.0332758	1.5901
O60749	SNX2	0.00702907	0.704748
O60763	USO1	0.61958	0.937553
O60784	TOM1	0.00174042	0.406066
Q9UJX2	CDC23	0.0332911	1.67774
Q96RW7	HMCN1	0.0333286	1.82085
O60831	PRAF2	0.00664707	0.435272
P25398	RPS12	0.0334326	1.2905
O60841	EIF5B	0.479544	0.896395
O60869	EDF1	0.485898	0.917988
O43583	DENR	0.0336574	1.41329
A0A0A6YYA0	TMED7-TICAM2	0.0339219	1.65525
O60888	CUTA	0.0732315	0.76818
O75027	ABCB7	0.0601866	0.51961
Q9NR30	DDX21	0.0339265	1.50205
A2IDA3	MPG	0.0340822	1.9613
O75083	WDR1	2.09658e-05	0.516442
O75116	ROCK2	0.252802	0.755287
O75131	CPNE3	0.00143442	0.599576
P32321	DCTD	0.0341302	2.04895
P98175	RBM10	0.0342368	1.83834
O75165	DNAJC13	0.0146018	0.518909
O75170	PPP6R2	0.298318	0.7971
O75175	CNOT3	0.956453	0.985608
O75223	GGCT	0.972747	0.981235
P33176	KIF5B	0.03442	1.47884
O75306	NDUFS2	0.433888	0.877392
O75323	NIPSNAP2	0.198468	0.678161
P29317	EPHA2	0.0344688	3.42562
Q9BQ67	GRWD1	0.0344698	2.08362
O75348	ATP6V1G1	0.183749	0.815512
O75351	VPS4B	0.00814287	0.684669
P18077	RPL35A	0.0345504	1.25021
O75368	SH3BGRL	0.240996	0.81249
D6RAA5	TACC2	0.0347098	1.76448
Q6DKI1	RPL7L1	0.0347531	1.33282
O75381	PEX14	0.355596	0.857686
F5H157	RAB35	0.0348711	3.18025
G3V105	IKBKB	0.0352725	1.60887
Q9UQ80	PA2G4	0.0353183	1.32868
Q13895	BYSL	0.0354131	1.58624
O75400	PRPF40A	0.0508652	0.752753
B9ZVT1	RBM12B	0.035673	1.53756
Q9GZU8	PSME3IP1	0.0357688	1.5771
Q9ULV4	CORO1C	0.0359017	1.26118
X6R700	CHTOP	0.0361059	1.26635
O75460	ERN1	0.631163	0.950332
Q5JSL0	HMGN5	0.036337	1.57945
P62829	RPL23	0.0363463	1.23094
O75494	SRSF10	0.339132	0.87831
O75506	HSBP1	0.683513	0.880444
Q13085	ACACA	0.0363575	1.55685
P04114	APOB	0.0363706	2.58862
Q01085	TIAL1	0.0368059	1.31723
O75569	PRKRA	0.576281	0.864002
M0QWZ7	SARS2	0.0368365	2.34603
P51843	NR0B1	0.0368647	2.04667
Q3KQV9	UAP1L1	0.0368715	1.51401
O75643	SNRNP200	0.773572	0.961678
P63244	RACK1	0.0368734	1.2476
O75683	SURF6	0.913474	0.980118
O75694	NUP155	0.258747	0.830672
F8W6I7	HNRNPA1	0.0368778	1.26903
Q9H583	HEATR1	0.0370433	1.28404
O60684	KPNA6	0.0371447	1.47108
O75746	SLC25A12	0.809522	0.907815
O75792	RNASEH2A	0.591771	0.82782
Q32Q12	NME1-NME2	0.0375113	1.22839
O75821	EIF3G	0.214762	0.701732
Q13451	FKBP5	0.0376038	1.7226
P39023	RPL3	0.0376438	1.21218
O75843	AP1G2	0.00585463	0.361637
Q2M3C6	TMEM266	0.0377999	1.73418
Q9NZI8	IGF2BP1	0.0378747	1.84622
Q9H9Y6	POLR1B	0.0378921	1.87387
O75884	RBBP9	0.305389	0.801215
O75909	CCNK	0.890696	0.977355
Q8IY81	FTSJ3	0.0383097	1.27316
O75915	ARL6IP5	0.697306	0.879511
A0A2R8Y811	RPS14	0.0383153	1.22217
O75935	DCTN3	0.270601	0.870597
P51648	ALDH3A2	0.0384992	2.56854
O95881	TXNDC12	0.0385126	1.5813
A0A087X2I1	PSMC6	0.0385337	1.37698
O75367	MACROH2A1	0.039878	1.62324
O75962	TRIO	0.5536	0.796988
O75976	CPD	0.336909	0.689443
O95573	ACSL3	0.0401267	1.71051
O76015	KRT38	0.766853	0.863072
Q07021	C1QBP	0.0403134	1.60417
P63173	RPL38	0.0403854	1.23927
O76054	SEC14L2	0.0120888	0.392093
O76071	CIAO1	0.231096	0.837349
Q01469	FABP5	0.040501	1.37189
P62241	RPS8	0.0406451	1.23959
O94760	DDAH1	0.649394	0.803313
O94776	MTA2	0.116177	0.674963
O94804	STK10	0.421341	0.826265
Q9UBI1	COMMD3	0.0408375	1.65811
A0A0A0MQX8	MBNL1	0.041003	1.27565
P53801	PTTG1IP	0.0410651	1.43293
O94844	RHOBTB1	0.337075	0.730717
O94855	SEC24D	0.370106	0.77122
O94874	UFL1	0.145228	0.812882
O94888	UBXN7	0.0523584	0.306202
Q8TEA8	DTD1	0.0413791	1.58779
F5H3M2	KIFC3	0.0415144	2.36057
O94906	PRPF6	0.18293	0.750386
O94915	FRYL	0.005403	0.677947
O94919	ENDOD1	0.0421752	0.548461
O94925	GLS	0.0118454	0.649676
Q6ZSJ8	C1orf122	0.0417371	1.46101
O94966	USP19	0.99336	0.997408
Q9BRP8	PYM1	0.0417649	1.56418
A0A0A0MTJ9	NCEH1	0.0418139	2.70535
P62917	RPL8	0.0419093	1.25575
A0A1W2PPZ5	TCEA1	0.0421255	1.42132
Q6PKG0	LARP1	0.0424709	1.44145
O95140	MFN2	0.418893	0.825321
O95163	ELP1	0.260261	0.65332
P62854	RPS26	0.0425764	1.2138
O95168	NDUFB4	0.935746	0.96919
O95169	NDUFB8	0.0820748	0.517172
O95182	NDUFA7	0.047148	0.56551
K7EKU0	GPATCH8	0.04265	1.49974
P48200	IREB2	0.0432085	2.52366
O95205	MBNL2	0.0588892	0.535926
P37837	TALDO1	0.0432795	1.59665
O95219	SNX4	0.79253	0.916521
Q9NXG2	THUMPD1	0.043302	1.33734
Q96HN2	AHCYL2	0.0434454	1.39463
P60468	SEC61B	0.0434508	2.37665
O95295	SNAPIN	0.855744	0.955815
P49750	YLPM1	0.0434899	1.31375
O95299	NDUFA10	0.280505	0.779904
O95302	FKBP9	0.576185	0.947955
O95336	PGLS	0.00476536	0.534696
O95340	PAPSS2	0.531403	0.711036
O95347	SMC2	0.412074	0.815442
O95352	ATG7	0.462863	0.794807
J3KTA4	DDX5	0.0435656	1.51522
O95372	LYPLA2	0.132873	0.726131
O95373	IPO7	0.939926	0.987813
O95379	TNFAIP8	0.987626	0.997078
O95394	PGM3	0.066607	0.755844
Q6IBS0	TWF2	0.0436721	1.3562
Q13242	SRSF9	0.0440866	1.46991
O95456	PSMG1	0.973537	0.994967
Q9UFW8	CGGBP1	0.0441177	1.63624
Q9UII4	HERC5	0.0441535	2.01647
P11169	SLC2A3	0.0450275	2.00157
O95479	H6PD	0.0345015	0.611059
O95486	SEC24A	0.185087	0.764383
O95487	SEC24B	0.00213335	0.333691
Q8TDI0	CHD5	0.0451243	1.95913
P25788	PSMA3	0.045239	1.22761
O95613	PCNT	0.0964054	0.802377
O95671	ASMTL	0.113821	0.530562
O95721	SNAP29	0.0669311	0.609926
O95747	OXSR1	0.893577	0.967093
Q92804	TAF15	0.0453188	1.40951
E9PNF5	NADSYN1	0.0454011	1.63022
O95758	PTBP3	0.00774161	0.481095
Q5JTH9	RRP12	0.0456474	1.23562
O95782	AP2A1	0.355668	0.898389
P26373	RPL13	0.0458226	1.28464
O95793	STAU1	0.516533	0.898655
A0A3B3IS80	ALDOB	0.0459157	1.57915
O95810	CAVIN2	0.00929954	0.48373
O43760	SYNGR2	0.0460368	2.48334
P08240	SRPRA	0.0463011	1.6539
C9JYY6	NRCAM	0.0465071	1.81243
O95833	CLIC3	0.704178	0.862452
O00592	PODXL	0.0466042	2.31876
A0A3B3ITT5	RPL29	0.0467707	1.29677
O95865	DDAH2	0.437162	0.859403
P22234	PAICS	0.0468092	1.24479
F8VSC5	SCYL2	0.046832	1.86777
O95983	MBD3	0.109981	0.597732
E7EX17	EIF4B	0.0468977	1.35346
O96000	NDUFB10	0.254805	0.72857
O14976	GAK	0.0470764	2.02682
Q5SY16	NOL9	0.0472125	1.41522
P35754	GLRX	0.0476069	3.00164
O96019	ACTL6A	0.191838	0.762241
P62249	RPS16	0.0477574	1.20357
P00491	PNP	0.0479524	1.37323
Q15758	SLC1A5	0.0481583	1.68034
Q53Z42	HLA-A	0.0485502	2.7296
P00367	GLUD1	0.55143	0.877202
P00387	CYB5R3	0.197081	0.628228
H0YCT3	POGZ	0.0487248	1.51468
P00403	MT-CO2	0.456445	0.745893
P00441	SOD1	0.657097	0.956662
Q9Y6E0	STK24	0.0489652	2.33994
P00492	HPRT1	0.64661	0.931085
P43686	PSMC4	0.0490121	1.24607
P17152	TMEM11	0.0495125	1.57924
P00558	PGK1	0.609952	0.9441
P00568	AK1	0.29441	0.760511
Q9NQW7	XPNPEP1	0.0497771	1.25786
O95049	TJP3	0.0500066	2.4939
P00966	ASS1	0.00202787	0.259565
H3BPE1	MACF1	0.0500071	2.27043
Q9H2H8	PPIL3	0.0501422	1.35036
O00560	SDCBP	0.0501552	1.87098
Q9P016	THYN1	0.050169	1.70448
P01111	NRAS	0.502326	0.873234
P51809	VAMP7	0.0501784	2.18912
P01833	PIGR	0.48169	0.717597
P02538	KRT6A	0.798069	0.865849
P62701	RPS4X	0.0502392	1.19108
P42766	RPL35	0.0502626	1.28585
Q5VU43	PDE4DIP	0.0508314	1.43257
P49458	SRP9	0.0509578	1.23513
P02768	ALB	0.0511634	2.71476
P11413	G6PD	0.0512049	1.8976
P02786	TFRC	0.958571	0.991838
P02792	FTL	0.0182471	0.21299
P02795	MT2A	0.255477	0.491571
P03886	MT-ND1	0.355895	0.767858
P03905	MT-ND4	0.646842	0.84718
P03928	MT-ATP8	0.92074	0.966426
Q9Y2W2	WBP11	0.051797	1.91254
P04040	CAT	0.0135865	0.395793
Q8IWN7	RP1L1	0.0518371	1.3557
P04075	ALDOA	0.736224	0.969159
P04080	CSTB	0.161764	0.676924
P04083	ANXA1	0.430139	0.898389
P56192	MARS1	0.0519143	1.21355
P04179	SOD2	0.0910969	0.67045
P04181	OAT	0.107423	0.651297
Q8TC07	TBC1D15	0.0519196	1.46052
P32969	RPL9	0.0521817	1.21585
P54803	GALC	0.0523535	2.59084
P42574	CASP3	0.0523594	1.70799
O43617	TRAPPC3	0.0523871	1.25358
P04424	ASL	0.00172777	0.26477
P04439	HLA-A	0.014909	0.481265
P04632	CAPNS1	0.952073	0.989878
P04792	HSPB1	2.1329e-05	0.217541
Q92541	RTF1	0.0526045	1.40782
P04844	RPN2	0.659759	0.890668
P04899	GNAI2	0.0564799	0.535362
P04920	SLC4A2	0.0291211	0.438982
Q9NP72	RAB18	0.054004	2.51473
Q96PU5	NEDD4L	0.0541091	1.86863
Q08431	MFGE8	0.0543358	2.827
Q96I36	COX14	0.0543557	1.64605
P61009	SPCS3	0.0553092	1.57452
K7ELG9	LSM12	0.0553411	1.33835
P05161	ISG15	0.60152	0.644578
P05198	EIF2S1	0.309661	0.883152
P05362	ICAM1	0.031695	0.359744
Q9H147	DNTTIP1	0.055349	1.83179
P29692	EEF1D	0.0554499	1.23587
P62899	RPL31	0.0555347	1.23132
P05455	SSB	0.250853	0.868177
A0A1B0GV02	ZEB2	0.0556219	2.26759
Q9H2J4	PDCL3	0.055732	1.98193
Q12933	TRAF2	0.0566292	1.79309
P06132	UROD	0.0152009	0.58818
Q9BSH4	TACO1	0.0571327	1.3461
O75608	LYPLA1	0.0572621	1.43523
P06703	S100A6	0.567437	0.859292
P06727	APOA4	0.0549644	0.352996
P06733	ENO1	0.853817	0.983309
P06737	PYGL	0.779875	0.952624
Q06481	APLP2	0.0577104	2.36341
E9PKC9	BBOX1	0.0579091	1.31409
P06756	ITGAV	0.693803	0.917654
Q9HB40	SCPEP1	0.0584109	1.47945
A6NJT0	UNCX	0.0587666	2.26272
P07108	DBI	0.362342	0.842402
Q92905	COPS5	0.0587944	1.28553
D6RAR4	HGFAC	0.0588617	3.23074
Q8IY22	CMIP	0.0589038	1.53759
P31689	DNAJA1	0.0589528	1.5217
P07305	H1-0	0.0355856	0.443423
Q6GMV2	SMYD5	0.0589582	1.40293
Q9HD26	GOPC	0.0594669	1.59365
P07384	CAPN1	0.149369	0.828954
P07437	TUBB	0.0232626	0.740063
P07602	PSAP	0.0912837	0.839442
P07686	HEXB	0.0372649	0.745141
Q96P11	NSUN5	0.0597269	1.37138
Q9NQZ2	UTP3	0.0598452	1.35625
P07741	APRT	0.000602468	0.457044
Q9NZ08	ERAP1	0.0599966	1.48509
P07858	CTSB	3.4022e-05	0.506878
P07900	HSP90AA1	0.298742	0.833055
Q9BYD3	MRPL4	0.0601885	1.5569
O14602	EIF1AY	0.0606279	1.47882
Q9Y2R4	DDX52	0.0607858	1.58081
P16949	STMN1	0.0610144	1.22252
A0A2R8Y849	RPS24	0.0611268	1.31788
Q8IY21	DDX60	0.0611599	2.62055
Q8WXA9	SREK1	0.0614547	1.36438
P26038	MSN	0.0615246	1.19818
Q96DX5	ASB9	0.0617493	2.02183
P08243	ASNS	0.382985	0.752079
P08559	PDHA1	0.743407	0.95872
P27824	CANX	0.0618914	1.84045
Q5SW79	CEP170	0.0624007	1.67667
Q96AY3	FKBP10	0.0624326	1.97739
P08582	MELTF	0.00349954	0.308565
Q9BSD7	NTPCR	0.0628899	3.35306
Q9Y294	ASF1A	0.0631153	1.56573
Q60I27	ALS2CL	0.0632857	1.4961
O95139	NDUFB6	0.0634629	1.51952
P08729	KRT7	0.104832	0.395997
P08754	GNAI3	0.410438	0.835026
P08758	ANXA5	0.805792	0.972551
E7ETY7	GPX8	0.0635978	1.99037
P10155	RO60	0.0636443	1.31201
P00533	EGFR	0.0636976	1.86524
P09104	ENO2	0.0427329	0.431534
P09110	ACAA1	0.025292	0.586585
P09211	GSTP1	2.27467e-05	0.467513
E9PLL6	RPL27A	0.0637327	1.19573
P28070	PSMB4	0.064078	1.30291
P09382	LGALS1	0.00906041	0.41907
P50213	IDH3A	0.0645788	1.4032
P12931	SRC	0.0647327	2.21627
F5GZ97	WASHC3	0.0650569	1.63092
P09493	TPM1	8.23534e-05	0.424544
Q8NBX0	SCCPDH	0.065136	1.99091
P09497	CLTB	0.136787	0.709682
P09525	ANXA4	0.391217	0.678064
P50991	CCT4	0.0652336	1.20612
P09601	HMOX1	7.98432e-05	0.270141
P09622	DLD	0.337589	0.899871
P09661	SNRPA1	0.721227	0.960464
P09669	COX6C	0.782592	0.885466
P09758	TACSTD2	0.0542099	0.499699
P09874	PARP1	0.911328	0.97623
P09913	IFIT2	0.922234	0.945356
P09914	IFIT1	0.0879875	0.430744
Q9H1V8	SLC6A17	0.0655795	1.39672
Q96LT9	RNPC3	0.0656729	2.20616
O00194	RAB27B	0.0659987	1.76311
P0CG12	DERPC	0.80539	0.925179
P21926	CD9	0.0668928	1.32076
Q14257	RCN2	0.0673027	1.84358
P0DP25	CALM3	0.594629	0.937479
Q5BKZ1	ZNF326	0.067343	1.2468
Q6YHK3	CD109	0.0679154	1.43985
P10253	GAA	0.000609715	0.416585
P84103	SRSF3	0.0681357	1.20614
P10398	ARAF	0.0194913	0.438639
E7EUI8	G6PD	0.0683745	1.94037
P21941	MATN1	0.0684294	1.33134
P10586	PTPRF	0.0466132	0.500887
A0A2R8Y690	OSBPL2	0.0684452	1.74292
Q9UEW8	STK39	0.0684893	1.57628
P10619	CTSA	0.0181684	0.496545
Q8NFW8	CMAS	0.0685693	1.56382
O00264	PGRMC1	0.0687303	1.99979
B4DJL6	INTS14	0.0688138	1.4511
P43034	PAFAH1B1	0.0691011	1.25038
Q15773	MLF2	0.0693096	1.29302
O76003	GLRX3	0.0698011	1.24355
Q15813	TBCE	0.0698727	1.59119
E5RIN3	ANXA13	0.0698966	1.75543
P24534	EEF1B2	0.0700827	1.2851
Q9BR61	ACBD6	0.0702604	1.81963
P43304	GPD2	0.0702868	1.47965
P11177	PDHB	0.402615	0.865364
E7EVC7	ATG16L1	0.0710258	1.71779
P62081	RPS7	0.0712455	1.18116
P11233	RALA	0.018135	0.527167
P11234	RALB	0.123377	0.519421
P11279	LAMP1	0.148178	0.769077
J3QLR8	MRPS23	0.0716767	1.47194
Q5XPI4	RNF123	0.0719971	2.01094
P43007	SLC1A4	0.0722107	1.29654
P11441	UBL4A	0.812675	0.954557
P62841	RPS15	0.0722827	1.22496
P11586	MTHFD1	0.00849815	0.669318
O00505	KPNA3	0.0722894	1.46725
P11766	ADH5	0.990504	0.998798
A0A087WY55	VTA1	0.0723077	1.46593
P11908	PRPS2	0.0994713	0.499206
Q14116	IL18	0.0725056	3.22221
P12004	PCNA	0.472349	0.903065
P63279	UBE2I	0.0736388	1.23215
P49755	TMED10	0.0736671	1.70052
P12235	SLC25A4	0.758716	0.862453
A0A0D9SGE8	PHF6	0.0736873	1.50185
P12268	IMPDH2	0.723972	0.93839
P12270	TPR	0.441807	0.931987
P62861	FAU	0.0736936	1.22617
P12429	ANXA3	5.7791e-06	0.514867
P12532	CKMT1A	0.000753022	0.425283
P12814	ACTN1	0.000378519	0.536228
P30101	PDIA3	0.073789	1.29043
P12955	PEPD	0.943765	0.983297
P12956	XRCC6	0.998039	0.999744
A0A1C7CYX9	DPYSL2	0.0738225	1.47976
P13073	COX4I1	0.796317	0.926443
P13473	LAMP2	1.5066e-06	0.470549
P13489	RNH1	0.857548	0.97577
P13639	EEF2	0.412552	0.888065
P13645	KRT10	0.773653	0.866076
P13667	PDIA4	0.989847	0.998264
P62312	LSM6	0.0738318	1.29026
P13688	CEACAM1	0.610806	0.831458
Q9ULC4	MCTS1	0.0739702	1.32995
P13716	ALAD	0.0014824	0.310822
P13796	LCP1	0.848159	0.91182
P13797	PLS3	0.00925241	0.749228
P13798	APEH	0.000899306	0.525705
G3V547	NEMF	0.0740379	1.52709
P13807	GYS1	0.0197574	0.604856
P13861	PRKAR2A	0.281757	0.853562
Q8WXI7	MUC16	0.074063	1.45415
Q9BRA2	TXNDC17	0.0740861	1.22729
P13995	MTHFD2	0.235031	0.758365
P14174	MIF	0.00671994	0.446648
Q5T4S7	UBR4	0.0741676	1.17404
A0A087WU07	MICOS10	0.0742859	1.71991
P14406	COX7A2	0.872824	0.956603
H7BY10	RPL23A	0.0743143	1.22387
P21953	BCKDHB	0.0745965	1.48259
O14828	SCAMP3	0.0750986	1.39629
P02649	APOE	0.0758628	4.09694
P14635	CCNB1	0.347689	0.785483
P14649	MYL6B	0.451904	0.811379
A6NFX8	NUDT5	0.0762347	1.22226
G3V4C3	TRAPPC6B	0.0764208	1.80076
O95864	FADS2	0.0769838	2.49159
Q15036	SNX17	0.0772824	1.74471
P14868	DARS1	0.0199349	0.779169
P14923	JUP	0.299964	0.894254
O75390	CS	0.0776751	1.44519
Q69YN2	CWF19L1	0.0781434	1.39503
P15121	AKR1B1	0.000177823	0.294848
P15144	ANPEP	0.881006	0.929871
P15153	RAC2	0.00100003	0.173829
Q9H0H5	RACGAP1	0.0791726	1.47272
P15291	B4GALT1	0.679735	0.897997
Q5JPH6	EARS2	0.0794772	1.94532
P15374	UCHL3	0.0888766	0.757454
P07711	CTSL	0.0797123	2.19009
P21589	NT5E	0.0798189	1.67288
D6RBW1	EIF4E	0.0806908	1.24902
O94941	UBOX5	0.0811358	1.45178
P34932	HSPA4	0.0813489	1.19502
Q5JPE7	NOMO2	0.0814035	1.34465
P15924	DSP	8.14357e-06	0.387449
P78536	ADAM17	0.0817524	1.48477
P15941	MUC1	5.64186e-05	0.174656
Q7L4I2	RSRC2	0.0821677	1.29567
O43929	ORC4	0.0822832	1.40629
P31943	HNRNPH1	0.0824469	1.19544
Q5JTJ3	COA6	0.0825169	1.5706
M0R2N0	SMG9	0.082612	1.63198
Q9UJV3	MID2	0.0826251	1.22999
P16233	PNLIP	0.0618907	0.523112
Q9NYJ1	COA4	0.0827549	1.48484
P16333	NCK1	0.601391	0.875284
O43913	ORC5	0.0829262	1.41936
P16402	H1-3	0.73256	0.789029
Q8WWM7	ATXN2L	0.0830792	1.2333
Q8IVM0	CCDC50	0.0839803	1.32079
Q7Z417	NUFIP2	0.0840573	1.6277
P36952	SERPINB5	0.0843725	1.73761
P16930	FAH	0.00891763	0.567244
Q9NPA8	ENY2	0.0847853	1.48559
Q15382	RHEB	0.0848206	1.28871
P17050	NAGA	0.895472	0.942348
P17096	HMGA1	0.792157	0.942626
Q8NFG4	FLCN	0.0852157	2.15834
P17174	GOT1	0.65209	0.948845
B0QZ40	COMMD6	0.0860611	1.51202
P17275	JUNB	0.584577	0.803422
Q969G5	CAVIN3	0.0861813	2.97739
Q9Y3U8	RPL36	0.0862419	1.26904
P17612	PRKACA	0.860002	0.956087
P50395	GDI2	0.0862802	1.23177
P49736	MCM2	0.0865657	1.26947
P17813	ENG	0.244007	0.553318
P17858	PFKL	0.014697	0.591886
P17900	GM2A	0.0688381	0.682804
O15427	SLC16A3	0.0867165	1.894
P17987	TCP1	0.889518	0.985802
P30086	PEBP1	0.0874489	1.30213
A0A0A0MRA8	EPB41L3	0.0874626	3.04693
P23508	MCC	0.0875598	1.33173
P18085	ARF4	0.00180843	0.58688
O15116	LSM1	0.0877719	1.32986
A0A087X2D5	MRPL45	0.0879723	1.46678
P18283	GPX2	0.263916	0.587052
P18583	SON	0.368011	0.832938
P18615	NELFE	0.40281	0.821808
P18669	PGAM1	0.997351	0.999705
P18754	RCC1	0.380522	0.842757
Q6VN20	RANBP10	0.08837	1.41482
P18887	XRCC1	0.0242752	0.679271
Q9NZU5	LMCD1	0.0891836	1.77307
P13804	ETFA	0.0892646	1.60492
Q6ZUX3	TOGARAM2	0.0894346	1.62075
P19367	HK1	6.3905e-08	0.358082
J3KP58	CLIP1	0.0895218	1.19727
P19388	POLR2E	0.12971	0.70506
O75844	ZMPSTE24	0.0900245	2.17694
C9JSK0	UNC119	0.0905498	1.59031
P19525	EIF2AK2	0.125562	0.669674
P19623	SRM	0.386723	0.890634
P42167	TMPO	0.0908303	2.7487
P19971	TYMP	0.000353505	0.412064
Q86Y79	PTRH1	0.0909337	1.60407
P20042	EIF2S2	0.421824	0.842671
M0QYC2	NUMBL	0.091017	1.42079
Q9UNS2	COPS3	0.0912439	1.27038
U3KQB0	POLR2F	0.0916304	1.34479
Q8N5N7	MRPL50	0.0919416	1.32661
Q7Z2T5	TRMT1L	0.0920867	1.31796
P20340	RAB6A	0.0029111	0.618649
P20591	MX1	0.335235	0.545917
Q99622	C12orf57	0.0925601	1.62787
Q14684	RRP1B	0.0927342	1.48357
Q99836	MYD88	0.0931566	1.63528
Q9NUQ9	CYRIB	0.0934163	1.98459
E7EQB2	LTF	0.0939554	1.70313
P20839	IMPDH1	0.74245	0.875272
A0A087WY31	YTHDF3	0.094207	1.56932
P20936	RASA1	0.582809	0.831015
Q86X83	COMMD2	0.0943633	1.62154
P46977	STT3A	0.0943771	1.53401
P21283	ATP6V1C1	0.474283	0.897855
P50238	CRIP1	0.0949004	1.62426
P21333	FLNA	4.37405e-05	0.533089
Q14697	GANAB	0.0949708	1.20875
P21399	ACO1	0.156958	0.816943
Q9NUQ3	TXLNG	0.0950014	1.54915
Q02218	OGDH	0.0950667	1.42288
P21912	SDHB	0.0238086	0.677325
Q9UHR5	SAP30BP	0.0957613	1.53755
Q02880	TOP2B	0.0957678	1.55779
Q92506	HSD17B8	0.0958746	1.3284
P21964	COMT	0.000183881	0.201385
P21980	TGM2	0.803028	0.840828
P22059	OSBP	0.16162	0.702153
P22061	PCMT1	0.302946	0.895665
P10644	PRKAR1A	0.0960338	1.20222
P22102	GART	0.599775	0.943885
P49916	LIG3	0.0960532	1.431
P22307	SCP2	0.716197	0.955084
P22314	UBA1	0.0225011	0.55861
O14530	TXNDC9	0.0961452	1.65256
A0A286YFF8	MON2	0.096219	1.45921
P22676	CALB2	0.0428838	0.711492
J3KN66	TOR1AIP1	0.0964008	2.31775
Q9NQ88	TIGAR	0.0967872	1.6983
Q9UI30	TRMT112	0.0970178	1.21209
B5MCF9	PES1	0.0971244	1.22
P23258	TUBG1	0.504729	0.898656
Q9H788	SH2D4A	0.0971807	1.41572
P16615	ATP2A2	0.0973468	1.79034
O75934	BCAS2	0.0975915	1.53869
Q9Y2G5	POFUT2	0.0981952	1.77451
P23434	GCSH	0.00666988	0.626934
P23497	SP100	0.000391949	0.373036
Q02818	NUCB1	0.0984828	1.68823
Q9Y4X5	ARIH1	0.0989439	1.58486
P78316	NOP14	0.0991873	1.31698
A0A0D9SEM4	SRSF4	0.0999118	1.78955
P23634	ATP2B4	0.206354	0.713239
P23743	DGKA	0.118307	0.565959
P23786	CPT2	0.578346	0.846593
P23919	DTYMK	0.71268	0.966197
J3KPT4	TRABD	0.100049	1.28379
O95297	MPZL1	0.100436	1.52852
P55036	PSMD4	0.101365	1.1858
Q5W111	SPRYD7	0.101436	1.77814
P24539	ATP5PB	0.528231	0.817827
P24666	ACP1	0.218097	0.890029
P24752	ACAT1	0.0153876	0.703448
O15160	POLR1C	0.102764	1.64891
P24941	CDK2	0.880109	0.92818
P25098	GRK2	0.015316	0.526309
O94905	ERLIN2	0.1044	1.6779
P25325	MPST	0.0180576	0.6401
G3V3H3	KLC1	0.10508	1.27001
P25685	DNAJB1	0.0937903	0.837817
P25705	ATP5F1A	0.974311	0.994834
P30405	PPIF	0.106024	1.44182
D6RBZ0	HNRNPAB	0.106162	1.2292
Q8NBS9	TXNDC5	0.106215	1.18543
P54687	BCAT1	0.106351	1.68999
P26006	ITGA3	0.911575	0.92818
Q9NSI2	SLX9	0.106515	1.3657
Q9BTE3	MCMBP	0.106657	1.38352
P26232	CTNNA2	0.036309	0.656089
P26358	DNMT1	0.0257172	0.520887
P26368	U2AF2	0.937445	0.989458
Q13148	TARDBP	0.106707	1.1946
Q13769	THOC5	0.107967	1.60519
P26583	HMGB2	0.00167618	0.533234
P26599	PTBP1	0.976423	0.996846
P26639	TARS1	0.360043	0.898408
P26640	VARS1	0.00493346	0.624547
Q15650	TRIP4	0.10848	1.4876
L0R8F8	MIEF1	0.10856	1.49374
Q7L8L6	FASTKD5	0.10875	1.59757
P27144	AK4	0.0098976	0.601735
Q7RTV0	PHF5A	0.109008	1.55299
Q9Y2R9	MRPS7	0.109382	1.38064
Q16777	H2AC20	0.110023	1.70926
Q9BXY0	MAK16	0.110102	1.35807
P42704	LRPPRC	0.111764	1.3047
P27708	CAD	0.564443	0.950628
P27797	CALR	0.304085	0.843927
P27816	MAP4	0.0898152	0.699386
Q9Y5K5	UCHL5	0.111936	1.45362
P28062	PSMB8	0.000229634	0.268159
P28065	PSMB9	2.69825e-05	0.26484
P16220	CREB1	0.112142	1.45473
H7BZL6	FSIP2	0.112187	1.34777
P46781	RPS9	0.112684	1.18941
Q16186	ADRM1	0.112768	1.18621
P28300	LOX	0.806241	0.873986
P28331	NDUFS1	0.588203	0.908592
Q02543	RPL18A	0.112777	1.18508
P28482	MAPK1	0.0954057	0.671029
P28676	GCA	0.00995412	0.451372
P28799	GRN	0.00310241	0.605492
P28838	LAP3	0.211124	0.70739
Q8IUE6	H2AC21	0.113042	1.27821
P82933	MRPS9	0.11336	1.53077
Q5EBL8	PDZD11	0.113497	1.41389
Q9HC36	MRM3	0.113852	1.31718
P29353	SHC1	0.980344	0.993208
P29373	CRABP2	0.0244549	0.408349
Q8NBL1	POGLUT1	0.114311	1.41244
P29590	PML	0.00235952	0.504891
Q9BRK3	MXRA8	0.11432	2.03079
P29966	MARCKS	0.796141	0.925789
P29992	GNA11	0.00577639	0.435833
H7BZJ3	PDIA3	0.114736	1.23722
Q9H0D6	XRN2	0.11496	1.2713
Q96JM3	CHAMP1	0.115568	1.57588
P30044	PRDX5	0.809774	0.950834
P30046	DDT	0.00057663	0.616342
P52907	CAPZA1	0.115972	1.17386
Q96HC4	PDLIM5	0.116087	1.59909
Q5JXI8	FHL1	0.116486	1.62343
P30084	ECHS1	0.357588	0.896824
K7EIY6	RNF126	0.116776	1.37624
Q9Y3F4	STRAP	0.116801	1.21966
P13674	P4HA1	0.117474	1.40359
P30153	PPP2R1A	0.328035	0.883556
C9JYN0	SYPL1	0.117484	2.85242
P30419	NMT1	0.246866	0.88411
P30519	HMOX2	0.784672	0.909727
P30520	ADSS2	0.601857	0.937144
F5H610	PRKAB1	0.118156	2.8369
O43390	HNRNPR	0.118362	1.28518
P30626	SRI	0.000851324	0.501552
P84098	RPL19	0.11876	1.20202
O75817	POP7	0.118814	1.31517
P30837	ALDH1B1	0.0148977	0.324289
Q9Y3C6	PPIL1	0.119033	1.40701
P31040	SDHA	0.00186623	0.487749
P31150	GDI1	0.031148	0.640556
O75533	SF3B1	0.119515	1.17792
P31321	PRKAR1B	0.000626864	0.395494
M0R176	MRPL51	0.11977	1.35786
Q9UBF6	RNF7	0.120407	1.31923
P37173	TGFBR2	0.120717	2.16888
P31749	AKT1	0.000339262	0.469212
Q9UKD2	MRTO4	0.120815	1.44553
Q8N0U8	VKORC1L1	0.120851	1.55837
P31937	HIBADH	0.000587124	0.560777
P22570	FDXR	0.121375	1.63857
Q8TF05	PPP4R1	0.12162	1.7337
Q9NVX2	NLE1	0.121958	1.7413
P31946	YWHAB	0.567044	0.940271
A0MZ66	SHTN1	0.122044	1.38338
C9JJ68	DHFR2	0.12214	1.30561
P31949	S100A11	0.23658	0.793263
P32004	L1CAM	0.475507	0.842964
P32119	PRDX2	0.473937	0.625314
P32320	CDA	0.0702622	0.459446
P52565	ARHGDIA	0.122179	1.22633
P32322	PYCR1	0.371164	0.845376
P32455	GBP1	0.000465641	0.273924
Q8NFQ8	TOR1AIP2	0.122192	1.55879
Q9Y6N3	CLCA3P	0.122252	1.60309
O75695	RP2	0.122756	1.32771
P61457	PCBD1	0.12295	1.87258
P10515	DLAT	0.123099	1.26384
P54136	RARS1	0.123894	1.14645
Q9NQC3	RTN4	0.123964	1.48149
R4GNH3	PSMC3	0.124172	1.16119
P33552	CKS2	0.332771	0.728986
Q7L7X3	TAOK1	0.124185	1.5253
P33991	MCM4	0.886798	0.9709
X6R8S9	PITHD1	0.124395	1.43995
P33993	MCM7	0.835761	0.968868
P34896	SHMT1	0.15292	0.776375
P62306	SNRPF	0.124575	1.18767
P34931	HSPA1L	0.891308	0.976385
B7ZKQ9	SCARB1	0.124778	1.7765
Q53GQ0	HSD17B12	0.125204	2.19315
P35219	CA8	0.014547	0.439768
P35221	CTNNA1	0.242925	0.769255
Q9Y3C8	UFC1	0.125314	1.24513
P35237	SERPINB6	0.691949	0.916514
P37268	FDFT1	0.125902	2.21221
C9JIR6	PPM1B	0.126065	1.31559
P35249	RFC4	0.236231	0.833969
P35250	RFC2	0.105158	0.584789
Q96JB2	COG3	0.126116	1.6109
P35269	GTF2F1	0.963299	0.989531
P08865	RPSA	0.126236	1.17475
P30825	SLC7A1	0.127548	1.46473
P35527	KRT9	0.300917	0.70824
P35573	AGL	0.593378	0.899717
P35579	MYH9	5.01042e-05	0.437748
P35580	MYH10	0.190177	0.765658
P35606	COPB2	0.968505	0.995879
Q01970	PLCB3	0.127819	1.43831
Q14980	NUMA1	0.128893	1.29645
Q86XP3	DDX42	0.12906	1.23377
P30041	PRDX6	0.129258	1.32777
Q15819	UBE2V2	0.129611	1.54296
P35813	PPM1A	0.118446	0.698505
P35908	KRT2	0.249246	0.797586
P35914	HMGCL	0.347693	0.839149
P35998	PSMC2	0.392764	0.915845
P36404	ARL2	0.546636	0.873855
P36405	ARL3	0.441906	0.916054
P36507	MAP2K2	0.00140775	0.673529
P36542	ATP5F1C	0.551393	0.896012
P36543	ATP6V1E1	0.132634	0.8521
P36551	CPOX	0.0287329	0.66918
P18084	ITGB5	0.129683	2.11016
P36639	NUDT1	0.91973	0.973302
P36871	PGM1	0.000895438	0.695181
Q13868	EXOSC2	0.129708	1.25905
P36915	GNL1	0.989284	0.996401
Q92643	PIGK	0.129937	1.4534
Q15050	RRS1	0.130256	1.18827
P36959	GMPR	0.119389	0.768233
P50552	VASP	0.130608	1.41909
P14324	FDPS	0.130795	1.28349
P37235	HPCAL1	0.122622	0.800397
Q9Y3B2	EXOSC1	0.131987	1.74717
P37802	TAGLN2	0.000434934	0.388478
Q92769	HDAC2	0.132287	2.15067
Q8TBF8	FAM81A	0.132642	1.48375
P61224	RAP1B	0.132888	1.34833
P07355	ANXA2	0.13291	1.49788
P14550	AKR1A1	0.133262	1.33482
Q9C0D3	ZYG11B	0.133969	1.77793
A0A087X283	UBE2E2	0.135275	1.57765
F8VQX7	OSBPL8	0.135303	1.59351
P06744	GPI	0.135363	1.44249
Q5VZ46	KIAA1614	0.135448	1.34383
H3BNT2	COQ9	0.136228	1.38779
Q8WUA4	GTF3C2	0.136303	1.36337
P40121	CAPG	0.000106228	0.344729
A0A087WTP2	FDPS	0.136576	1.45783
P22087	FBL	0.137022	1.14788
Q92890	UFD1	0.137238	1.83907
Q6PD74	AAGAB	0.137365	1.70783
P40306	PSMB10	0.0266239	0.360696
P40394	ADH7	0.754452	0.874937
P07737	PFN1	0.137826	1.21609
A0A5F9ZHP1	ASCC1	0.139051	1.47697
P40763	STAT3	0.266981	0.773257
P40818	USP8	0.796392	0.940426
P40925	MDH1	0.419617	0.887803
P40926	MDH2	0.138181	0.863122
P40937	RFC5	0.244516	0.604285
Q9Y508	RNF114	0.139263	1.43936
P41091	EIF2S3	0.166643	0.82506
P63220	RPS21	0.139754	1.17568
Q9UBE0	SAE1	0.139972	1.26369
A0A3B3IUC4	GLA	0.139986	1.66118
Q8N1G2	CMTR1	0.140881	1.27066
P41250	GARS1	0.188057	0.767516
P41252	IARS1	0.616692	0.922497
O00767	SCD	0.141341	1.94989
Q15018	ABRAXAS2	0.141362	1.66712
P42025	ACTR1B	1.83534e-05	0.391774
Q13557	CAMK2D	0.141555	1.31176
C9IYZ1	ASNSD1	0.141632	1.36574
O43291	SPINT2	0.14179	1.41943
P42224	STAT1	0.00581372	0.231501
P52630	STAT2	0.141945	1.63203
P42345	MTOR	8.78831e-05	0.175778
P42356	PI4KA	0.587549	0.895967
P42566	EPS15	0.15915	0.757472
Q96EL3	MRPL53	0.142153	1.47043
Q9UI12	ATP6V1H	0.142396	1.23738
P12236	SLC25A6	0.142765	2.11743
P20290	BTF3	0.143104	1.2668
P15428	HPGD	0.143759	2.90425
Q14165	MLEC	0.14391	1.98808
Q9Y399	MRPS2	0.144316	1.38015
P42858	HTT	0.745508	0.901388
P42892	ECE1	0.0311696	0.5221
Q6P2E9	EDC4	0.144763	1.26075
O43242	PSMD3	0.144784	1.14272
Q9Y291	MRPS33	0.145032	1.53258
P43121	MCAM	0.502497	0.713271
P43155	CRAT	0.118059	0.778612
Q9Y2Z4	YARS2	0.1457	2.22957
P07204	THBD	0.146973	1.61931
P43353	ALDH3B1	0.733553	0.873103
P43487	RANBP1	0.0637203	0.626654
P43490	NAMPT	0.14345	0.544908
P05120	SERPINB2	0.147235	1.42866
P43897	TSFM	0.501379	0.88151
P48163	ME1	0.147484	1.45837
Q9H307	PNN	0.147512	1.36287
P45973	CBX5	0.373634	0.852318
Q9BYD6	MRPL1	0.148025	1.30095
Q86U44	METTL3	0.148172	1.4661
P32929	CTH	0.148532	1.31454
P46060	RANGAP1	0.395613	0.906419
P46063	RECQL	0.592681	0.930836
F8W726	UBAP2L	0.149091	1.23476
Q9NY93	DDX56	0.149232	1.36214
P46108	CRK	0.649033	0.948069
P46109	CRKL	0.0275744	0.629249
P46459	NSF	0.0916596	0.842912
P38117	ETFB	0.149448	1.40191
Q9H6W3	RIOX1	0.14954	1.1756
H0YD13	CD44	0.149966	1.44741
Q00325	SLC25A3	0.150267	1.81111
P62273	RPS29	0.15107	1.1457
O43324	EEF1E1	0.151147	1.1799
O95817	BAG3	0.151254	1.27502
P46926	GNPDA1	0.00286101	0.700111
Q9Y639	NPTN	0.151323	1.62647
P46939	UTRN	0.965066	0.991525
E7EQB8	IDH3G	0.151353	1.33254
Q8N543	OGFOD1	0.151409	1.77669
Q8IUF8	RIOX2	0.151455	1.32188
P47755	CAPZA2	0.014708	0.72342
P47813	EIF1AX	0.214885	0.790993
P19174	PLCG1	0.152311	1.37789
P47897	QARS1	0.64823	0.924071
Q9UN86	G3BP2	0.15253	1.22237
P11802	CDK4	0.15305	1.30932
P15880	RPS2	0.153226	1.15323
P61006	RAB8A	0.153701	1.53835
P31751	AKT2	0.154219	2.03198
P35613	BSG	0.154264	1.23292
Q8WUH1	CHURC1	0.154611	1.30474
P48426	PIP4K2A	0.426611	0.824611
P48444	ARCN1	0.463017	0.938956
P21359	NF1	0.154889	1.51049
P48506	GCLC	0.397436	0.845424
P49257	LMAN1	0.154968	1.6025
Q86VN1	VPS36	0.155146	1.36537
P48594	SERPINB4	0.0455507	0.495984
P48634	PRRC2A	0.0457837	0.568165
P48637	GSS	0.0766194	0.820632
A0A2R8Y761	RNASEH2B	0.155435	1.78961
P42785	PRCP	0.155598	2.07789
P48735	IDH2	0.213951	0.845097
P48739	PITPNB	0.000586251	0.503527
O00487	PSMD14	0.155603	1.19734
P49005	POLD2	0.561997	0.859923
Q86V35	CABP7	0.156556	1.51208
P49023	PXN	0.603249	0.837285
P49189	ALDH9A1	0.18823	0.817086
P22626	HNRNPA2B1	0.157005	1.14771
P49247	RPIA	0.702866	0.839924
Q9UL26	RAB22A	0.157123	1.39203
P49321	NASP	0.18312	0.789436
P14735	IDE	0.157166	1.21149
Q9UKV8	AGO2	0.157231	1.413
P49356	FNTB	0.7	0.905263
P49366	DHPS	0.00421701	0.282701
A5A3E0	POTEF	0.157331	1.65004
P51572	BCAP31	0.157431	1.56046
Q8IV48	ERI1	0.158123	1.56083
Q9BRT3	MIEN1	0.15826	1.51711
Q9NQT4	EXOSC5	0.160012	1.19328
Q8WUM0	NUP133	0.160058	1.14731
P49585	PCYT1A	0.442693	0.849951
P49588	AARS1	0.0314887	0.778809
P49593	PPM1F	0.404511	0.720964
Q96BX8	MOB3A	0.160429	1.40569
P50995	ANXA11	0.160726	1.23298
P14618	PKM	0.161295	1.29753
A0A087X0R6	SNX12	0.16165	1.23985
P49748	ACADVL	0.0437829	0.775654
Q16204	CCDC6	0.162328	1.34553
B2WTI3	JMJD6	0.162717	1.47942
P13929	ENO3	0.162981	1.67117
P49756	RBM25	0.212807	0.827683
P49757	NUMB	0.0738627	0.678213
P05787	KRT8	0.163084	1.66269
Q96FX7	TRMT61A	0.16332	1.33851
Q9H7D7	WDR26	0.163641	1.3405
P45974	USP5	0.164524	1.22361
P28370	SMARCA1	0.165475	1.6233
Q9BQ48	MRPL34	0.166076	1.34918
H0YIP2	PRIM1	0.166749	1.34862
P49903	SEPHS1	0.82449	0.937602
O43172	PRPF4	0.166751	1.26276
P49915	GMPS	0.29557	0.840937
P42677	RPS27	0.167048	1.18188
P49959	MRE11	0.631733	0.938454
Q16864	ATP6V1F	0.167172	1.33831
P50151	GNG10	0.408403	0.756236
Q14573	ITPR3	0.167272	1.65941
O96011	PEX11B	0.168549	1.32564
P50336	PPOX	0.146493	0.62275
Q8TAF3	WDR48	0.169894	1.33323
P17812	CTPS1	0.16994	1.20499
P50416	CPT1A	0.150074	0.572837
P30533	LRPAP1	0.169956	1.68651
P50454	SERPINH1	0.000329052	0.515045
P50479	PDLIM4	0.0128775	0.169076
P50502	ST13	0.123712	0.797525
P50542	PEX5	0.889499	0.968211
Q15149	PLEC	0.169982	1.41011
P50570	DNM2	0.0419482	0.625322
P20338	RAB4A	0.170022	1.4855
P50583	NUDT2	0.00482042	0.526985
A0A0B4J1V8	PPAN-P2RY11	0.171673	1.36647
O75044	SRGAP2	0.17232	1.56339
P50914	RPL14	0.868438	0.968452
Q13151	HNRNPA0	0.17264	1.17003
Q9HD47	RANGRF	0.174047	1.36119
P52701	MSH6	0.174426	1.15964
P51003	PAPOLA	0.132258	0.615703
P51114	FXR1	0.470637	0.900873
E9PM04	DCUN1D5	0.176054	1.86352
P51148	RAB5C	0.685515	0.945447
P51149	RAB7A	0.8382	0.969354
P51151	RAB9A	8.84569e-06	0.375129
Q9Y3A6	TMED5	0.176134	1.60971
Q9P0J7	KCMF1	0.176255	1.9232
P51452	DUSP3	0.493771	0.87161
P46777	RPL5	0.176465	1.13591
P07942	LAMB1	0.176646	1.44278
P49790	NUP153	0.177036	1.56675
P05387	RPLP2	0.177638	1.19147
Q96M43	NBPF4	0.177785	1.3341
P51610	HCFC1	0.0686093	0.794452
Q13823	GNL2	0.177904	1.51132
Q09028	RBBP4	0.178291	1.61394
P51659	HSD17B4	0.24923	0.809667
Q9P202	WHRN	0.178782	1.67434
P51668	UBE2D1	0.246324	0.81216
Q13619	CUL4A	0.1791	1.22809
P52306	RAP1GDS1	0.17963	1.35727
P51812	RPS6KA3	0.0604366	0.593866
Q05397	PTK2	0.179923	1.50165
P51858	HDGF	0.0522804	0.736314
P51970	NDUFA8	0.6523	0.864689
P51991	HNRNPA3	0.411539	0.872285
A0A0A0MRF6	AKAP9	0.179941	1.21594
C9J384	CMSS1	0.180674	1.27993
P15170	GSPT1	0.181564	1.14417
P52294	KPNA1	0.0278908	0.542843
P52298	NCBP2	0.240371	0.779998
Q13601	KRR1	0.181653	1.54148
P63241	EIF5A	0.18334	1.19627
P04183	TK1	0.183543	1.49329
P23396	RPS3	0.183878	1.15388
Q01167	FOXK2	0.184026	1.25108
P52758	RIDA	0.0787749	0.694935
P52788	SMS	0.00122845	0.491177
P52789	HK2	0.330432	0.801052
P52888	THOP1	0.424119	0.787411
E9PQE8	TRAPPC4	0.184054	1.41247
O15213	WDR46	0.184289	1.56588
Q12929	EPS8	0.184504	1.48505
P52943	CRIP2	0.0058943	0.231711
P52948	NUP98	0.129875	0.734632
P53004	BLVRA	0.205056	0.863505
P53007	SLC25A1	0.723696	0.866865
X6RDD7	ACBD5	0.184635	1.55741
P53367	ARFIP1	0.0779962	0.772284
P53396	ACLY	0.342417	0.860918
P53582	METAP1	0.400671	0.880558
Q92989	CLP1	0.185379	1.64258
P53602	MVD	0.659857	0.891545
P53618	COPB1	0.508422	0.920986
P53621	COPA	0.115096	0.859411
Q9NRX5	SERINC1	0.185911	1.59311
P53701	HCCS	0.126387	0.515705
A0A6I8PL42	LARS1	0.186056	1.16316
O43823	AKAP8	0.186096	1.23183
P53992	SEC24C	0.000352421	0.649556
O43719	HTATSF1	0.187811	1.46591
O75718	CRTAP	0.188549	1.77132
P54577	YARS1	0.393554	0.902473
P47712	PLA2G4A	0.188661	1.75663
Q9H3K6	BOLA2	0.189263	1.19884
P54652	HSPA2	0.136743	0.560596
O14841	OPLAH	0.190528	1.34972
V9GZ56	LSM4	0.190899	1.16513
P54725	RAD23A	0.0745227	0.466361
P54727	RAD23B	0.327655	0.793873
Q5EBM0	CMPK2	0.191196	1.81103
P54819	AK2	0.204567	0.871144
A6NDU8	RIMOC1	0.191708	1.23827
P54920	NAPA	0.0161099	0.535642
P55010	EIF5	0.681225	0.937664
Q8N4Q0	PTGR3	0.191859	1.3793
P55060	CSE1L	0.443418	0.879122
P62314	SNRPD1	0.192562	1.15926
P55081	MFAP1	0.240186	0.712097
P55084	HADHB	0.870921	0.969742
M0R0F0	RPS5	0.192876	1.19274
Q15646	OASL	0.192947	1.65424
O60502	OGA	0.193036	1.23708
P55212	CASP6	0.934299	0.979773
P55263	ADK	0.0217381	0.583126
P55265	ADAR	0.00907918	0.479441
P55327	TPD52	0.0734511	0.750346
P55735	SEC13	0.469712	0.9184
P16401	H1-5	0.193434	1.4699
P55795	HNRNPH2	0.126087	0.756352
Q01105	SET	0.193481	1.22311
P55884	EIF3B	0.314605	0.876773
P55957	BID	0.0455066	0.664663
P56134	ATP5MF	0.464395	0.787052
Q96F86	EDC3	0.194267	1.66781
Q02750	MAP2K1	0.194589	1.35185
Q5T4P9	PLEKHO1	0.194633	1.3295
P56537	EIF6	0.130708	0.811259
Q9NX40	OCIAD1	0.19491	1.44415
F8WJN3	CPSF6	0.195709	1.1427
P56945	BCAR1	0.284438	0.738843
P57081	WDR4	0.026758	0.596331
P57088	TMEM33	0.0307462	0.72342
P57105	SYNJ2BP	0.113792	0.505427
P57740	NUP107	0.386359	0.876332
P57764	GSDMD	0.540447	0.851076
P57772	EEFSEC	0.0214247	0.641492
P58107	EPPK1	0.0133956	0.222209
P58546	MTPN	0.00868695	0.647566
P59998	ARPC4	0.0112705	0.708629
P60002	ELOF1	0.234387	0.820752
P60059	SEC61G	0.4319	0.824108
Q96GY0	ZC2HC1A	0.195952	1.38715
P60228	EIF3E	0.889628	0.988148
O14562	UBFD1	0.196319	1.27568
P60510	PPP4C	0.187396	0.724431
O00429	DNM1L	0.197014	1.19496
Q9Y2Q5	LAMTOR2	0.197434	1.28374
P60660	MYL6	8.73612e-05	0.519818
Q9NR31	SAR1A	0.198206	1.24213
Q9H8J5	MANSC1	0.19821	1.31445
P60891	PRPS1	0.251458	0.838124
Q9HBH0	RHOF	0.198604	1.47077
O14979	HNRNPDL	0.198925	1.21007
O15360	FANCA	0.199043	1.49781
P46100	ATRX	0.200773	1.49281
P60983	GMFB	0.923236	0.982137
O43464	HTRA2	0.201307	1.35993
Q15750	TAB1	0.201862	1.27384
P47985	UQCRFS1	0.202151	1.71807
Q9Y3D3	MRPS16	0.202182	1.38777
P11217	PYGM	0.202693	1.44407
Q70UQ0	IKBIP	0.202944	1.14769
A0A2R8Y5S7	RDX	0.203598	1.32729
P61081	UBE2M	0.000441953	0.594399
Q8NGU9	GPR150	0.203973	1.28526
Q96JJ7	TMX3	0.204767	1.64667
P49207	RPL34	0.205386	1.27296
P61158	ACTR3	0.027873	0.80925
P20339	RAB5A	0.206759	1.21537
P61163	ACTR1A	0.247086	0.848826
Q99426	TBCB	0.20677	1.32221
P48556	PSMD8	0.207485	1.11799
H0Y8T9	CLDND1	0.207931	1.19303
Q99436	PSMB7	0.209021	1.22344
Q9Y5M8	SRPRB	0.209605	1.78094
A2RTX5	TARS3	0.210408	1.33135
P61326	MAGOH	0.826427	0.95992
Q8IZP0	ABI1	0.210564	1.20522
Q9HCU5	PREB	0.210905	1.60114
Q8TCJ2	STT3B	0.211097	1.8907
P50750	CDK9	0.211213	1.42414
Q96DG6	CMBL	0.21222	1.34702
P61956	SUMO2	0.212239	1.17474
P61758	VBP1	0.541449	0.838148
P61764	STXBP1	0.84765	0.930956
P61769	B2M	0.0159597	0.441899
P61923	COPZ1	0.854059	0.980232
Q9UNQ2	DIMT1	0.213025	1.59295
P61960	UFM1	0.171824	0.832926
Q9BSC4	NOL10	0.214465	1.3619
G5E9Z2	CLPTM1L	0.215396	1.9366
Q9H3N1	TMX1	0.216854	1.36347
Q9P107	GMIP	0.21754	1.36121
P49411	TUFM	0.217587	1.18044
Q9HA64	FN3KRP	0.217661	1.7233
P62072	TIMM10	0.222576	0.717511
B3KSI3	BCAT2	0.218297	1.43716
P62136	PPP1CA	0.164203	0.678288
P56182	RRP1	0.218371	1.44696
P62191	PSMC1	0.235025	0.870273
Q99627	COPS8	0.21882	1.21118
P61086	UBE2K	0.219366	1.21151
P60903	S100A10	0.220367	1.21284
Q15293	RCN1	0.220715	1.18491
Q9NRV9	HEBP1	0.220925	1.2751
Q9Y333	LSM2	0.221826	1.16151
Q14CX7	NAA25	0.222106	1.22254
H3BUR4	NOB1	0.222324	1.51289
P61981	YWHAG	0.222802	1.15925
Q14137	BOP1	0.223092	1.15092
Q9GZS1	POLR1E	0.224431	1.26181
P62304	SNRPE	0.879632	0.975339
Q15388	TOMM20	0.225424	1.38756
Q96MW1	CCDC43	0.225543	1.34307
O00178	GTPBP1	0.226051	1.39939
Q96BP3	PPWD1	0.22645	1.25914
H0YNH8	UACA	0.226913	1.17839
P84022	SMAD3	0.227585	1.30307
P62328	TMSB4X	2.88772e-05	0.357719
P62330	ARF6	0.435467	0.87488
Q9H7N4	SCAF1	0.227852	1.17362
P62491	RAB11A	0.513222	0.762634
Q9BUP3	HTATIP2	0.227934	1.20639
O60220	TIMM8A	0.227978	1.17019
Q99583	MNT	0.228086	1.78534
O94903	PLPBP	0.228535	1.37738
P06493	CDK1	0.229092	1.22696
Q15006	EMC2	0.229229	1.15165
Q9Y2Z0	SUGT1	0.229949	1.21126
Q86V48	LUZP1	0.230163	1.27717
H0YKD8	RPL28	0.230386	1.13524
P62834	RAP1A	0.153969	0.713978
Q2M389	WASHC4	0.231103	1.19293
C9JKI3	CAV1	0.231495	1.43815
Q12788	TBL3	0.2325	1.2687
[truncated: 2,034 more rows]
