# Supplementary material for: Targeting CPS1 attenuates lung cancer metastasis by regulating EMT through an epigenetic mechanism
Source: Theranostics. 2026 Jan 1;16(4):1740–61. doi: 10.7150/thno.123679 (PMC12680530; doi:10.7150/thno.123679)
Supplement: Supplementary file 2 — Supplementary tables. [file thnov16p1740s2.zip › Supplemental Table/Table S2-RNA sequencing (RNA-seq) data.xlsx]

## Sheet: Fig3A and 3B
mRNA expression identified via RNA-seq analysis
GeneID	Symbol	L6-1	L6-2	L6-3	L6shCPS1-1	L6shCPS1-2	L6shCPS1-3
gene:ENSG00000085224	ATRX	2288	2219	2637	3945	3671	3771
gene:ENSG00000211962	gene:ENSG00000211962	0	0	0	0	0	0
gene:ENSG00000211961	gene:ENSG00000211961	0	0	0	0	0	0
gene:ENSG00000211967	gene:ENSG00000211967	0	0	0	0	0	0
gene:ENSG00000211966	gene:ENSG00000211966	0	0	0	0	0	0
gene:ENSG00000211965	gene:ENSG00000211965	0	0	0	0	0	0
gene:ENSG00000211964	gene:ENSG00000211964	0	0	0	0	0	0
gene:ENSG00000211968	gene:ENSG00000211968	0	0	0	0	0	0
gene:ENSG00000243264	gene:ENSG00000243264	0	0	0	0	0	0
gene:ENSG00000070814	TCOF1	5227	6583	5462	5157	5165	5160
gene:ENSG00000126653	NSRP1	889	1086	1151	1052	1081	1146
gene:ENSG00000157837	SPPL3	3274	3555	3215	2306	2154	2305
gene:ENSG00000125741	OPA3	1502	1905	1438	1467	1494	1456
gene:ENSG00000198836	OPA1	1702	1631	1737	2626	2555	2454
gene:ENSG00000040487	SLC66A1	446	538	393	334	398	414
gene:ENSG00000122490	SLC66A2	612	708	464	784	782	862
gene:ENSG00000162976	SLC66A3	728	925	754	379	424	452
gene:ENSG00000077943	ITGA8	0	0	0	0	0	0
gene:ENSG00000144668	ITGA9	0	0	2	2	0	0
gene:ENSG00000213949	ITGA1	366	387	356	703	699	669
MSTRG.24782.1	MSTRG.24782.1	213	244	205	143	131	159
gene:ENSG00000005884	ITGA3	9730	13177	10590	24950	25030	25538
gene:ENSG00000115232	ITGA4	0	3	0	351	363	332
gene:ENSG00000161638	ITGA5	3463	4968	3794	22779	22834	22396
gene:ENSG00000091409	ITGA6	3272	3498	3490	1975	1880	1958
gene:ENSG00000135424	ITGA7	90	86	71	16	18	41
gene:ENSG00000174417	TRHR	0	5	0	13	0	8
gene:ENSG00000176125	UFSP1	100	143	56	43	56	67
gene:ENSG00000109775	UFSP2	604	665	612	597	509	527
gene:ENSG00000198727	MT-CYB	163429	205813	168533	175766	179864	179749
gene:ENSG00000154080	CHST9	0	0	0	0	0	0
MSTRG.20162.2	MSTRG.20162.2	88	84	109	57	32	69
gene:ENSG00000175264	CHST1	0	0	0	0	0	0
gene:ENSG00000122863	CHST3	1840	1908	1588	2142	2013	2146
MSTRG.20162.8	MSTRG.20162.8	52	0	11	0	0	0
gene:ENSG00000135702	CHST5	6	12	11	6	2	10
gene:ENSG00000140835	CHST4	3	7	13	24	21	14
gene:ENSG00000147119	CHST7	204	313	235	541	591	673
gene:ENSG00000183196	CHST6	25	15	18	67	80	73
gene:ENSG00000140678	ITGAX	10	13	6	15	0	0
gene:ENSG00000140379	BCL2A1	33	83	58	30	11	26
gene:ENSG00000262633	gene:ENSG00000262633	9	0	0	0	1	15
gene:ENSG00000138448	ITGAV	6585	7618	8277	15719	14473	15584
gene:ENSG00000005844	ITGAL	36	69	40	0	0	0
gene:ENSG00000169896	ITGAM	84	133	112	38	21	20
gene:ENSG00000156886	ITGAD	3	3	3	3	3	0
gene:ENSG00000083457	ITGAE	735	1003	720	630	584	681
gene:ENSG00000285629	gene:ENSG00000285629	315	319	241	429	361	335
gene:ENSG00000197081	IGF2R	6998	9058	7313	5497	5228	5168
gene:ENSG00000285625	gene:ENSG00000285625	0	0	0	65	21	28
gene:ENSG00000180773	SLC36A4	936	988	950	1413	1345	1453
gene:ENSG00000186334	SLC36A3	0	0	0	0	0	0
gene:ENSG00000173207	CKS1B	5185	6175	4609	3614	3729	3938
gene:ENSG00000123643	SLC36A1	453	576	444	396	424	454
gene:ENSG00000117407	ARTN	8	10	14	5	0	16
gene:ENSG00000129744	ART1	0	0	0	0	0	0
gene:ENSG00000156219	ART3	0	0	0	0	0	0
gene:ENSG00000167311	ART5	0	0	5	0	0	3
gene:ENSG00000111339	ART4	3	4	0	0	0	2
MSTRG.23198.5	MSTRG.23198.5	0	0	0	0	0	0
MSTRG.23198.1	MSTRG.23198.1	1671	2201	1800	1205	1208	1254
MSTRG.23198.3	MSTRG.23198.3	10	11	0	0	0	0
gene:ENSG00000109943	CRTAM	0	0	0	0	0	0
gene:ENSG00000081803	CADPS2	493	511	511	361	323	360
gene:ENSG00000117000	RLF	506	404	531	840	735	925
gene:ENSG00000228856	USP17L30	1	0	0	0	0	0
gene:ENSG00000170275	CRTAP	12927	16053	12522	14419	14818	14640
gene:ENSG00000159322	ADPGK	3658	4392	3688	5426	5484	5699
gene:ENSG00000113742	CPEB4	1607	1739	2013	978	968	844
gene:ENSG00000214575	CPEB1	53	126	88	15	27	30
gene:ENSG00000107864	CPEB3	73	97	93	121	104	125
gene:ENSG00000137449	CPEB2	1154	1229	1423	277	302	286
gene:ENSG00000068784	SRBD1	437	419	529	464	465	476
gene:ENSG00000183044	ABAT	0	7	20	4	0	4
gene:ENSG00000286192	gene:ENSG00000286192	651	180	83	527	321	535
gene:ENSG00000286190	gene:ENSG00000286190	29	28	22	0	28	22
gene:ENSG00000212993	POU5F1B	18	22	13	23	29	25
gene:ENSG00000135862	LAMC1	11406	14432	11906	11688	11554	11987
gene:ENSG00000282639	gene:ENSG00000282639	0	0	0	0	0	0
MSTRG.23391.6	MSTRG.23391.6	0	0	1	0	0	0
MSTRG.23391.7	MSTRG.23391.7	0	0	0	0	0	0
MSTRG.23391.5	MSTRG.23391.5	51	56	45	60	68	63
MSTRG.23391.3	MSTRG.23391.3	3	383	203	187	123	45
MSTRG.23391.1	MSTRG.23391.1	184	76	101	0	29	68
gene:ENSG00000165462	PHOX2A	0	0	0	0	0	0
gene:ENSG00000109132	PHOX2B	0	0	0	0	0	0
MSTRG.23391.8	MSTRG.23391.8	55	52	73	88	77	180
MSTRG.23391.9	MSTRG.23391.9	0	0	0	0	0	0
gene:ENSG00000110375	UPK2	12	10	17	3	6	8
gene:ENSG00000000971	CFH	824	1151	1175	34	2	1
gene:ENSG00000205403	CFI	0	2	10	22	0	18
gene:ENSG00000185722	ANKFY1	3859	4654	4248	3990	3554	3833
gene:ENSG00000243649	CFB	24	25	31	11	9	17
gene:ENSG00000126759	CFP	0	0	0	0	0	0
gene:ENSG00000094914	AAAS	2407	3314	2366	1266	1052	1169
gene:ENSG00000072858	SIDT1	74	91	129	4	3	4
MSTRG.24016.1	MSTRG.24016.1	0	0	0	4	7	6
gene:ENSG00000149577	SIDT2	598	707	459	419	412	375
gene:ENSG00000222028	PSMB11	0	0	0	0	0	0
gene:ENSG00000181433	SAGE1	0	0	0	0	0	0
gene:ENSG00000070010	UFD1	1952	2075	1685	1905	1953	2222
gene:ENSG00000103591	AAGAB	3360	4608	3690	3034	3152	3078
gene:ENSG00000154274	C4orf19	55	47	59	0	0	0
gene:ENSG00000138813	C4orf17	0	0	0	0	0	0
MSTRG.21045.12	MSTRG.21045.12	0	0	0	0	0	119
gene:ENSG00000255872	gene:ENSG00000255872	0	0	0	0	0	203
MSTRG.23807.1	MSTRG.23807.1	2	6	0	1	0	0
MSTRG.23768.4	MSTRG.23768.4	0	0	0	0	0	0
MSTRG.23768.5	MSTRG.23768.5	201	226	174	130	118	119
gene:ENSG00000229292	RFPL4AL1	0	0	0	0	0	0
MSTRG.23937.2	MSTRG.23937.2	978	1000	1080	1037	1084	1045
gene:ENSG00000253831	ETV3L	0	0	0	0	0	0
gene:ENSG00000261408	TEN1-CDK3	247	0	275	153	0	0
gene:ENSG00000111780	gene:ENSG00000111780	14	13	2	0	21	0
gene:ENSG00000225526	MKRN2OS	4	5	4	8	16	10
gene:ENSG00000130770	ATP5IF1	222	545	87	385	347	401
MSTRG.10301.3	MSTRG.10301.3	61	75	67	10	25	25
gene:ENSG00000152926	ZNF117	31	31	47	88	225	214
gene:ENSG00000178150	ZNF114	147	157	156	117	112	152
gene:ENSG00000062370	ZNF112	124	96	161	188	151	147
gene:ENSG00000100095	SEZ6L	0	0	0	0	0	0
gene:ENSG00000114302	PRKAR2A	1482	1879	1568	1795	1767	1926
gene:ENSG00000005249	PRKAR2B	157	170	202	173	183	144
gene:ENSG00000102158	MAGT1	3479	3782	3819	3833	3577	3685
gene:ENSG00000125910	S1PR4	4	19	3	14	9	11
MSTRG.23929.2	MSTRG.23929.2	0	22	20	0	0	0
MSTRG.23929.4	MSTRG.23929.4	17	0	0	9	11	12
gene:ENSG00000005961	ITGA2B	85	108	79	18	38	31
gene:ENSG00000164171	ITGA2	2229	2380	2671	5831	5480	6165
gene:ENSG00000204138	PHACTR4	1731	2040	1836	1432	1536	1544
gene:ENSG00000112137	PHACTR1	8	15	6	9	3	9
gene:ENSG00000196338	NLGN3	50	75	76	31	40	44
gene:ENSG00000087495	PHACTR3	0	0	0	0	0	4
gene:ENSG00000169760	NLGN1	14	6	5	4	5	2
gene:ENSG00000212724	KRTAP2-3	0	0	0	0	0	0
gene:ENSG00000214518	KRTAP2-2	0	0	0	0	0	0
gene:ENSG00000212725	KRTAP2-1	0	0	0	0	0	0
gene:ENSG00000213417	KRTAP2-4	0	0	0	0	0	0
MSTRG.4096.16	MSTRG.4096.16	0	0	0	0	0	0
MSTRG.4096.17	MSTRG.4096.17	41	70	37	7	12	3
MSTRG.4096.13	MSTRG.4096.13	342	386	392	38	33	32
MSTRG.23773.20	MSTRG.23773.20	66	50	74	92	58	81
MSTRG.23773.23	MSTRG.23773.23	548	206	438	487	382	478
MSTRG.23773.25	MSTRG.23773.25	0	0	0	0	0	212
MSTRG.23773.24	MSTRG.23773.24	4	3	2	2	1	1
MSTRG.23773.27	MSTRG.23773.27	0	0	0	0	0	0
MSTRG.23773.28	MSTRG.23773.28	0	0	0	6	3	0
gene:ENSG00000062716	VMP1	8761	9809	8967	8838	8451	8635
MSTRG.25032.2	MSTRG.25032.2	2	5	9	3	0	2
gene:ENSG00000126368	NR1D1	521	627	468	315	323	301
gene:ENSG00000174738	NR1D2	1512	1743	1752	733	611	615
MSTRG.25032.4	MSTRG.25032.4	9	33	8	16	6	17
gene:ENSG00000147471	PLPBP	1304	1541	1356	1102	1081	1130
gene:ENSG00000060491	OGFR	1428	2059	1468	1841	1787	1830
MSTRG.23106.20	MSTRG.23106.20	205	0	281	163	0	156
gene:ENSG00000117425	PTCH2	10	19	24	17	11	16
gene:ENSG00000185920	PTCH1	587	748	676	446	305	339
gene:ENSG00000104980	TIMM44	1223	1579	1243	1241	1144	1140
gene:ENSG00000151164	RAD9B	25	16	24	17	6	16
gene:ENSG00000172613	RAD9A	718	821	664	428	488	398
gene:ENSG00000087502	ERGIC2	1695	1726	1703	2804	2877	3069
gene:ENSG00000125991	ERGIC3	6423	8440	6029	5774	5765	5909
gene:ENSG00000113719	ERGIC1	5135	6383	5094	21364	20838	21368
MSTRG.21692.69	MSTRG.21692.69	0	0	0	0	0	0
MSTRG.21692.68	MSTRG.21692.68	0	0	0	0	0	0
gene:ENSG00000149541	B3GAT3	1403	1929	1485	1149	1287	1308
gene:ENSG00000112309	B3GAT2	24	51	11	19	31	17
gene:ENSG00000109956	B3GAT1	0	0	0	0	0	0
gene:ENSG00000143933	CALM2	12531	14344	12834	17568	19015	19349
gene:ENSG00000160014	CALM3	7568	8394	6906	10071	10819	10429
gene:ENSG00000090487	SPG21	6733	8789	6884	4434	4389	4585
gene:ENSG00000198668	CALM1	8470	9195	8226	11240	11505	11952
gene:ENSG00000167914	GSDMA	0	0	0	0	2	4
gene:ENSG00000073605	GSDMB	206	197	234	131	93	140
gene:ENSG00000147697	GSDMC	0	1	0	0	0	0
gene:ENSG00000104518	GSDMD	801	819	814	471	304	403
gene:ENSG00000105668	UPK1A	30	22	15	9	9	0
gene:ENSG00000114638	UPK1B	38	51	46	0	0	0
gene:ENSG00000198010	DLGAP2	0	0	0	0	0	2
gene:ENSG00000116544	DLGAP3	0	5	10	2	6	8
gene:ENSG00000170579	DLGAP1	3	2	4	0	1	1
gene:ENSG00000080845	DLGAP4	2233	2944	2411	1682	1809	1718
gene:ENSG00000126787	DLGAP5	1431	1342	1606	1662	1696	1762
gene:ENSG00000171823	FBXL14	786	998	847	690	674	753
gene:ENSG00000104147	OIP5	407	456	395	253	275	225
gene:ENSG00000198780	FAM169A	560	588	593	489	445	445
gene:ENSG00000274049	INO80B-WBP1	0	0	214	0	0	0
gene:ENSG00000072135	PTPN18	701	939	643	538	565	547
gene:ENSG00000163629	PTPN13	682	796	893	1033	1017	1031
gene:ENSG00000127947	PTPN12	5053	6503	5584	5537	5326	5914
gene:ENSG00000179295	PTPN11	6997	7865	7658	9646	9699	10094
gene:ENSG00000237452	MEIOSIN	2	9	0	0	0	2
gene:ENSG00000105221	AKT2	7721	9440	7747	8015	8143	8003
gene:ENSG00000152104	PTPN14	944	1172	990	2892	2426	2710
gene:ENSG00000145220	LYAR	576	750	619	938	937	1052
gene:ENSG00000146555	SDK1	47	49	52	116	162	142
gene:ENSG00000270472	gene:ENSG00000270472	0	0	0	0	0	0
gene:ENSG00000284308	C2orf81	117	247	232	110	90	89
gene:ENSG00000188674	C2orf80	0	0	0	0	0	0
gene:ENSG00000143006	DMRTB1	0	0	0	0	0	0
gene:ENSG00000187699	C2orf88	33	47	34	42	43	69
gene:ENSG00000284491	THSD8	0	0	0	0	0	0
gene:ENSG00000215183	MSMP	1	0	0	1	0	1
gene:ENSG00000170476	MZB1	4	6	11	0	0	0
gene:ENSG00000123374	CDK2	2786	3247	2873	3114	3500	3404
gene:ENSG00000179344	HLA-DQB1	0	0	0	0	0	0
gene:ENSG00000263639	MSMB	0	0	0	0	0	0
gene:ENSG00000232629	HLA-DQB2	0	0	0	0	0	0
gene:ENSG00000278646	gene:ENSG00000278646	0	0	0	0	0	0
MSTRG.25515.7	MSTRG.25515.7	1187	1281	1707	2635	1782	2346
gene:ENSG00000134058	CDK7	646	705	378	690	342	604
gene:ENSG00000179772	FOXS1	0	0	0	0	8	0
MSTRG.25515.9	MSTRG.25515.9	0	3	0	0	14	0
gene:ENSG00000187664	HAPLN4	0	0	0	0	0	0
gene:ENSG00000124302	CHST8	0	3	0	0	0	0
gene:ENSG00000110931	CAMKK2	2280	2911	2442	3346	2948	3269
gene:ENSG00000004660	CAMKK1	450	478	405	892	840	826
gene:ENSG00000074842	MYDGF	2158	2617	2013	1797	2011	2130
gene:ENSG00000115561	CHMP3	4371	5255	4323	4419	4568	4555
gene:ENSG00000165502	RPL36AL	2327	2422	2282	2809	3000	3242
gene:ENSG00000147457	CHMP7	2461	2776	2228	1817	1967	1958
gene:ENSG00000176108	CHMP6	720	1092	735	543	560	550
gene:ENSG00000086065	CHMP5	3025	3350	3019	2431	2446	2664
gene:ENSG00000276597	gene:ENSG00000276597	0	0	0	0	0	0
gene:ENSG00000181009	OR52N5	0	0	0	0	0	0
gene:ENSG00000180988	OR52N2	0	0	0	0	0	0
gene:ENSG00000181001	OR52N1	0	0	0	0	0	0
gene:ENSG00000204421	LY6G6C	0	1	0	0	0	0
gene:ENSG00000106031	HOXA13	96	67	54	64	84	95
gene:ENSG00000005073	HOXA11	64	126	104	42	38	44
gene:ENSG00000253293	HOXA10	384	469	386	296	307	316
gene:ENSG00000106648	GALNTL5	0	0	0	0	0	0
gene:ENSG00000174473	GALNTL6	92	68	128	0	9	8
gene:ENSG00000182591	KRTAP11-1	0	0	0	0	0	0
gene:ENSG00000139372	TDG	1753	1885	1836	1510	1708	1620
MSTRG.6995.1	MSTRG.6995.1	19	21	17	22	15	17
gene:ENSG00000220948	TRIM51G	0	0	0	0	0	0
gene:ENSG00000167210	LOXHD1	0	0	0	0	0	0
MSTRG.20062.3	MSTRG.20062.3	48	93	96	39	13	27
gene:ENSG00000175489	LRRC25	0	4	2	0	0	0
gene:ENSG00000254402	LRRC24	26	59	47	14	27	49
gene:ENSG00000010626	LRRC23	922	1143	880	348	322	296
gene:ENSG00000129255	MPDU1	2834	3513	2511	2332	2586	2486
MSTRG.20062.5	MSTRG.20062.5	122	169	124	40	50	37
gene:ENSG00000168904	LRRC28	796	965	678	385	380	408
gene:ENSG00000176928	GCNT4	14	7	14	27	52	57
gene:ENSG00000124091	GCNT7	0	0	4	4	9	0
gene:ENSG00000187210	GCNT1	65	49	61	636	701	636
gene:ENSG00000140297	GCNT3	4430	5623	4224	322	351	349
gene:ENSG00000111846	GCNT2	362	428	403	308	262	287
gene:ENSG00000196589	MBD3L2B	0	0	0	0	0	0
gene:ENSG00000176454	LPCAT4	599	615	558	671	1010	466
gene:ENSG00000087253	LPCAT2	686	833	724	624	673	667
gene:ENSG00000111684	LPCAT3	2807	3397	2914	1872	1894	2011
gene:ENSG00000153395	LPCAT1	1090	1220	844	1653	1722	1787
gene:ENSG00000241294	gene:ENSG00000241294	0	0	0	0	0	0
gene:ENSG00000149591	TAGLN	85	138	62	861	871	779
gene:ENSG00000166960	CCDC178	0	0	0	0	0	0
gene:ENSG00000255359	CCDC179	0	0	0	0	0	0
gene:ENSG00000163283	ALPP	0	0	2	0	7	2
gene:ENSG00000120262	CCDC170	20	26	24	0	4	8
gene:ENSG00000164989	CCDC171	76	67	94	41	47	61
gene:ENSG00000273345	gene:ENSG00000273345	2	0	0	0	0	0
gene:ENSG00000154781	CCDC174	972	1041	973	564	486	607
gene:ENSG00000151838	CCDC175	0	0	0	0	0	0
gene:ENSG00000267909	CCDC177	0	0	0	0	0	0
gene:ENSG00000152256	PDK1	288	334	308	1083	1084	1263
gene:ENSG00000067992	PDK3	187	195	236	61	100	132
gene:ENSG00000005882	PDK2	1142	1307	1077	558	584	570
gene:ENSG00000147155	EBP	1430	1768	1398	1061	1131	1229
gene:ENSG00000004799	PDK4	4849	4438	4657	8915	8579	8909
gene:ENSG00000113441	LNPEP	1708	1725	2140	3013	3000	3168
gene:ENSG00000163295	ALPI	0	0	0	0	0	0
gene:ENSG00000058262	SEC61A1	7700	9480	7473	7801	7811	7617
gene:ENSG00000065665	SEC61A2	471	556	478	299	267	354
gene:ENSG00000162551	ALPL	4	15	6	0	4	0
gene:ENSG00000115425	PECR	397	579	458	229	248	235
gene:ENSG00000175197	DDIT3	1151	1790	1216	83	87	97
gene:ENSG00000168209	DDIT4	23972	31266	23797	25414	25883	26685
gene:ENSG00000178796	RIIAD1	0	0	3	0	0	0
gene:ENSG00000105926	PALS2	555	549	614	817	802	828
gene:ENSG00000072415	PALS1	1531	1670	1846	1734	1739	1816
gene:ENSG00000261247	GOLGA8T	19	24	29	30	25	32
gene:ENSG00000178115	GOLGA8Q	24	21	30	22	27	25
gene:ENSG00000261739	GOLGA8S	3	3	1	1	1	2
gene:ENSG00000186399	GOLGA8R	27	27	42	31	13	21
gene:ENSG00000188626	GOLGA8M	7	11	11	15	6	10
gene:ENSG00000206127	GOLGA8O	38	29	38	19	20	25
gene:ENSG00000232653	GOLGA8N	17	18	23	16	18	15
gene:ENSG00000261794	GOLGA8H	38	46	66	75	62	67
gene:ENSG00000249931	GOLGA8K	23	52	47	52	39	54
gene:ENSG00000179938	GOLGA8J	9	8	11	14	11	14
gene:ENSG00000183629	GOLGA8G	0	0	0	4	2	3
gene:ENSG00000153684	GOLGA8F	0	0	0	3	4	2
gene:ENSG00000175265	GOLGA8A	651	552	656	767	648	802
gene:ENSG00000215252	GOLGA8B	1272	1594	1777	2307	1724	2206
gene:ENSG00000270946	CT45A9	0	0	0	0	0	0
gene:ENSG00000278085	CT45A8	0	0	0	0	0	0
gene:ENSG00000268940	CT45A1	0	0	0	0	0	0
gene:ENSG00000110536	PTPMT1	1404	1803	1324	1030	1072	1163
gene:ENSG00000271449	CT45A2	0	0	0	0	0	0
gene:ENSG00000228836	CT45A5	0	0	0	0	0	0
gene:ENSG00000273696	CT45A7	0	0	0	0	0	0
gene:ENSG00000278289	CT45A6	0	0	0	0	0	0
gene:ENSG00000226124	FTCDNL1	117	162	158	54	75	99
gene:ENSG00000182853	VMO1	20	18	31	14	5	10
gene:ENSG00000106302	HYAL4	6	9	5	0	0	0
gene:ENSG00000119655	NPC2	2175	2655	1989	2731	2556	2926
gene:ENSG00000141458	NPC1	2170	3000	2586	2415	2687	2531
MSTRG.24213.3	MSTRG.24213.3	175	207	186	76	62	63
MSTRG.24213.4	MSTRG.24213.4	1	0	1	0	0	1
gene:ENSG00000118873	RAB3GAP2	1443	1616	1796	2332	2303	2406
gene:ENSG00000180535	BHLHA15	31	40	22	12	3	7
gene:ENSG00000115839	RAB3GAP1	1506	1774	1835	1810	1670	1827
gene:ENSG00000114529	C3orf52	111	192	102	184	187	202
gene:ENSG00000173402	DAG1	9141	10522	8575	5817	5628	5807
gene:ENSG00000105755	ETHE1	1005	1385	917	643	778	646
gene:ENSG00000269307	gene:ENSG00000269307	0	1	2	0	0	0
gene:ENSG00000100359	SGSM3	581	797	546	482	417	402
gene:ENSG00000004487	KDM1A	3210	4201	3533	5278	4895	4923
gene:ENSG00000165097	KDM1B	505	550	533	704	680	716
gene:ENSG00000166797	CIAO2A	2800	3474	2919	2638	2820	2887
gene:ENSG00000166595	CIAO2B	1072	1345	984	870	974	871
gene:ENSG00000242580	gene:ENSG00000242580	0	0	0	0	0	0
gene:ENSG00000186335	SLC36A2	0	0	0	0	0	0
gene:ENSG00000280204	OR1S1	0	0	0	0	0	0
gene:ENSG00000197887	OR1S2	0	0	0	0	0	0
gene:ENSG00000158869	FCER1G	5	0	0	9	2	0
gene:ENSG00000137707	BTG4	0	20	0	12	3	6
gene:ENSG00000179639	FCER1A	0	0	0	0	0	0
gene:ENSG00000159388	BTG2	294	511	359	373	376	385
gene:ENSG00000171243	SOSTDC1	4	7	7	0	4	3
gene:ENSG00000256206	gene:ENSG00000256206	128	96	159	186	167	121
gene:ENSG00000128039	SRD5A3	376	455	394	329	346	367
gene:ENSG00000277893	SRD5A2	0	0	4	0	14	0
gene:ENSG00000145545	SRD5A1	955	1054	957	1027	1159	1189
gene:ENSG00000146476	ARMT1	923	1109	999	575	693	729
gene:ENSG00000100083	GGA1	1181	1605	1185	791	743	865
gene:ENSG00000125447	GGA3	1865	2426	1974	1464	1464	1430
gene:ENSG00000103365	GGA2	2745	3340	2763	2324	2291	2322
gene:ENSG00000135723	FHOD1	1475	1443	1172	2144	2014	2039
gene:ENSG00000263020	gene:ENSG00000263020	0	0	0	61	47	0
gene:ENSG00000198835	GJC2	8	7	13	6	13	8
gene:ENSG00000176402	GJC3	10	3	3	0	0	0
gene:ENSG00000182963	GJC1	1527	1583	1487	2043	1886	1848
gene:ENSG00000284341	gene:ENSG00000284341	3	0	6	0	0	0
gene:ENSG00000240065	PSMB9	4	5	4	0	2	0
gene:ENSG00000204264	PSMB8	16	29	15	10	5	10
gene:ENSG00000136930	PSMB7	5192	6470	4944	5315	5830	6018
gene:ENSG00000142507	PSMB6	5588	7240	5117	4049	4270	4217
gene:ENSG00000100804	PSMB5	5971	7618	5723	6358	6797	6832
gene:ENSG00000179933	C14orf119	1688	2210	1596	2334	2526	2631
gene:ENSG00000277791	PSMB3	2325	2133	2162	2350	1720	1648
gene:ENSG00000126067	PSMB2	4455	5228	4210	4379	4674	4687
gene:ENSG00000008018	PSMB1	3621	4036	3020	3618	3744	3885
gene:ENSG00000139636	LMBR1L	608	733	622	426	400	480
gene:ENSG00000289694	gene:ENSG00000289694	706	2433	2780	39	3498	1038
gene:ENSG00000289695	gene:ENSG00000289695	0	6	0	0	5	0
gene:ENSG00000289697	gene:ENSG00000289697	157	0	94	103	112	100
gene:ENSG00000289690	gene:ENSG00000289690	0	7	0	0	0	0
gene:ENSG00000289692	gene:ENSG00000289692	0	0	0	0	0	0
gene:ENSG00000198862	LTN1	446	404	496	721	705	768
gene:ENSG00000179046	TRIML2	601	840	707	523	506	596
gene:ENSG00000184108	TRIML1	3	0	0	0	0	0
gene:ENSG00000148411	NACC2	2121	2517	2133	3267	3067	3142
gene:ENSG00000048707	VPS13D	1269	1429	1405	1117	1099	1103
gene:ENSG00000160877	NACC1	3537	4125	3394	3510	3264	3261
gene:ENSG00000197969	VPS13A	1480	1365	1730	2523	2284	2526
gene:ENSG00000147010	SH3KBP1	1565	1789	1694	4767	4992	5231
gene:ENSG00000129003	VPS13C	1677	1789	2028	2399	2122	2266
gene:ENSG00000132549	VPS13B	1131	1178	1142	1362	1097	1104
gene:ENSG00000184515	BEX5	0	0	0	0	0	0
gene:ENSG00000102409	BEX4	8	11	5	0	0	4
gene:ENSG00000166681	BEX3	4090	5139	4046	4823	4961	5198
gene:ENSG00000133134	BEX2	60	185	101	17	16	24
gene:ENSG00000133169	BEX1	0	0	0	0	0	0
MSTRG.11909.3	MSTRG.11909.3	197	335	124	325	19	347
MSTRG.11909.4	MSTRG.11909.4	174	819	313	49	62	174
MSTRG.11909.5	MSTRG.11909.5	777	263	719	716	1081	542
gene:ENSG00000130748	TMEM160	578	635	573	417	416	437
gene:ENSG00000152128	TMEM163	0	0	2	0	2	0
gene:ENSG00000134851	TMEM165	2851	3409	2951	3228	3151	3512
gene:ENSG00000157600	TMEM164	1887	2316	1773	4964	4841	4952
gene:ENSG00000163449	TMEM169	31	62	52	4	4	2
gene:ENSG00000146802	TMEM168	668	822	830	1119	1020	1217
gene:ENSG00000185862	EVI2B	0	0	0	3	5	6
gene:ENSG00000109101	FOXN1	0	0	0	0	0	0
gene:ENSG00000170802	FOXN2	980	1000	1045	1244	1195	1322
gene:ENSG00000053254	FOXN3	960	1048	1106	769	802	716
gene:ENSG00000287694	gene:ENSG00000287694	0	0	0	0	0	0
gene:ENSG00000145029	NICN1	462	609	465	239	259	295
gene:ENSG00000187955	COL14A1	16	6	0	0	0	6
gene:ENSG00000168394	TAP1	53	78	51	36	37	36
gene:ENSG00000204267	TAP2	84	57	77	102	93	126
gene:ENSG00000065609	SNAP91	0	8	0	2	0	0
MSTRG.23425.1	MSTRG.23425.1	0	6	0	0	0	0
MSTRG.23425.2	MSTRG.23425.2	90	105	87	94	90	91
MSTRG.4758.2	MSTRG.4758.2	120	148	132	361	420	433
gene:ENSG00000172264	MACROD2	57	55	68	43	11	48
gene:ENSG00000133315	MACROD1	262	358	267	226	184	218
gene:ENSG00000137168	PPIL1	1570	1827	1560	1615	1540	1577
gene:ENSG00000155093	PTPRN2	33	26	34	48	37	28
gene:ENSG00000111615	KRR1	2388	2921	2763	2823	2623	2570
gene:ENSG00000115808	STRN	1271	1244	1577	1709	1468	1775
gene:ENSG00000171772	SYCE1	3	4	0	0	4	2
gene:ENSG00000164743	C8orf48	3	0	0	0	0	2
gene:ENSG00000115129	TP53I3	1786	2400	1704	2765	2926	2933
gene:ENSG00000198125	MB	52	76	40	6	9	7
gene:ENSG00000187714	SLC18A3	0	0	0	0	0	0
gene:ENSG00000165646	SLC18A2	9	6	2	3	5	8
gene:ENSG00000036565	SLC18A1	0	0	0	0	0	0
gene:ENSG00000017797	RALBP1	2393	2927	2572	2748	2621	2617
gene:ENSG00000124203	ZNF831	0	0	0	0	0	0
gene:ENSG00000198783	ZNF830	691	817	666	564	486	622
gene:ENSG00000127903	ZNF835	0	0	0	0	0	0
gene:ENSG00000152475	ZNF837	80	93	89	43	56	74
gene:ENSG00000196267	ZNF836	0	14	16	8	14	12
gene:ENSG00000022976	ZNF839	613	777	708	356	402	426
gene:ENSG00000121931	LRIF1	1023	1340	1064	1102	1075	1278
gene:ENSG00000176853	FAM91A1	2463	2496	2977	2347	2211	2466
gene:ENSG00000284976	gene:ENSG00000284976	14	4	5	3	11	40
gene:ENSG00000250366	TUNAR	0	0	0	0	0	0
gene:ENSG00000175600	SUGCT	27	45	28	88	77	92
MSTRG.20638.1	MSTRG.20638.1	8	10	14	26	4	12
gene:ENSG00000277282	gene:ENSG00000277282	0	0	0	0	0	0
gene:ENSG00000238074	TSPY9	0	0	0	0	0	0
gene:ENSG00000229549	TSPY8	0	0	0	0	0	0
gene:ENSG00000233803	TSPY4	0	0	0	0	0	0
gene:ENSG00000042813	ZPBP	0	0	0	0	0	0
gene:ENSG00000168757	TSPY2	0	0	0	0	0	0
gene:ENSG00000258992	TSPY1	0	0	0	0	0	0
gene:ENSG00000134594	RAB33A	17	25	20	6	2	3
gene:ENSG00000101194	SLC17A9	15	13	6	0	0	0
gene:ENSG00000172007	RAB33B	305	388	407	249	173	278
gene:ENSG00000146039	SLC17A4	0	0	2	0	0	0
gene:ENSG00000119899	SLC17A5	1177	1375	1092	678	663	758
gene:ENSG00000091664	SLC17A6	0	0	0	0	0	0
gene:ENSG00000104888	SLC17A7	15	19	16	4	3	8
gene:ENSG00000124568	SLC17A1	0	0	0	0	0	0
gene:ENSG00000112337	SLC17A2	0	0	0	0	0	0
gene:ENSG00000124564	SLC17A3	0	11	0	29	2	15
gene:ENSG00000185905	C16orf54	0	0	0	0	0	0
gene:ENSG00000254470	AP5B1	1162	1435	1189	1457	1346	1261
gene:ENSG00000254505	CHMP4A	381	622	588	533	500	574
gene:ENSG00000101421	CHMP4B	3710	4724	3648	2989	3199	3405
gene:ENSG00000164695	CHMP4C	625	866	631	311	270	345
gene:ENSG00000082438	COBLL1	215	190	212	207	217	213
MSTRG.20271.41	MSTRG.20271.41	11	10	23	3	3	0
MSTRG.20271.47	MSTRG.20271.47	120	156	122	69	72	62
gene:ENSG00000184497	TMEM255B	0	20	0	9	16	18
gene:ENSG00000125355	TMEM255A	2	2	10	48	38	46
gene:ENSG00000004866	ST7	808	1136	890	766	797	847
MSTRG.18920.1	MSTRG.18920.1	0	0	3	6	0	0
gene:ENSG00000131845	ZNF304	29	21	23	43	57	117
gene:ENSG00000256762	STH	0	0	0	1	0	0
gene:ENSG00000089335	ZNF302	798	869	780	933	884	985
gene:ENSG00000145908	ZNF300	533	532	658	564	498	495
gene:ENSG00000101846	STS	214	253	269	168	209	138
gene:ENSG00000159184	HOXB13	502	534	391	173	189	152
MSTRG.20251.8	MSTRG.20251.8	0	0	0	0	0	0
MSTRG.20251.1	MSTRG.20251.1	158	266	127	255	163	227
MSTRG.20251.6	MSTRG.20251.6	32	30	81	26	38	15
MSTRG.20251.4	MSTRG.20251.4	11	0	96	9	9	15
gene:ENSG00000138814	PPP3CA	1154	1249	1354	1451	1301	1349
gene:ENSG00000107758	PPP3CB	1616	1884	1682	1833	1867	1855
gene:ENSG00000120910	PPP3CC	545	671	572	482	458	553
gene:ENSG00000128342	LIF	9681	14163	10860	2188	2062	2255
gene:ENSG00000197958	RPL12	20784	26917	19536	37492	39056	40526
MSTRG.23152.2	MSTRG.23152.2	12	15	6	0	0	0
MSTRG.23152.1	MSTRG.23152.1	40	66	42	0	0	1
gene:ENSG00000167526	RPL13	43823	56974	41765	54880	58027	59056
gene:ENSG00000063177	RPL18	23204	29981	21606	28518	30884	30385
gene:ENSG00000150594	ADRA2A	0	0	0	4	0	0
gene:ENSG00000274286	ADRA2B	0	0	0	0	0	0
gene:ENSG00000184160	ADRA2C	158	177	134	195	147	199
gene:ENSG00000175664	TEX26	0	0	0	0	0	0
gene:ENSG00000226174	TEX22	5	14	14	10	0	3
gene:ENSG00000278057	TEX28	0	0	0	0	0	0
gene:ENSG00000153495	TEX29	0	0	0	0	0	0
gene:ENSG00000149043	SYT8	0	0	0	0	0	0
gene:ENSG00000170743	SYT9	0	0	0	0	0	0
gene:ENSG00000109919	MTCH2	1663	2721	2220	2635	2171	1792
gene:ENSG00000137409	MTCH1	4290	5819	4206	4196	4219	4189
gene:ENSG00000067715	SYT1	1030	1321	1241	409	440	421
gene:ENSG00000143858	SYT2	8	0	0	2	3	0
gene:ENSG00000213023	SYT3	17	16	6	6	7	20
gene:ENSG00000132872	SYT4	0	0	0	0	0	0
gene:ENSG00000129990	SYT5	9	10	12	0	2	3
gene:ENSG00000134207	SYT6	17	15	13	0	0	0
gene:ENSG00000011347	SYT7	36	54	51	21	37	20
MSTRG.7617.8	MSTRG.7617.8	0	0	0	0	0	0
gene:ENSG00000151923	TIAL1	3958	5007	4246	3943	3943	4352
MSTRG.7617.2	MSTRG.7617.2	17	596	514	415	388	311
gene:ENSG00000107164	FUBP3	3554	4125	3635	3591	3439	3758
gene:ENSG00000162613	FUBP1	5213	6298	5715	5825	5466	6036
gene:ENSG00000151967	SCHIP1	646	799	632	803	723	779
gene:ENSG00000019169	MARCO	0	0	0	23	12	33
gene:ENSG00000164105	SAP30	448	495	416	386	389	448
gene:ENSG00000158747	NBL1	1343	1680	1520	1721	1907	1913
gene:ENSG00000268738	HSFX2	10	17	12	4	5	5
gene:ENSG00000283697	HSFX3	0	0	0	0	0	0
gene:ENSG00000171116	HSFX1	21	17	13	4	5	15
gene:ENSG00000283463	HSFX4	0	0	0	0	0	0
gene:ENSG00000159625	DRC7	6	12	29	3	4	0
gene:ENSG00000171962	DRC3	69	113	81	34	37	58
gene:ENSG00000157856	DRC1	0	0	0	0	0	0
gene:ENSG00000203724	C1orf53	82	114	117	73	74	74
gene:ENSG00000162642	C1orf52	417	544	433	371	415	436
gene:ENSG00000164008	C1orf50	146	240	129	173	168	168
gene:ENSG00000143443	C1orf56	229	407	263	137	173	169
gene:ENSG00000118292	C1orf54	10	29	7	22	21	31
gene:ENSG00000274322	gene:ENSG00000274322	0	0	0	9	3	3
MSTRG.22965.4	MSTRG.22965.4	53	64	52	300	324	256
gene:ENSG00000136699	SMPD4	1225	1716	1056	1102	1522	1175
gene:ENSG00000259060	gene:ENSG00000259060	0	0	0	0	0	0
gene:ENSG00000259066	gene:ENSG00000259066	3	0	0	0	0	5
gene:ENSG00000103056	SMPD3	48	35	45	39	46	42
gene:ENSG00000135587	SMPD2	486	627	435	344	356	325
gene:ENSG00000136492	BRIP1	713	607	809	1096	948	1142
gene:ENSG00000128655	PDE11A	66	58	58	33	64	55
MSTRG.19967.14	MSTRG.19967.14	3	6	7	2	0	5
gene:ENSG00000100154	TTC28	1051	1239	1185	857	823	830
gene:ENSG00000137473	TTC29	0	0	0	0	0	0
gene:ENSG00000187862	TTC24	0	0	0	0	0	0
gene:ENSG00000018699	TTC27	861	1214	1074	1114	1165	1177
gene:ENSG00000229474	PATL2	9	3	0	1	0	3
gene:ENSG00000006555	TTC22	0	0	0	0	0	0
gene:ENSG00000103852	TTC23	930	1167	910	789	733	660
gene:ENSG00000074800	ENO1	99262	124137	95219	93750	98229	97087
gene:ENSG00000111674	ENO2	1488	1492	1462	1479	1503	1458
gene:ENSG00000108515	ENO3	810	1032	720	258	314	283
gene:ENSG00000188316	ENO4	23	15	19	13	16	11
gene:ENSG00000292336	ASMT.2	0	1	0	0	2	0
gene:ENSG00000197766	CFD	238	393	255	75	80	78
gene:ENSG00000154358	OBSCN	960	1176	998	510	465	474
MSTRG.23426.8	MSTRG.23426.8	0	470	0	0	0	0
MSTRG.23426.2	MSTRG.23426.2	132	252	43	245	180	11
MSTRG.23426.1	MSTRG.23426.1	1704	1561	1969	1771	1886	1955
gene:ENSG00000143384	MCL1	8989	11552	10163	20944	21047	22361
gene:ENSG00000095637	SORBS1	62	107	89	16	20	26
gene:ENSG00000120896	SORBS3	3607	4765	3927	3090	2878	2877
gene:ENSG00000154556	SORBS2	5	29	22	24	18	25
gene:ENSG00000115758	ODC1	6757	10061	6917	6043	6616	6130
gene:ENSG00000115607	IL18RAP	0	0	0	0	0	0
gene:ENSG00000163508	EOMES	40	80	78	9	18	18
gene:ENSG00000276418	gene:ENSG00000276418	22	14	21	6	0	0
MSTRG.24094.11	MSTRG.24094.11	66	57	110	92	61	51
MSTRG.24094.10	MSTRG.24094.10	53	59	29	57	58	73
gene:ENSG00000164494	PDSS2	602	865	713	453	464	459
gene:ENSG00000148459	PDSS1	379	388	339	542	645	658
gene:ENSG00000106080	FKBP14	630	675	768	1385	1262	1424
gene:ENSG00000119321	FKBP15	1778	2429	2139	2105	1979	2026
gene:ENSG00000198833	UBE2J1	1554	1848	1655	1583	1693	1746
gene:ENSG00000160087	UBE2J2	1375	1942	1433	1226	1401	1359
gene:ENSG00000134285	FKBP11	375	402	369	492	417	424
gene:ENSG00000147912	FBXO10	379	475	350	384	452	385
gene:ENSG00000138081	FBXO11	2157	2706	2544	2363	2306	2200
gene:ENSG00000214050	FBXO16	160	178	236	87	102	143
gene:ENSG00000136463	TACO1	1666	2256	1783	1093	1220	1167
gene:ENSG00000141665	FBXO15	37	102	89	17	30	25
gene:ENSG00000186205	MTARC1	263	264	281	170	173	223
gene:ENSG00000117791	MTARC2	370	482	436	278	237	234
gene:ENSG00000257520	SFTA3	0	0	0	0	0	0
gene:ENSG00000196260	SFTA2	0	0	0	0	0	0
gene:ENSG00000070729	CNGB1	10	13	12	0	13	0
gene:ENSG00000170289	CNGB3	0	2	1	1	1	0
gene:ENSG00000029363	BCLAF1	3983	3788	4308	5677	5565	5792
gene:ENSG00000173681	BCLAF3	188	267	195	146	182	188
gene:ENSG00000184381	PLA2G6	377	434	408	211	162	160
gene:ENSG00000146070	PLA2G7	12	11	8	0	0	0
gene:ENSG00000127472	PLA2G5	0	0	0	0	0	0
gene:ENSG00000100078	PLA2G3	7	0	0	0	0	0
gene:ENSG00000284730	TMDD1	0	0	2	0	2	2
gene:ENSG00000183208	GDPGP1	126	202	173	66	96	69
gene:ENSG00000120647	CCDC77	526	554	648	737	665	772
gene:ENSG00000221880	KRTAP1-3	0	0	0	0	0	0
gene:ENSG00000204887	KRTAP1-4	0	0	0	0	0	0
gene:ENSG00000221852	KRTAP1-5	0	0	0	0	0	0
gene:ENSG00000123171	CCDC70	0	0	0	0	0	0
gene:ENSG00000177352	CCDC71	764	894	677	495	510	497
gene:ENSG00000162004	CCDC78	45	72	61	90	88	98
gene:ENSG00000165678	GHITM	8254	10718	8863	8393	8562	8737
gene:ENSG00000204414	CSHL1	0	0	0	0	0	0
gene:ENSG00000119782	FKBP1B	29	40	45	16	6	10
gene:ENSG00000198225	FKBP1C	127	255	129	289	268	213
gene:ENSG00000088832	FKBP1A	8579	10771	8632	14110	14276	14232
gene:ENSG00000212916	MAP10	91	54	90	22	38	68
gene:ENSG00000171916	LGALS9C	0	4	3	0	0	0
gene:ENSG00000170298	LGALS9B	20	17	21	0	0	0
gene:ENSG00000115446	UNC50	987	1183	968	794	869	838
gene:ENSG00000101198	NKAIN4	2	10	6	0	0	0
gene:ENSG00000185942	NKAIN3	30	24	40	172	167	124
gene:ENSG00000188580	NKAIN2	2	0	0	0	0	0
gene:ENSG00000084628	NKAIN1	9	17	27	16	28	25
gene:ENSG00000166963	MAP1A	50	73	54	21	23	26
gene:ENSG00000131711	MAP1B	2715	3631	3368	4732	4921	4961
gene:ENSG00000080854	IGSF9B	138	149	131	49	59	57
MSTRG.20143.5	MSTRG.20143.5	47	42	42	25	26	38
MSTRG.20143.6	MSTRG.20143.6	0	0	0	0	0	0
gene:ENSG00000107731	UNC5B	26	73	38	2	12	12
gene:ENSG00000182168	UNC5C	84	60	72	9	5	6
gene:ENSG00000128564	VGF	21	16	20	12	6	14
gene:ENSG00000113763	UNC5A	8	6	11	2	0	4
gene:ENSG00000156687	UNC5D	1907	2327	2331	331	310	340
gene:ENSG00000130479	MAP1S	801	977	702	702	752	630
gene:ENSG00000103540	CCP110	695	624	708	1076	926	1081
MSTRG.24102.4	MSTRG.24102.4	179	184	0	54	136	171
MSTRG.24102.1	MSTRG.24102.1	0	0	0	0	0	0
MSTRG.24102.3	MSTRG.24102.3	0	0	0	0	0	0
MSTRG.24102.2	MSTRG.24102.2	0	64	165	93	0	0
gene:ENSG00000203499	IQANK1	74	133	121	54	59	92
gene:ENSG00000248751	gene:ENSG00000248751	137	86	92	34	15	3
gene:ENSG00000105640	RPL18A	21072	27743	20094	28467	31084	31061
gene:ENSG00000157322	CLEC18A	6	5	3	10	1	2
gene:ENSG00000184524	CEND1	0	3	0	4	10	8
gene:ENSG00000140839	CLEC18B	4	6	8	9	0	15
gene:ENSG00000166275	BORCS7	799	1258	978	757	690	799
gene:ENSG00000196544	BORCS6	530	672	502	451	407	439
gene:ENSG00000165714	BORCS5	236	292	179	166	148	155
gene:ENSG00000092931	MFSD11	948	2579	2245	2453	895	1037
gene:ENSG00000254901	BORCS8	260	263	215	236	195	220
gene:ENSG00000183921	SDR42E2	1	0	0	0	0	0
gene:ENSG00000184860	SDR42E1	67	129	59	0	0	5
gene:ENSG00000179477	ALOX12B	74	130	86	13	22	19
gene:ENSG00000088367	EPB41L1	4416	5167	4629	940	851	819
gene:ENSG00000138621	PPCDC	832	1221	846	375	439	326
gene:ENSG00000082397	EPB41L3	0	0	0	0	0	0
gene:ENSG00000079819	EPB41L2	2654	3435	2781	2136	2123	2177
gene:ENSG00000115109	EPB41L5	620	600	565	221	185	221
gene:ENSG00000111058	ACSS3	14	51	30	3	3	5
gene:ENSG00000131069	ACSS2	2018	2663	2232	956	969	997
gene:ENSG00000154930	ACSS1	645	764	750	459	457	456
gene:ENSG00000134313	KIDINS220	1499	1754	1870	2000	1968	1966
gene:ENSG00000130021	PUDP	678	758	670	416	507	487
gene:ENSG00000163710	PCOLCE2	893	922	776	1906	1910	1978
MSTRG.23640.1	MSTRG.23640.1	139	128	121	97	185	309
MSTRG.23640.2	MSTRG.23640.2	814	1015	1090	881	729	674
gene:ENSG00000187601	MAGEH1	59	79	60	31	34	45
gene:ENSG00000108379	WNT3	271	269	281	203	201	182
gene:ENSG00000105989	WNT2	3	0	0	0	0	0
gene:ENSG00000125084	WNT1	0	3	0	0	0	0
gene:ENSG00000125872	LRRN4	2	0	0	0	0	6
gene:ENSG00000173114	LRRN3	9	0	12	2	0	3
gene:ENSG00000115596	WNT6	6	4	2	0	0	0
gene:ENSG00000175928	LRRN1	0	0	3	0	0	0
gene:ENSG00000162552	WNT4	5	17	8	5	0	4
gene:ENSG00000145428	RNF175	0	3	0	51	49	29
gene:ENSG00000120925	RNF170	915	1179	1049	828	749	954
gene:ENSG00000132646	PCNA	10511	10497	9078	10555	11369	11690
gene:ENSG00000178951	ZBTB7A	1818	2182	1899	1393	1260	1447
gene:ENSG00000184828	ZBTB7C	12	6	5	2	0	8
gene:ENSG00000160685	ZBTB7B	2493	3460	2600	1772	1773	1852
gene:ENSG00000081154	PCNP	5074	5947	5290	5380	5666	5821
gene:ENSG00000160299	PCNT	1762	1859	1522	1581	1570	1491
gene:ENSG00000213533	STIMATE	511	483	539	643	636	615
gene:ENSG00000183878	UTY	969	1120	1106	636	642	741
gene:ENSG00000112530	PACRG	0	0	0	0	0	5
gene:ENSG00000112667	DNPH1	1057	1294	943	809	900	854
gene:ENSG00000280571	gene:ENSG00000280571	49	88	64	78	86	87
gene:ENSG00000129351	ILF3	12977	15523	12753	11847	11790	11904
gene:ENSG00000143621	ILF2	8787	10620	8602	8186	8776	8629
gene:ENSG00000211897	gene:ENSG00000211897	0	0	0	0	0	0
gene:ENSG00000211896	gene:ENSG00000211896	0	0	0	0	0	0
gene:ENSG00000211895	gene:ENSG00000211895	0	0	0	0	0	0
gene:ENSG00000211893	gene:ENSG00000211893	0	0	0	0	0	0
gene:ENSG00000211892	gene:ENSG00000211892	0	0	0	0	0	0
gene:ENSG00000211891	gene:ENSG00000211891	0	0	0	0	0	0
gene:ENSG00000211890	gene:ENSG00000211890	0	0	0	0	0	0
gene:ENSG00000211899	gene:ENSG00000211899	0	0	0	0	0	0
gene:ENSG00000211898	gene:ENSG00000211898	0	0	0	0	0	0
gene:ENSG00000176720	BOK	364	510	436	863	857	838
gene:ENSG00000144857	BOC	77	82	54	36	40	59
gene:ENSG00000166444	DENND2B	676	965	832	545	562	516
gene:ENSG00000175984	DENND2C	14	8	5	4	6	0
gene:ENSG00000146966	DENND2A	12	20	11	7	5	20
gene:ENSG00000162777	DENND2D	367	518	462	123	155	166
gene:ENSG00000205777	GAGE1	0	0	0	0	0	0
gene:ENSG00000131238	PPT1	2157	2766	2371	3706	3786	3732
gene:ENSG00000105404	RABAC1	2621	3083	2461	2401	2374	2536
gene:ENSG00000109452	INPP4B	1056	1218	1068	1057	871	956
gene:ENSG00000040933	INPP4A	756	860	719	688	699	720
MSTRG.7648.5	MSTRG.7648.5	0	697	529	0	0	427
MSTRG.7648.6	MSTRG.7648.6	9	33	11	343	517	79
MSTRG.7648.9	MSTRG.7648.9	0	0	0	122	0	0
gene:ENSG00000160633	SAFB	3911	4180	3667	3773	3738	3652
gene:ENSG00000268643	gene:ENSG00000268643	30	31	25	17	18	4
gene:ENSG00000253368	TRNP1	4886	6695	4831	2261	2133	2350
gene:ENSG00000180424	DEFB123	0	0	0	0	0	0
MSTRG.23254.2	MSTRG.23254.2	0	0	5	0	0	0
MSTRG.23254.3	MSTRG.23254.3	12	12	3	5	6	6
MSTRG.7595.15	MSTRG.7595.15	641	613	478	305	357	208
MSTRG.7595.16	MSTRG.7595.16	0	0	0	0	0	0
MSTRG.7595.11	MSTRG.7595.11	0	0	0	0	0	0
MSTRG.7595.12	MSTRG.7595.12	1	436	333	259	231	371
gene:ENSG00000196422	PPP1R26	1905	2429	1946	1400	1244	1343
gene:ENSG00000182676	PPP1R27	0	0	0	0	3	0
gene:ENSG00000162869	PPP1R21	658	861	861	759	724	782
gene:ENSG00000151092	NGLY1	721	847	759	824	774	824
gene:ENSG00000204178	MACO1	729	946	733	773	666	701
gene:ENSG00000162761	LMX1A	0	0	0	0	0	0
gene:ENSG00000165424	ZCCHC24	243	262	265	182	205	208
gene:ENSG00000136944	LMX1B	66	83	105	38	30	17
gene:ENSG00000225781	OR6V1	0	0	0	0	0	0
gene:ENSG00000164163	ABCE1	3329	3701	3713	6054	6471	6478
gene:ENSG00000231989	PPP1R2B	5	9	6	5	5	3
gene:ENSG00000102055	PPP1R2C	0	0	0	0	0	0
gene:ENSG00000284684	gene:ENSG00000284684	0	0	0	0	0	0
gene:ENSG00000284686	gene:ENSG00000284686	5	4	0	0	0	0
gene:ENSG00000135253	KCP	0	0	0	0	0	0
gene:ENSG00000118432	CNR1	0	4	8	893	636	804
gene:ENSG00000168505	GBX2	40	34	30	25	26	26
gene:ENSG00000164900	GBX1	0	4	2	0	0	0
gene:ENSG00000188822	CNR2	0	0	0	0	0	0
gene:ENSG00000130119	GNL3L	1818	2313	2091	1815	1843	1754
gene:ENSG00000258539	gene:ENSG00000258539	47	54	59	7	29	25
gene:ENSG00000154124	OTULIN	1247	1300	1350	1328	1207	1209
gene:ENSG00000137574	TGS1	796	1042	1009	1379	1286	1283
gene:ENSG00000185046	ANKS1B	42	50	43	108	90	87
gene:ENSG00000064999	ANKS1A	907	1037	951	646	640	688
gene:ENSG00000164603	BMT2	383	392	421	655	749	776
gene:ENSG00000285791	gene:ENSG00000285791	11	32	43	56	27	40
gene:ENSG00000137845	ADAM10	4614	4359	4714	7435	7346	8157
gene:ENSG00000073670	ADAM11	89	89	99	63	92	35
gene:ENSG00000148848	ADAM12	55	125	58	696	606	721
gene:ENSG00000143537	ADAM15	3187	4198	3234	3217	3377	3262
gene:ENSG00000151694	ADAM17	2632	3873	3150	2910	2690	2997
gene:ENSG00000168619	ADAM18	0	0	0	0	0	0
gene:ENSG00000135074	ADAM19	287	272	268	707	710	689
gene:ENSG00000152595	MEPE	0	0	0	0	0	0
gene:ENSG00000063854	HAGH	1412	1698	1293	820	860	899
gene:ENSG00000149124	GLYAT	0	0	0	0	0	0
gene:ENSG00000285245	gene:ENSG00000285245	0	0	0	2	0	0
gene:ENSG00000197430	OPALIN	0	0	0	0	0	0
gene:ENSG00000163608	NEPRO	1930	2376	2203	2104	2021	1957
gene:ENSG00000161265	U2AF1L4	397	491	327	149	155	206
gene:ENSG00000166579	NDEL1	1643	2002	1730	1670	1654	1787
gene:ENSG00000251322	SHANK3	90	117	90	195	181	209
gene:ENSG00000162105	SHANK2	808	1050	834	271	316	349
gene:ENSG00000161681	SHANK1	0	0	0	3	0	0
gene:ENSG00000173261	PLAC8L1	11	7	10	13	7	36
gene:ENSG00000169174	PCSK9	6966	8618	7306	349	323	366
gene:ENSG00000263715	LINC02210-CRHR1	54	92	57	35	34	29
gene:ENSG00000125851	PCSK2	0	0	0	0	0	0
gene:ENSG00000175426	PCSK1	22	47	23	257	210	271
gene:ENSG00000140479	PCSK6	693	945	723	283	285	248
gene:ENSG00000160613	PCSK7	853	1197	882	985	888	912
gene:ENSG00000115257	PCSK4	82	129	74	18	7	18
gene:ENSG00000099139	PCSK5	31	43	9	9	10	16
gene:ENSG00000185404	SP140L	121	131	129	151	163	170
gene:ENSG00000165929	TC2N	626	662	796	7	7	14
gene:ENSG00000267706	gene:ENSG00000267706	0	0	0	0	0	0
gene:ENSG00000100979	PLTP	56	118	89	31	39	43
gene:ENSG00000143194	MAEL	0	0	0	0	0	0
gene:ENSG00000152217	SETBP1	482	494	518	39	60	49
gene:ENSG00000155307	SAMSN1	0	0	5	536	506	461
gene:ENSG00000136244	IL6	31	101	41	134	87	96
MSTRG.23193.3	MSTRG.23193.3	10	73	0	0	10	37
gene:ENSG00000152380	FAM151B	34	32	47	33	34	37
gene:ENSG00000113525	IL5	6	5	0	0	0	0
gene:ENSG00000157212	PAXIP1	1099	1156	1068	1128	953	951
gene:ENSG00000053501	USE1	369	521	342	156	237	207
gene:ENSG00000119865	CNRIP1	40	81	65	222	214	300
gene:ENSG00000113108	APBB3	223	410	312	140	184	127
gene:ENSG00000286237	ARMCX5-GPRASP2	152	51	48	39	109	109
gene:ENSG00000135144	DTX1	5	7	10	3	2	6
gene:ENSG00000099804	CDC34	2032	2982	2158	1647	1494	1626
gene:ENSG00000105401	CDC37	4937	6281	4787	4980	5192	4688
gene:ENSG00000183310	OR2T34	0	0	0	0	0	0
gene:ENSG00000177151	OR2T35	0	0	0	0	0	0
gene:ENSG00000177212	OR2T33	0	0	0	0	0	0
MSTRG.24153.2	MSTRG.24153.2	0	0	0	0	0	0
MSTRG.24153.1	MSTRG.24153.1	2120	3015	2367	1868	1975	1773
gene:ENSG00000147059	SPIN2A	32	50	47	49	39	23
gene:ENSG00000186787	SPIN2B	133	191	158	224	152	129
gene:ENSG00000130313	PGLS	1417	1950	1389	1251	1370	1468
gene:ENSG00000059145	UNKL	1047	1326	843	1042	940	960
gene:ENSG00000145386	CCNA2	2262	2318	2331	2667	2767	2457
gene:ENSG00000147202	DIAPH2	792	915	845	1117	933	1043
gene:ENSG00000133101	CCNA1	0	0	0	0	0	0
gene:ENSG00000158560	DYNC1I1	3	0	4	4	11	5
gene:ENSG00000160948	VPS28	520	654	461	429	453	394
gene:ENSG00000077380	DYNC1I2	426	593	361	925	764	899
gene:ENSG00000154839	SKA1	412	536	484	234	202	246
gene:ENSG00000165480	SKA3	801	865	817	824	895	791
gene:ENSG00000182628	SKA2	1185	1268	1289	1933	1900	2031
gene:ENSG00000215045	GRID2IP	0	4	2	0	0	0
gene:ENSG00000280165	PCDH20	0	0	0	0	0	0
gene:ENSG00000198663	C6orf89	2049	2469	2261	1961	1799	1758
gene:ENSG00000088808	PPP1R13B	807	907	831	186	184	253
gene:ENSG00000104881	PPP1R13L	257	304	238	312	347	316
gene:ENSG00000135925	WNT10A	0	5	0	0	0	0
gene:ENSG00000169884	WNT10B	148	133	143	171	185	179
gene:ENSG00000237388	OR4A47	0	0	0	0	0	0
gene:ENSG00000131096	PYY	0	1	4	0	0	3
MSTRG.23310.1	MSTRG.23310.1	344	382	326	163	142	121
gene:ENSG00000163762	TM4SF18	1381	1445	1597	355	427	448
gene:ENSG00000145107	TM4SF19	24	17	15	64	73	70
gene:ENSG00000243749	TMEM35B	313	513	420	245	250	283
gene:ENSG00000126950	TMEM35A	0	0	0	0	0	0
gene:ENSG00000239571	gene:ENSG00000239571	0	0	0	0	0	0
gene:ENSG00000289791	gene:ENSG00000289791	18	11	21	8	9	4
gene:ENSG00000091136	LAMB1	14439	18006	15422	12009	11190	11793
gene:ENSG00000196878	LAMB3	4078	6472	4605	3933	3583	3773
gene:ENSG00000172037	LAMB2	3486	5037	3947	3187	3237	3256
gene:ENSG00000165240	ATP7A	833	451	894	673	633	648
gene:ENSG00000091128	LAMB4	0	3	0	6	10	2
gene:ENSG00000123191	ATP7B	304	395	276	221	252	153
gene:ENSG00000051825	MPHOSPH9	1411	1187	1401	1213	1268	1320
gene:ENSG00000196199	MPHOSPH8	807	812	915	1004	878	1020
gene:ENSG00000135698	MPHOSPH6	611	671	522	956	984	945
MSTRG.23581.3	MSTRG.23581.3	0	0	0	0	0	0
MSTRG.23581.2	MSTRG.23581.2	144	72	1491	1063	1825	0
MSTRG.23581.1	MSTRG.23581.1	1605	1959	169	969	156	1884
gene:ENSG00000148219	ASTN2	186	204	171	88	103	78
gene:ENSG00000152092	ASTN1	0	0	0	0	0	0
gene:ENSG00000089693	MLF2	10263	12525	9724	7371	7689	7435
gene:ENSG00000174197	MGA	1147	1172	1309	1148	1109	1229
gene:ENSG00000111341	MGP	0	0	2	0	2	0
MSTRG.1550.10	MSTRG.1550.10	261	294	284	139	163	163
gene:ENSG00000125430	HS3ST3B1	36	62	37	197	127	191
gene:ENSG00000020577	SAMD4A	545	1037	791	1182	1008	1177
gene:ENSG00000239900	ADSL	2976	3854	3058	2698	2685	2777
gene:ENSG00000179134	SAMD4B	5515	6656	5816	4843	4833	5086
gene:ENSG00000185340	GAS2L1	782	908	750	934	863	894
gene:ENSG00000139354	GAS2L3	926	847	1049	674	600	632
gene:ENSG00000270765	GAS2L2	20	17	20	0	0	4
gene:ENSG00000120709	FAM53C	2611	3442	2912	1838	1800	1969
gene:ENSG00000211878	gene:ENSG00000211878	0	0	0	0	0	0
gene:ENSG00000176907	TCIM	8110	10019	8762	2139	2310	2373
gene:ENSG00000086827	ZW10	625	819	691	864	772	851
gene:ENSG00000174891	RSRC1	604	665	593	773	689	674
gene:ENSG00000111011	RSRC2	2129	2459	2298	2067	1819	1893
gene:ENSG00000178772	CPN2	0	0	0	0	0	0
gene:ENSG00000120054	CPN1	67	49	28	0	0	0
gene:ENSG00000102543	CDADC1	176	180	214	143	92	98
gene:ENSG00000211877	gene:ENSG00000211877	0	0	0	0	0	0
gene:ENSG00000169992	NLGN2	917	1108	977	883	858	817
gene:ENSG00000171133	OR2K2	0	0	0	0	0	0
gene:ENSG00000180448	ARHGAP45	395	508	396	453	452	427
gene:ENSG00000006740	ARHGAP44	144	220	177	62	93	96
gene:ENSG00000143318	CASQ1	4	0	0	0	0	0
gene:ENSG00000124143	ARHGAP40	48	97	65	25	19	24
gene:ENSG00000118729	CASQ2	0	0	0	0	0	0
gene:ENSG00000111581	NUP107	3490	3519	3543	4229	3852	4155
gene:ENSG00000105048	TNNT1	1299	1672	1336	1054	1122	1070
gene:ENSG00000163171	CDC42EP3	1380	1707	1486	1562	1559	1587
gene:ENSG00000149798	CDC42EP2	655	1318	614	413	406	431
gene:ENSG00000128283	CDC42EP1	3081	5103	3537	1584	1632	1607
gene:ENSG00000167617	CDC42EP5	5	13	5	1	2	1
gene:ENSG00000179604	CDC42EP4	4775	5711	4444	4339	4524	4514
gene:ENSG00000173612	GPRC6A	0	0	0	0	0	0
gene:ENSG00000198933	TBKBP1	424	516	411	336	347	245
gene:ENSG00000138443	ABI2	2574	2974	3029	3145	2856	3043
gene:ENSG00000108798	ABI3	0	0	0	0	0	0
gene:ENSG00000136754	ABI1	2363	2962	2474	2109	2289	2141
gene:ENSG00000088992	TESC	7382	10201	7367	431	523	439
gene:ENSG00000171540	OTP	4	6	0	4	3	0
gene:ENSG00000154217	PITPNC1	286	298	223	674	688	742
gene:ENSG00000196859	KRT39	0	0	0	0	0	0
gene:ENSG00000171360	KRT38	0	0	0	4	0	0
gene:ENSG00000094796	KRT31	0	0	0	0	0	0
gene:ENSG00000108759	KRT32	0	0	0	0	0	0
gene:ENSG00000197079	KRT35	0	0	0	0	0	0
gene:ENSG00000131737	KRT34	0	0	0	12	20	14
gene:ENSG00000108417	KRT37	0	0	0	0	0	0
gene:ENSG00000126337	KRT36	0	0	0	0	0	0
gene:ENSG00000138684	IL21	0	0	0	0	0	0
gene:ENSG00000162891	IL20	0	3	0	0	0	0
gene:ENSG00000127318	IL22	0	0	0	0	0	0
gene:ENSG00000166090	IL25	0	0	0	0	0	0
gene:ENSG00000162892	IL24	0	2	0	0	0	0
gene:ENSG00000197272	IL27	0	0	0	0	0	0
gene:ENSG00000111536	IL26	0	0	0	0	0	0
gene:ENSG00000121053	EPX	0	2	4	0	3	3
MSTRG.23569.1	MSTRG.23569.1	907	1787	1423	1346	1260	1356
MSTRG.23569.2	MSTRG.23569.2	476	0	0	0	133	0
gene:ENSG00000113282	CLINT1	4641	5530	4953	4542	4223	4557
gene:ENSG00000178028	DMAP1	561	793	551	504	467	459
gene:ENSG00000137204	SLC22A7	0	0	0	0	0	0
gene:ENSG00000063438	AHRR	261	502	367	5	23	40
gene:ENSG00000129467	ADCY4	0	0	0	0	0	0
gene:ENSG00000173175	ADCY5	112	169	119	15	0	19
gene:ENSG00000174233	ADCY6	3439	4053	3612	1825	1667	1683
gene:ENSG00000121281	ADCY7	802	921	946	979	1054	905
gene:ENSG00000164742	ADCY1	62	58	54	40	33	32
gene:ENSG00000078295	ADCY2	0	0	0	0	0	0
gene:ENSG00000138031	ADCY3	2810	3107	2604	2638	2703	2718
gene:ENSG00000155897	ADCY8	0	5	0	19	16	18
gene:ENSG00000162104	ADCY9	473	529	401	720	708	630
MSTRG.23033.14	MSTRG.23033.14	77	80	76	254	186	258
MSTRG.23033.17	MSTRG.23033.17	0	176	0	482	0	0
gene:ENSG00000069275	NUCKS1	15955	17545	17764	14359	13715	15065
MSTRG.6897.3	MSTRG.6897.3	15	2	0	0	0	0
MSTRG.6897.2	MSTRG.6897.2	16	30	26	0	0	0
gene:ENSG00000197312	DDI2	860	1100	1066	1311	1178	1384
gene:ENSG00000170967	DDI1	0	0	7	0	0	0
MSTRG.24187.19	MSTRG.24187.19	0	0	0	0	0	0
gene:ENSG00000073050	XRCC1	1892	2506	1795	963	1082	1029
gene:ENSG00000126215	XRCC3	1560	2012	1693	1020	1041	1099
gene:ENSG00000196584	XRCC2	691	703	772	862	785	920
gene:ENSG00000079246	XRCC5	9420	10787	9448	9474	10183	9812
gene:ENSG00000152422	XRCC4	428	428	397	344	395	458
gene:ENSG00000196419	XRCC6	15564	18000	14265	13477	14155	14129
MSTRG.5.2	MSTRG.5.2	42234	49684	42161	41447	42154	41773
MSTRG.24187.12	MSTRG.24187.12	0	0	12	52	16	0
gene:ENSG00000105419	MEIS3	554	779	630	709	682	733
gene:ENSG00000134138	MEIS2	563	536	620	432	404	550
gene:ENSG00000143995	MEIS1	56	78	73	132	126	107
gene:ENSG00000243232	PCDHAC2	207	280	200	32	41	43
gene:ENSG00000248383	PCDHAC1	114	176	143	30	49	22
MSTRG.24187.11	MSTRG.24187.11	15	67	42	76	1	19
gene:ENSG00000163599	CTLA4	0	0	0	0	0	0
gene:ENSG00000144488	ESPNL	0	0	7	0	0	0
gene:ENSG00000231389	HLA-DPA1	0	0	0	0	0	0
gene:ENSG00000171490	RSL1D1	8110	9859	8793	13271	13463	13440
gene:ENSG00000137628	DDX60	114	139	182	140	175	153
gene:ENSG00000143199	ADCY10	7	2	0	8	0	3
gene:ENSG00000268221	OPN1MW	0	0	1	0	0	0
gene:ENSG00000104848	KCNA7	0	0	0	0	0	0
gene:ENSG00000182255	KCNA4	0	0	0	0	0	0
gene:ENSG00000130037	KCNA5	0	0	0	0	0	0
gene:ENSG00000173214	MFSD4B	303	427	403	314	272	343
gene:ENSG00000177272	KCNA3	0	0	0	0	0	0
gene:ENSG00000174514	MFSD4A	72	77	87	19	8	17
gene:ENSG00000123240	OPTN	2166	3327	2893	1886	1860	2147
gene:ENSG00000145692	BHMT	0	0	0	0	0	0
MSTRG.20282.8	MSTRG.20282.8	6	0	0	0	8	0
MSTRG.20282.9	MSTRG.20282.9	15	14	14	26	10	25
gene:ENSG00000188770	OPTC	0	0	0	0	0	0
gene:ENSG00000131844	MCCC2	4458	5659	4589	3218	3056	3138
gene:ENSG00000140718	FTO	1452	1822	1723	1219	1240	1209
gene:ENSG00000278540	ACACA	4438	4936	4209	3096	3207	2892
gene:ENSG00000076555	ACACB	549	615	593	515	473	520
gene:ENSG00000174292	TNK1	145	224	174	60	31	52
gene:ENSG00000188257	PLA2G2A	0	0	0	0	0	0
gene:ENSG00000187980	PLA2G2C	0	0	0	0	0	0
gene:ENSG00000188784	PLA2G2E	0	0	0	0	0	0
gene:ENSG00000117215	PLA2G2D	0	0	0	0	0	0
gene:ENSG00000158786	PLA2G2F	0	0	0	0	0	0
gene:ENSG00000285854	gene:ENSG00000285854	10	0	0	0	126	0
gene:ENSG00000242472	gene:ENSG00000242472	0	0	0	0	0	0
gene:ENSG00000149742	SLC22A9	0	0	0	0	0	0
gene:ENSG00000254658	OR8J2	0	0	0	0	0	0
gene:ENSG00000167822	OR8J3	0	0	0	0	0	0
gene:ENSG00000172487	OR8J1	0	0	0	0	0	0
gene:ENSG00000273749	CYFIP1	3281	4382	3265	3728	3613	2673
gene:ENSG00000055163	CYFIP2	1030	1065	964	422	382	414
gene:ENSG00000212658	KRTAP29-1	0	0	0	0	0	0
gene:ENSG00000107902	LHPP	379	550	397	168	134	149
gene:ENSG00000184985	SORCS2	41	43	37	139	125	131
gene:ENSG00000095319	NUP188	3679	4695	3390	3350	3469	3113
MSTRG.23358.5	MSTRG.23358.5	21	37	10	35	36	44
gene:ENSG00000120820	GLT8D2	7	10	7	17	18	10
gene:ENSG00000016864	GLT8D1	1160	1375	1010	1394	1285	1308
MSTRG.25032.5	MSTRG.25032.5	121	113	101	53	85	83
gene:ENSG00000196242	OR2C3	0	0	0	0	0	0
gene:ENSG00000168158	OR2C1	0	0	0	0	0	0
MSTRG.23358.8	MSTRG.23358.8	194	291	204	128	127	108
gene:ENSG00000115386	REG1A	0	0	0	0	0	0
gene:ENSG00000172023	REG1B	0	0	0	0	0	0
gene:ENSG00000172938	MRGPRD	0	0	0	0	0	0
gene:ENSG00000184350	MRGPRE	0	0	0	0	0	0
gene:ENSG00000172935	MRGPRF	4	5	10	6	3	2
gene:ENSG00000182170	MRGPRG	0	0	0	0	0	0
MSTRG.22245.3	MSTRG.22245.3	0	6	0	0	0	0
MSTRG.22245.1	MSTRG.22245.1	693	439	673	44	36	60
MSTRG.22245.7	MSTRG.22245.7	24	26	38	0	0	0
MSTRG.22245.6	MSTRG.22245.6	198	303	236	7	4	7
MSTRG.22245.4	MSTRG.22245.4	207	188	180	14	22	12
MSTRG.22245.9	MSTRG.22245.9	81	60	26	0	0	0
MSTRG.22245.8	MSTRG.22245.8	0	0	0	0	0	0
gene:ENSG00000069812	HES2	27	44	36	40	11	29
gene:ENSG00000162813	BPNT1	1690	2054	1839	1609	1704	1739
gene:ENSG00000104331	BPNT2	4454	4870	4908	5516	5814	5977
gene:ENSG00000114786	ABHD14A-ACY1	53	68	35	24	305	26
gene:ENSG00000116128	BCL9	948	1121	1019	578	503	490
gene:ENSG00000113916	BCL6	1184	1142	1151	652	580	578
gene:ENSG00000069399	BCL3	2311	2744	2396	760	829	720
gene:ENSG00000171791	BCL2	74	99	86	90	81	54
MSTRG.23478.10	MSTRG.23478.10	169	188	203	113	84	124
gene:ENSG00000215440	NPEPL1	1379	1894	1383	1283	1365	1287
gene:ENSG00000165959	CLMN	2042	2654	2383	571	610	556
gene:ENSG00000166250	CLMP	206	225	210	2695	2675	2846
gene:ENSG00000171100	MTM1	281	451	370	352	318	345
gene:ENSG00000133275	CSNK1G2	2578	3250	2668	2620	2704	2920
gene:ENSG00000166401	SERPINB8	372	488	458	715	796	808
gene:ENSG00000169118	CSNK1G1	1785	2037	1891	1936	1774	1833
gene:ENSG00000021355	SERPINB1	3958	5298	4067	1439	1438	1493
gene:ENSG00000057149	SERPINB3	0	8	0	6	0	6
gene:ENSG00000197632	SERPINB2	0	0	0	0	0	0
gene:ENSG00000206075	SERPINB5	129	146	214	507	573	608
gene:ENSG00000206073	SERPINB4	14	3	2	0	0	0
gene:ENSG00000166396	SERPINB7	45	67	48	198	180	203
gene:ENSG00000124570	SERPINB6	2975	3896	2994	3750	3882	3935
gene:ENSG00000077458	FAM76B	588	697	742	481	529	544
gene:ENSG00000009780	FAM76A	164	166	149	257	183	186
MSTRG.23173.8	MSTRG.23173.8	0	0	0	0	0	0
gene:ENSG00000187609	EXD3	195	286	235	181	192	164
gene:ENSG00000081177	EXD2	1492	1801	1599	1184	1171	1273
gene:ENSG00000178997	EXD1	10	13	12	0	17	4
gene:ENSG00000163832	ELP6	925	1286	1037	597	706	655
gene:ENSG00000170291	ELP5	1112	2172	1079	1277	1030	968
gene:ENSG00000109911	ELP4	726	862	684	725	600	736
gene:ENSG00000134014	ELP3	2213	2869	2347	1482	1508	1611
gene:ENSG00000134759	ELP2	1767	2214	1907	1889	2049	1997
gene:ENSG00000070061	ELP1	2913	3445	3060	3116	2978	3273
MSTRG.23173.7	MSTRG.23173.7	327	360	402	306	290	262
gene:ENSG00000167778	SPRYD3	1948	2514	1731	1908	1859	1918
gene:ENSG00000176422	SPRYD4	524	634	583	624	551	649
gene:ENSG00000123178	SPRYD7	653	860	719	879	997	1018
gene:ENSG00000166881	NEMP1	3104	3362	3601	2692	2443	2711
gene:ENSG00000104731	KLHDC4	1500	1933	1575	1158	892	1056
gene:ENSG00000266953	gene:ENSG00000266953	0	0	0	0	0	0
gene:ENSG00000165516	KLHDC2	1781	2402	1761	1186	1203	1296
gene:ENSG00000124702	KLHDC3	1346	1742	1306	1374	1529	1497
gene:ENSG00000197776	KLHDC1	79	104	124	61	50	42
gene:ENSG00000225366	CRIPTO3	0	0	0	0	0	0
gene:ENSG00000171456	ASXL1	3816	4670	3892	4113	3742	4209
gene:ENSG00000124900	TRIM51	0	0	0	0	0	0
gene:ENSG00000141431	ASXL3	0	0	0	0	0	0
gene:ENSG00000143970	ASXL2	1718	1778	2100	1751	1606	1677
gene:ENSG00000111906	HDDC2	1422	1738	1257	1458	1355	1360
gene:ENSG00000184508	HDDC3	1029	1400	1091	527	585	470
gene:ENSG00000159147	DONSON	518	684	497	587	483	599
gene:ENSG00000182957	SPATA13	305	345	367	113	64	97
gene:ENSG00000186451	SPATA12	28	29	32	17	16	4
gene:ENSG00000271698	gene:ENSG00000271698	4	5	3	5	7	7
gene:ENSG00000162814	SPATA17	105	107	104	27	25	34
gene:ENSG00000144962	SPATA16	0	0	0	0	0	0
gene:ENSG00000166118	SPATA19	0	0	0	0	0	0
gene:ENSG00000163071	SPATA18	141	185	186	278	256	302
gene:ENSG00000145920	CPLX2	34229	42259	33901	5	0	0
MSTRG.23258.4	MSTRG.23258.4	0	0	0	0	0	0
MSTRG.23258.1	MSTRG.23258.1	82	87	95	24	28	31
MSTRG.24966.2	MSTRG.24966.2	99	136	78	8	0	6
gene:ENSG00000261915	gene:ENSG00000261915	40	118	149	13	61	156
gene:ENSG00000289809	gene:ENSG00000289809	0	0	0	0	0	0
gene:ENSG00000187994	RINL	88	123	99	5	6	8
gene:ENSG00000010704	HFE	1864	2306	1923	751	928	747
gene:ENSG00000164849	GPR146	62	93	89	33	44	59
gene:ENSG00000187037	GPR141	161	220	169	15	14	13
gene:ENSG00000257008	GPR142	0	0	0	0	0	0
gene:ENSG00000101850	GPR143	0	10	2	19	9	30
gene:ENSG00000021488	SLC7A9	9	12	4	7	2	0
gene:ENSG00000173302	GPR148	0	0	0	0	0	0
gene:ENSG00000174948	GPR149	0	0	0	0	0	0
gene:ENSG00000103064	SLC7A6	1706	1871	2015	3396	2999	3069
gene:ENSG00000137812	KNL1	616	538	695	876	848	925
gene:ENSG00000155465	SLC7A7	2402	3066	2427	105	99	103
gene:ENSG00000164442	CITED2	1020	1289	1227	1397	1315	1459
gene:ENSG00000125931	CITED1	0	13	9	5	1	0
gene:ENSG00000206503	HLA-A	1129	1332	960	910	928	863
gene:ENSG00000179862	CITED4	1030	1461	1102	1739	1787	1823
gene:ENSG00000134780	DAGLA	417	456	387	260	267	193
gene:ENSG00000164535	DAGLB	705	910	672	1080	1065	1105
gene:ENSG00000003989	SLC7A2	1530	1855	1808	3933	3993	4027
gene:ENSG00000204642	HLA-F	4	6	4	7	6	7
gene:ENSG00000139514	SLC7A1	6086	9356	7314	4206	4309	4336
gene:ENSG00000277971	gene:ENSG00000277971	20	19	6	16	10	12
gene:ENSG00000180138	CSNK1A1L	0	0	0	0	0	1
gene:ENSG00000100084	HIRA	1404	1757	1491	1289	1313	1250
gene:ENSG00000174791	RIN1	442	488	416	987	955	1036
gene:ENSG00000100599	RIN3	1069	1303	1016	1063	1093	1046
gene:ENSG00000132669	RIN2	1586	1952	1695	2771	2730	3009
gene:ENSG00000186153	WWOX	510	595	444	127	164	149
gene:ENSG00000291303	gene:ENSG00000291303	1	1	1	1	1	1
gene:ENSG00000291302	gene:ENSG00000291302	1	1	1	1	1	1
gene:ENSG00000137275	RIPK1	857	1074	928	756	823	895
gene:ENSG00000129465	RIPK3	0	0	0	0	0	0
gene:ENSG00000104312	RIPK2	1418	1968	1663	966	982	967
gene:ENSG00000136940	PDCL	1252	1439	1317	1367	1247	1509
gene:ENSG00000277363	SRCIN1	114	164	141	19	18	18
gene:ENSG00000243073	PRAMEF4	0	0	0	0	0	0
gene:ENSG00000166426	CRABP1	8	11	7	0	0	0
gene:ENSG00000109794	FAM149A	155	144	171	45	74	17
gene:ENSG00000037042	TUBG2	612	766	517	536	470	434
gene:ENSG00000105136	ZNF419	279	269	294	176	117	198
gene:ENSG00000196724	ZNF418	0	0	0	2	0	0
gene:ENSG00000173480	ZNF417	194	254	277	196	151	196
gene:ENSG00000083817	ZNF416	217	314	246	134	196	153
gene:ENSG00000170954	ZNF415	0	0	0	0	0	0
gene:ENSG00000133250	ZNF414	220	262	262	174	173	209
gene:ENSG00000119725	ZNF410	2469	2863	2548	1530	1572	1461
gene:ENSG00000122694	GLIPR2	64	61	65	290	294	311
gene:ENSG00000139278	GLIPR1	501	660	607	6210	6166	6759
gene:ENSG00000152192	POU4F1	55	98	72	39	38	41
gene:ENSG00000151615	POU4F2	0	0	0	0	0	0
gene:ENSG00000091010	POU4F3	3	20	0	6	8	2
gene:ENSG00000188878	FBF1	851	1046	782	401	551	383
gene:ENSG00000105808	RASA4	108	140	95	20	19	22
gene:ENSG00000101294	HM13	5535	7345	5408	5831	5419	5490
gene:ENSG00000155903	RASA2	726	741	747	772	685	735
gene:ENSG00000185989	RASA3	333	438	293	570	462	392
gene:ENSG00000248746	ACTN3	0	0	0	0	0	0
gene:ENSG00000077522	ACTN2	0	0	0	0	0	0
gene:ENSG00000072110	ACTN1	10991	14311	10688	11683	11917	11900
gene:ENSG00000130402	ACTN4	12361	14982	11310	13008	18935	15243
gene:ENSG00000092820	EZR	13070	16992	12804	8292	8287	8234
gene:ENSG00000156239	N6AMT1	464	587	376	269	223	300
gene:ENSG00000174957	OR5J2	0	0	0	0	0	0
gene:ENSG00000099204	ABLIM1	3566	4447	3964	2519	2441	2523
gene:ENSG00000173210	ABLIM3	176	323	232	1874	1928	1879
gene:ENSG00000163995	ABLIM2	6	4	8	0	0	8
gene:ENSG00000270181	BIVM-ERCC5	2	0	1080	0	3	4
gene:ENSG00000233087	RAB6D	25	21	11	16	26	15
gene:ENSG00000100577	GSTZ1	919	1339	1000	392	376	308
gene:ENSG00000175582	RAB6A	3658	4889	4074	4327	4308	4419
gene:ENSG00000154917	RAB6B	174	249	194	101	87	85
gene:ENSG00000222014	RAB6C	2	5	3	0	3	2
gene:ENSG00000213204	gene:ENSG00000213204	19	0	3	2	18	4
MSTRG.23462.2	MSTRG.23462.2	743	656	727	1026	900	995
MSTRG.14161.1	MSTRG.14161.1	8792	11490	9287	8198	7560	8214
gene:ENSG00000182346	DAOA	0	0	0	0	0	0
gene:ENSG00000269526	ERVV-1	0	0	0	0	0	0
gene:ENSG00000268964	ERVV-2	0	0	0	0	0	0
gene:ENSG00000057608	GDI2	10117	11563	10190	11364	11388	11462
gene:ENSG00000203879	GDI1	2973	4092	3185	3444	3256	3337
gene:ENSG00000090447	TFAP4	681	948	737	773	762	795
gene:ENSG00000040275	SPDL1	1444	1499	1488	2197	1995	2330
MSTRG.23192.4	MSTRG.23192.4	7	9	19	6	7	16
MSTRG.23192.2	MSTRG.23192.2	63	45	55	55	60	29
MSTRG.23192.1	MSTRG.23192.1	271	422	281	201	230	236
MSTRG.23758.3	MSTRG.23758.3	0	0	0	0	0	0
MSTRG.23758.2	MSTRG.23758.2	394	467	361	226	281	243
gene:ENSG00000161048	NAPEPLD	416	408	387	290	251	264
MSTRG.23758.4	MSTRG.23758.4	0	0	0	0	0	0
gene:ENSG00000163554	SPTA1	0	0	0	0	0	0
gene:ENSG00000165102	HGSNAT	2557	3403	2815	3776	3922	3973
gene:ENSG00000205758	CRYZL1	585	726	558	531	526	580
gene:ENSG00000140264	SERF2	4990	6010	4816	4217	4225	4498
gene:ENSG00000176246	OR4L1	0	0	0	0	0	0
gene:ENSG00000109065	NAT9	2015	2742	2121	1438	1361	1422
gene:ENSG00000144035	NAT8	0	0	0	0	0	0
gene:ENSG00000156006	NAT2	0	0	0	0	2	0
gene:ENSG00000171428	NAT1	165	125	142	137	139	127
gene:ENSG00000162618	ADGRL4	0	0	0	0	0	0
gene:ENSG00000117114	ADGRL2	334	319	405	1232	1325	1301
gene:ENSG00000150471	ADGRL3	182	203	139	215	222	247
gene:ENSG00000072071	ADGRL1	351	383	359	410	388	458
gene:ENSG00000135472	FAIM2	0	8	14	0	0	0
gene:ENSG00000289346	gene:ENSG00000289346	195	280	173	193	195	211
gene:ENSG00000178741	COX5A	4327	5312	4378	4593	4687	4909
gene:ENSG00000182087	TMEM259	3565	4219	3536	3464	3348	3649
gene:ENSG00000134825	TMEM258	892	1107	905	709	755	881
gene:ENSG00000205544	TMEM256	363	449	373	244	218	283
gene:ENSG00000133678	TMEM254	543	650	516	446	404	403
gene:ENSG00000232070	TMEM253	32	32	41	3	17	8
gene:ENSG00000181778	TMEM252	0	0	0	0	0	0
gene:ENSG00000238227	TMEM250	2337	3108	2273	2606	2664	2699
gene:ENSG00000188493	ACTMAP	1576	2089	1705	734	780	663
MSTRG.23321.2	MSTRG.23321.2	3	0	0	0	0	0
MSTRG.24383.1	MSTRG.24383.1	41	63	37	5	18	14
MSTRG.23321.1	MSTRG.23321.1	48	70	82	95	73	82
gene:ENSG00000197555	SIPA1L1	688	1062	867	605	567	521
gene:ENSG00000105738	SIPA1L3	5706	6490	5626	2456	2506	2389
gene:ENSG00000116991	SIPA1L2	231	371	299	280	218	263
MSTRG.23770.4	MSTRG.23770.4	15	11	18	5	8	5
MSTRG.23770.3	MSTRG.23770.3	120	237	152	66	149	183
MSTRG.23770.2	MSTRG.23770.2	401	351	369	328	224	206
gene:ENSG00000143847	PPFIA4	76	45	61	226	258	196
gene:ENSG00000115084	SLC35F5	1729	2176	2173	2200	2171	2343
gene:ENSG00000151812	SLC35F4	0	0	0	0	0	0
gene:ENSG00000213699	SLC35F6	1671	2246	1754	1123	1002	1067
gene:ENSG00000196376	SLC35F1	0	0	3	7	7	7
gene:ENSG00000183780	SLC35F3	285	409	307	63	69	97
gene:ENSG00000110660	SLC35F2	1748	2343	1793	3239	3098	3211
gene:ENSG00000156502	SUPV3L1	1516	1794	1495	1323	1387	1247
gene:ENSG00000140506	LMAN1L	0	0	0	0	0	0
gene:ENSG00000157570	TSPAN18	13	12	6	9	10	19
gene:ENSG00000231738	TSPAN19	20	43	62	21	30	24
gene:ENSG00000143158	MPC2	1849	2437	1799	894	1033	999
gene:ENSG00000060762	MPC1	122	193	158	116	140	121
gene:ENSG00000182612	TSPAN10	90	108	58	128	160	110
gene:ENSG00000110900	TSPAN11	2	0	1	0	2	2
gene:ENSG00000106025	TSPAN12	418	492	464	268	243	220
gene:ENSG00000106537	TSPAN13	2448	2866	2438	185	181	200
gene:ENSG00000108219	TSPAN14	6329	7515	6471	3642	3477	3823
gene:ENSG00000099282	TSPAN15	3762	5442	4012	650	688	767
gene:ENSG00000130167	TSPAN16	1	3	0	0	0	0
gene:ENSG00000048140	TSPAN17	1958	2364	1964	1714	1660	1909
gene:ENSG00000198888	MT-ND1	96132	118281	97957	114607	110892	110304
gene:ENSG00000198763	MT-ND2	110408	133408	112133	130026	127879	121798
gene:ENSG00000198840	MT-ND3	11553	15241	11907	9114	9332	10725
gene:ENSG00000198886	MT-ND4	269889	328647	285417	305864	308821	296889
gene:ENSG00000198786	MT-ND5	104376	116356	106679	102315	98296	95435
gene:ENSG00000198695	MT-ND6	21793	23619	22385	22779	21211	20633
gene:ENSG00000144597	EAF1	1585	2057	1712	934	944	962
gene:ENSG00000145088	EAF2	91	93	86	35	43	30
gene:ENSG00000103241	FOXF1	0	0	0	2	0	0
gene:ENSG00000137273	FOXF2	368	420	321	914	878	925
MSTRG.23334.1	MSTRG.23334.1	0	0	168	0	0	0
MSTRG.23334.3	MSTRG.23334.3	164	191	5	119	122	134
gene:ENSG00000124232	RBPJL	0	0	2	7	0	0
gene:ENSG00000164897	TMUB1	1230	1833	1267	1181	1231	1303
gene:ENSG00000168591	TMUB2	1899	2577	2041	1675	1601	1678
gene:ENSG00000188076	SCGB1C1	0	0	0	0	0	0
gene:ENSG00000268320	SCGB1C2	0	0	0	0	0	0
gene:ENSG00000135316	SYNCRIP	6948	7751	7680	9763	9796	9290
gene:ENSG00000151611	MMAA	95	89	100	96	66	83
gene:ENSG00000139428	MMAB	2270	2824	2293	1132	1187	1182
gene:ENSG00000077498	TYR	0	0	0	0	0	0
gene:ENSG00000159063	ALG8	2033	2381	2061	1700	1806	1786
gene:ENSG00000086848	ALG9	827	1228	942	806	886	862
gene:ENSG00000129204	USP6	5	4	13	10	3	8
gene:ENSG00000119523	ALG2	1300	1788	1504	1369	1448	1382
gene:ENSG00000214160	ALG3	1356	1711	1348	1224	1249	1299
gene:ENSG00000033011	ALG1	1247	1711	1150	1101	1310	1252
gene:ENSG00000088035	ALG6	306	421	306	284	336	286
gene:ENSG00000120697	ALG5	711	843	692	590	639	562
gene:ENSG00000156076	WIF1	0	0	0	0	0	0
gene:ENSG00000241360	PDXP	515	601	519	594	664	645
gene:ENSG00000111880	RNGTT	955	984	1032	977	965	988
MSTRG.18.2	MSTRG.18.2	0	38	11	0	0	0
MSTRG.18.1	MSTRG.18.1	293	48	348	181	159	163
MSTRG.18.6	MSTRG.18.6	0	0	0	35	0	0
MSTRG.18.7	MSTRG.18.7	0	0	0	0	0	0
MSTRG.18.4	MSTRG.18.4	0	0	0	0	0	0
gene:ENSG00000172410	INSL5	0	0	0	0	0	0
gene:ENSG00000120211	INSL4	880	1129	865	21	7	14
MSTRG.18.8	MSTRG.18.8	0	0	0	0	0	0
MSTRG.18.9	MSTRG.18.9	0	212	0	0	0	0
gene:ENSG00000254585	MAGEL2	0	0	0	0	0	0
gene:ENSG00000248099	INSL3	9	9	11	3	0	4
gene:ENSG00000185359	HGS	4824	6521	5078	5874	5739	5686
gene:ENSG00000281938	gene:ENSG00000281938	0	0	0	0	0	0
gene:ENSG00000278023	RDM1	46	63	40	5	16	15
MSTRG.23015.1	MSTRG.23015.1	234	360	534	308	633	267
gene:ENSG00000079101	CLUL1	5	3	8	6	0	2
gene:ENSG00000139515	PDX1	2	3	0	4	2	0
gene:ENSG00000241644	INMT	0	0	0	0	0	0
gene:ENSG00000066926	FECH	2152	2630	2129	1534	1290	1541
gene:ENSG00000157353	FCSK	734	913	687	402	371	379
gene:ENSG00000105963	ADAP1	158	196	137	156	142	119
gene:ENSG00000184060	ADAP2	51	77	35	26	16	19
gene:ENSG00000161594	KLHL10	0	2	15	3	6	6
gene:ENSG00000178502	KLHL11	389	474	456	379	413	447
gene:ENSG00000117153	KLHL12	1417	1848	1578	1000	1184	1165
gene:ENSG00000003096	KLHL13	122	128	100	88	79	88
gene:ENSG00000197705	KLHL14	0	0	0	0	0	0
gene:ENSG00000174010	KLHL15	302	307	294	314	231	293
gene:ENSG00000187961	KLHL17	228	203	227	305	337	288
gene:ENSG00000114648	KLHL18	840	961	776	731	813	966
gene:ENSG00000133136	GNG5B	2	4	2	2	0	3
gene:ENSG00000143458	GABPB2	434	535	403	290	269	281
gene:ENSG00000182700	IGIP	95	112	161	84	77	46
gene:ENSG00000285130	gene:ENSG00000285130	1392	523	705	340	228	109
gene:ENSG00000285133	gene:ENSG00000285133	0	0	0	0	0	0
gene:ENSG00000269026	gene:ENSG00000269026	0	0	0	0	0	14
gene:ENSG00000026036	RTEL1-TNFRSF6B	0	245	110	10	59	55
gene:ENSG00000170290	SLN	0	0	0	13	30	35
gene:ENSG00000065613	SLK	2789	2794	2918	3728	3512	3787
gene:ENSG00000155926	SLA	0	0	0	68	109	61
gene:ENSG00000107537	PHYH	816	1042	844	576	518	563
gene:ENSG00000261949	GFY	8	6	14	0	0	0
gene:ENSG00000204301	NOTCH4	1	3	3	3	5	5
gene:ENSG00000233041	PHGR1	0	0	0	0	0	0
gene:ENSG00000163875	MEAF6	1242	1678	1202	1266	1078	1373
gene:ENSG00000155096	AZIN1	7120	8911	8129	5244	5125	5199
gene:ENSG00000148400	NOTCH1	1545	1454	1510	566	500	480
gene:ENSG00000134250	NOTCH2	3040	3663	3264	3785	3957	3761
gene:ENSG00000074181	NOTCH3	551	548	354	448	440	427
gene:ENSG00000274349	ZNF658	264	250	253	91	71	88
gene:ENSG00000197343	ZNF655	1705	2060	1910	2406	2136	2291
gene:ENSG00000175105	ZNF654	404	429	397	800	789	788
MSTRG.24565.2	MSTRG.24565.2	4	3	8	40	0	0
gene:ENSG00000161914	ZNF653	201	271	199	148	118	139
gene:ENSG00000198740	ZNF652	626	620	592	785	744	851
gene:ENSG00000139597	N4BP2L1	24	23	12	8	4	6
gene:ENSG00000136237	RAPGEF5	6	10	0	2	0	0
gene:ENSG00000158987	RAPGEF6	711	730	817	974	989	1038
gene:ENSG00000244754	N4BP2L2	849	745	878	1187	1010	1196
gene:ENSG00000156795	NTAQ1	720	976	734	484	444	552
gene:ENSG00000107263	RAPGEF1	2908	3812	2839	3514	3513	3443
MSTRG.8098.54	MSTRG.8098.54	41	54	45	45	34	27
gene:ENSG00000079337	RAPGEF3	83	110	84	29	33	18
gene:ENSG00000126746	ZNF384	3556	4408	3570	2506	2454	2611
gene:ENSG00000188283	ZNF383	443	520	493	397	300	396
gene:ENSG00000161298	ZNF382	2	3	0	0	2	11
gene:ENSG00000139323	POC1B	2547	3027	2767	793	844	878
gene:ENSG00000212900	KRTAP3-2	0	0	0	0	0	0
gene:ENSG00000212899	KRTAP3-3	0	0	0	0	0	0
gene:ENSG00000212901	KRTAP3-1	0	0	0	0	0	0
gene:ENSG00000100028	SNRPD3	2097	2074	1985	2786	2980	3193
gene:ENSG00000125743	SNRPD2	4305	5117	3964	4834	5010	5762
gene:ENSG00000167088	SNRPD1	2061	2489	2081	2656	2676	2598
gene:ENSG00000135577	NMBR	0	0	0	0	0	0
gene:ENSG00000119650	IFT43	795	970	715	451	381	528
gene:ENSG00000118096	IFT46	758	1039	760	608	606	722
MSTRG.23662.4	MSTRG.23662.4	270	174	220	1217	1166	1277
MSTRG.23662.6	MSTRG.23662.6	0	0	0	0	0	36
MSTRG.23662.2	MSTRG.23662.2	44	338	102	616	643	411
gene:ENSG00000186417	GLDN	20	15	56	0	0	0
gene:ENSG00000178445	GLDC	261	270	204	54	28	51
gene:ENSG00000115828	QPCT	1482	1958	1576	303	323	295
gene:ENSG00000173599	PC	1919	2513	2013	3449	3188	3328
gene:ENSG00000278535	DHRS11	126	185	142	153	87	115
gene:ENSG00000102796	DHRS12	70	157	91	88	118	82
gene:ENSG00000167536	DHRS13	432	509	377	238	196	193
MSTRG.25515.8	MSTRG.25515.8	0	0	0	0	0	0
gene:ENSG00000188092	GPR89B	284	397	314	450	244	247
gene:ENSG00000117262	GPR89A	447	466	403	310	454	484
gene:ENSG00000258102	MAP1LC3B2	28	36	22	32	28	45
gene:ENSG00000100600	LGMN	1875	2425	1999	1706	1714	1704
gene:ENSG00000204272	NBDY	1519	2032	1496	1036	1083	1174
gene:ENSG00000161609	KASH5	0	0	0	0	0	0
gene:ENSG00000180881	CAPS2	106	139	166	131	131	142
gene:ENSG00000181090	EHMT1	3262	3786	2936	2793	2676	2656
gene:ENSG00000204371	EHMT2	86	79	76	62	65	59
gene:ENSG00000006831	ADIPOR2	3474	4145	3420	3048	2978	3029
gene:ENSG00000159346	ADIPOR1	3524	4729	3629	3124	3302	3055
gene:ENSG00000273136	NBPF26	167	242	203	409	159	203
gene:ENSG00000162825	NBPF20	993	1046	1257	1563	1441	1480
gene:ENSG00000007047	MARK4	307	348	346	261	247	229
gene:ENSG00000165730	STOX1	80	57	67	24	39	15
gene:ENSG00000116141	MARK1	110	141	127	130	120	73
gene:ENSG00000072518	MARK2	2135	2724	2285	1812	1673	1759
gene:ENSG00000173320	STOX2	129	147	203	114	83	75
gene:ENSG00000089289	IGBP1	2891	3593	2873	2585	2713	2680
gene:ENSG00000101150	TPD52L2	4434	5634	4518	6552	6672	6477
gene:ENSG00000170777	TPD52L3	0	0	0	0	0	0
gene:ENSG00000111907	TPD52L1	1318	1715	1234	722	675	765
gene:ENSG00000197021	EOLA2	1153	1584	1190	1047	988	987
gene:ENSG00000185055	EFCAB10	83	79	73	97	77	87
gene:ENSG00000178852	EFCAB13	145	176	154	97	107	109
gene:ENSG00000197620	EOLA1	540	791	623	517	561	437
gene:ENSG00000159658	EFCAB14	2436	2541	2283	2480	2420	2453
gene:ENSG00000152611	CAPSL	0	0	0	0	0	0
gene:ENSG00000106526	ACTR3C	5	0	0	2	0	6
gene:ENSG00000133627	ACTR3B	343	471	365	451	512	438
gene:ENSG00000101940	WDR13	766	1011	771	1100	1237	1013
MSTRG.24144.6	MSTRG.24144.6	535	534	390	420	0	333
MSTRG.24144.5	MSTRG.24144.5	0	71	0	0	255	34
MSTRG.24144.3	MSTRG.24144.3	48	71	13	48	144	80
gene:ENSG00000157796	WDR19	531	558	554	657	738	655
gene:ENSG00000065268	WDR18	1683	2082	1599	1149	1254	1161
MSTRG.24144.8	MSTRG.24144.8	21	26	63	70	161	73
gene:ENSG00000165669	FAM204A	975	1208	1079	943	952	1007
gene:ENSG00000124486	USP9X	2764	3015	3391	3496	3005	3439
gene:ENSG00000114374	USP9Y	1070	1100	1284	1228	1246	1404
gene:ENSG00000215174	NLRP2B	0	0	0	0	0	0
gene:ENSG00000131738	KRT33B	0	0	0	0	0	0
gene:ENSG00000163320	CGGBP1	4275	5038	5164	4174	3909	4236
gene:ENSG00000181638	ZFP41	779	1155	783	441	531	470
gene:ENSG00000179059	ZFP42	0	0	0	0	0	0
MSTRG.23630.4	MSTRG.23630.4	0	0	0	0	18	4
MSTRG.23630.6	MSTRG.23630.6	39	56	48	14	0	30
MSTRG.23630.1	MSTRG.23630.1	45	42	75	23	28	6
MSTRG.23630.3	MSTRG.23630.3	12	31	2	2	2	4
gene:ENSG00000185105	MYADML2	5	3	8	7	0	5
gene:ENSG00000162368	CMPK1	4110	4717	4316	5766	5857	5847
MSTRG.23845.3	MSTRG.23845.3	112	140	130	241	145	211
gene:ENSG00000203985	LDLRAD1	0	3	3	0	0	0
gene:ENSG00000187942	LDLRAD2	10	10	8	17	14	16
gene:ENSG00000179241	LDLRAD3	1228	1465	1231	3425	3208	3334
gene:ENSG00000168675	LDLRAD4	5	2	2	5	0	10
gene:ENSG00000164430	CGAS	927	1205	944	574	577	643
gene:ENSG00000276490	gene:ENSG00000276490	0	0	0	0	0	0
gene:ENSG00000164062	APEH	3387	4121	3165	1846	2097	2101
gene:ENSG00000205883	DEFB135	0	0	0	0	0	0
gene:ENSG00000205884	DEFB136	0	0	0	0	0	0
gene:ENSG00000186458	DEFB132	0	0	0	0	0	0
gene:ENSG00000148826	NKX6-2	0	0	0	0	0	0
gene:ENSG00000165066	NKX6-3	0	0	0	0	0	0
gene:ENSG00000163623	NKX6-1	50	27	40	21	23	8
gene:ENSG00000174943	KCTD13	538	856	641	487	462	482
gene:ENSG00000178695	KCTD12	51	45	54	123	83	102
gene:ENSG00000241258	CRCP	1876	2429	2054	1378	1407	1450
gene:ENSG00000110906	KCTD10	2364	3018	2364	3400	3356	3429
gene:ENSG00000100379	KCTD17	738	1009	700	402	343	372
gene:ENSG00000183775	KCTD16	18	22	18	14	26	29
gene:ENSG00000221837	KRTAP10-9	0	0	0	0	0	0
gene:ENSG00000187766	KRTAP10-8	0	0	0	0	0	0
gene:ENSG00000272804	KRTAP10-7	0	0	0	0	0	0
gene:ENSG00000188155	KRTAP10-6	0	0	0	0	0	0
gene:ENSG00000241123	KRTAP10-5	0	0	0	0	0	0
gene:ENSG00000155729	KCTD18	612	800	777	281	340	339
gene:ENSG00000212935	KRTAP10-3	0	0	0	0	0	0
gene:ENSG00000205445	KRTAP10-2	0	0	0	0	0	0
gene:ENSG00000215455	KRTAP10-1	0	0	0	0	0	0
gene:ENSG00000049239	H6PD	2259	3211	2600	1845	1753	1964
gene:ENSG00000125434	SLC25A35	749	864	673	343	360	371
gene:ENSG00000162461	SLC25A34	2	25	14	19	10	3
gene:ENSG00000147454	SLC25A37	2601	3732	3064	6533	6000	6853
gene:ENSG00000114120	SLC25A36	1876	2084	2359	3103	2896	3274
gene:ENSG00000151475	SLC25A31	0	0	0	0	3	4
gene:ENSG00000174032	SLC25A30	604	551	563	463	516	447
gene:ENSG00000171612	SLC25A33	561	740	598	285	248	306
gene:ENSG00000179921	GPBAR1	0	0	0	6	0	4
gene:ENSG00000013306	SLC25A39	4989	6550	4882	4973	5291	5106
gene:ENSG00000144659	SLC25A38	2313	2916	2204	1495	1508	1689
gene:ENSG00000167553	TUBA1C	23195	28046	21860	32503	33422	33215
gene:ENSG00000123416	TUBA1B	54515	59570	49162	68290	73768	70071
gene:ENSG00000167552	TUBA1A	6758	8380	6734	8851	8915	8887
gene:ENSG00000152580	IGSF10	48	61	72	10	4	4
gene:ENSG00000144847	IGSF11	1007	1093	968	22	4	8
MSTRG.23103.2	MSTRG.23103.2	96	116	106	92	90	88
gene:ENSG00000181074	OR52N4	0	0	0	0	0	0
gene:ENSG00000177181	RIMKLA	126	151	146	54	46	55
gene:ENSG00000166532	RIMKLB	1332	1515	1568	1358	1148	1288
MSTRG.24654.1	MSTRG.24654.1	487	609	484	470	441	461
gene:ENSG00000126226	PCID2	985	1303	1179	1209	1250	1173
gene:ENSG00000130714	POMT1	765	1160	816	574	573	561
gene:ENSG00000009830	POMT2	1912	2516	1833	2024	1903	1894
gene:ENSG00000204472	AIF1	0	0	0	0	0	0
gene:ENSG00000018510	AGPS	1906	2199	2101	2585	2773	2646
MSTRG.1281.3	MSTRG.1281.3	0	10	6	17	23	33
gene:ENSG00000244355	LY6G6D	0	0	0	0	0	0
gene:ENSG00000148175	STOM	3859	5046	4185	5579	5658	5608
gene:ENSG00000114654	EFCC1	0	0	0	0	0	0
gene:ENSG00000182446	NPLOC4	7504	9200	7478	7602	7888	7454
gene:ENSG00000151117	TMEM86A	6	22	12	17	21	15
gene:ENSG00000180089	TMEM86B	71	90	61	79	55	55
gene:ENSG00000105198	LGALS13	0	0	0	0	0	0
gene:ENSG00000133317	LGALS12	0	4	0	0	0	0
gene:ENSG00000249861	LGALS16	0	0	0	0	0	0
gene:ENSG00000006659	LGALS14	0	0	0	0	0	0
gene:ENSG00000142867	BCL10	651	792	648	659	656	704
gene:ENSG00000232948	DEFB130A	0	0	0	0	0	0
gene:ENSG00000233050	DEFB130B	0	0	0	0	0	0
gene:ENSG00000108187	PBLD	220	208	225	84	71	86
MSTRG.4768.2	MSTRG.4768.2	88	118	112	126	93	115
gene:ENSG00000130517	PGPEP1	1297	1685	1400	283	274	233
gene:ENSG00000122692	SMU1	2578	3352	2869	3096	2915	3252
gene:ENSG00000197437	OR13G1	0	0	0	0	0	0
MSTRG.3530.2	MSTRG.3530.2	0	0	0	6	13	5
gene:ENSG00000149136	SSRP1	12064	15169	12096	9870	10060	9494
gene:ENSG00000146243	IRAK1BP1	133	220	249	122	142	113
gene:ENSG00000251039	gene:ENSG00000251039	0	0	0	0	0	0
gene:ENSG00000198912	C1orf174	592	717	782	681	707	702
gene:ENSG00000130701	RBBP8NL	0	0	0	0	0	0
gene:ENSG00000063660	GPC1	1318	1489	1211	1120	1150	1133
gene:ENSG00000213420	GPC2	80	116	73	23	30	27
gene:ENSG00000147257	GPC3	0	0	0	0	0	0
gene:ENSG00000076716	GPC4	13	4	0	12	14	22
gene:ENSG00000179399	GPC5	0	0	0	0	0	0
gene:ENSG00000183098	GPC6	351	361	408	747	828	823
gene:ENSG00000124383	MPHOSPH10	1116	1175	1185	1693	1721	1687
gene:ENSG00000166839	ANKDD1A	79	96	96	79	82	61
gene:ENSG00000189045	ANKDD1B	17	7	23	4	12	0
MSTRG.7001.16	MSTRG.7001.16	0	0	0	0	0	0
MSTRG.7001.15	MSTRG.7001.15	0	0	0	0	84	168
MSTRG.7001.14	MSTRG.7001.14	0	0	0	0	0	0
MSTRG.7001.13	MSTRG.7001.13	0	0	0	0	0	0
gene:ENSG00000211819	gene:ENSG00000211819	0	0	0	0	0	0
MSTRG.23205.9	MSTRG.23205.9	112	106	54	133	0	124
gene:ENSG00000211817	gene:ENSG00000211817	0	0	0	0	0	0
gene:ENSG00000211816	gene:ENSG00000211816	0	0	0	0	0	0
gene:ENSG00000211815	gene:ENSG00000211815	0	0	0	0	0	0
gene:ENSG00000211813	gene:ENSG00000211813	0	0	0	0	0	0
gene:ENSG00000211812	gene:ENSG00000211812	0	0	0	0	0	0
gene:ENSG00000211810	gene:ENSG00000211810	0	0	0	0	0	0
MSTRG.14465.1	MSTRG.14465.1	0	0	3	9	8	3
gene:ENSG00000256566	gene:ENSG00000256566	9	0	11	0	0	0
gene:ENSG00000269590	gene:ENSG00000269590	0	0	0	0	0	0
gene:ENSG00000063515	GSC2	0	0	0	0	0	4
gene:ENSG00000229314	ORM1	0	3	18	0	0	0
gene:ENSG00000228278	ORM2	0	0	0	0	0	0
gene:ENSG00000154118	JPH3	7	18	12	7	5	6
gene:ENSG00000268173	gene:ENSG00000268173	10	14	19	0	0	0
gene:ENSG00000269437	NXF2B	0	0	0	0	0	0
gene:ENSG00000283516	LITAFD	0	0	0	0	0	0
gene:ENSG00000108602	ALDH3A1	162986	184771	144672	11946	12284	11075
gene:ENSG00000179151	EDC3	1323	1652	1302	902	996	983
gene:ENSG00000182974	OR4M2B	0	0	1	2	1	2
gene:ENSG00000038358	EDC4	2510	3064	2461	2056	2038	2036
gene:ENSG00000123594	ATXN3L	0	0	0	0	0	0
gene:ENSG00000288608	gene:ENSG00000288608	1	1	1	1	1	1
MSTRG.12827.2	MSTRG.12827.2	0	0	0	0	0	0
MSTRG.12827.3	MSTRG.12827.3	0	0	0	0	0	0
MSTRG.12827.1	MSTRG.12827.1	460	554	551	739	692	727
MSTRG.12827.6	MSTRG.12827.6	0	0	0	0	0	0
gene:ENSG00000053900	ANAPC4	588	560	548	748	665	749
gene:ENSG00000196510	ANAPC7	3613	4489	3731	3329	3443	3676
gene:ENSG00000227729	RD3L	0	0	0	0	0	0
gene:ENSG00000115233	PSMD14	2595	3476	3019	2939	3008	3181
gene:ENSG00000108671	PSMD11	7461	9247	7436	7884	8005	8208
gene:ENSG00000101843	PSMD10	2337	2473	2261	2228	2225	2217
gene:ENSG00000185627	PSMD13	4017	5073	4000	4445	4577	4257
gene:ENSG00000197170	PSMD12	3059	3556	3502	4461	4296	4490
gene:ENSG00000123609	NMI	617	646	568	528	580	557
gene:ENSG00000213921	LEUTX	0	0	0	0	0	0
MSTRG.23633.2	MSTRG.23633.2	614	721	867	659	501	523
MSTRG.23633.1	MSTRG.23633.1	120	174	100	74	302	234
gene:ENSG00000171824	EXOSC10	2292	2671	2297	2245	2333	2210
gene:ENSG00000227800	gene:ENSG00000227800	0	0	0	0	0	0
gene:ENSG00000168314	MOBP	0	0	0	0	0	2
gene:ENSG00000145949	MYLK4	19	10	13	17	1	4
gene:ENSG00000101306	MYLK2	15	12	7	10	0	12
gene:ENSG00000140795	MYLK3	35	19	15	8	11	6
gene:ENSG00000116922	AIRIM	959	1346	994	685	655	689
gene:ENSG00000285713	gene:ENSG00000285713	33	61	55	54	41	52
gene:ENSG00000155275	TRMT44	338	421	318	314	246	270
gene:ENSG00000182208	MOB2	422	256	241	318	311	410
gene:ENSG00000115540	MOB4	1174	1386	1096	1184	1297	1135
gene:ENSG00000148814	LRRC27	309	412	295	177	222	226
gene:ENSG00000184709	LRRC26	16	20	6	4	7	7
gene:ENSG00000029993	HMGB3	9742	10522	9440	2061	2183	2141
gene:ENSG00000164104	HMGB2	3920	4354	3845	3347	3435	3830
gene:ENSG00000189403	HMGB1	9214	10050	9227	16510	16534	17383
gene:ENSG00000172731	LRRC20	960	823	742	937	1033	922
gene:ENSG00000187446	CHP1	8056	10070	8746	3584	3499	3843
gene:ENSG00000188931	CFAP126	98	99	91	61	67	74
gene:ENSG00000166869	CHP2	0	0	0	0	0	0
MSTRG.23383.3	MSTRG.23383.3	14	16	14	27	35	29
gene:ENSG00000137880	GCHFR	145	209	147	38	46	57
gene:ENSG00000163563	MNDA	0	0	0	0	0	0
gene:ENSG00000121211	MND1	310	345	322	248	194	219
gene:ENSG00000149196	HIKESHI	1068	1368	1035	868	948	994
MSTRG.12829.3	MSTRG.12829.3	31	33	12	20	23	15
gene:ENSG00000172236	TPSAB1	0	0	0	0	0	0
gene:ENSG00000130643	CALY	14	6	4	3	0	0
MSTRG.5489.3	MSTRG.5489.3	15	24	16	6	20	18
MSTRG.23393.1	MSTRG.23393.1	0	0	0	0	17	0
MSTRG.23393.2	MSTRG.23393.2	58	33	66	22	22	24
gene:ENSG00000179218	CALR	18294	20484	16990	18132	17604	17842
gene:ENSG00000204147	ASAH2B	326	371	480	306	351	336
gene:ENSG00000255054	gene:ENSG00000255054	0	0	0	0	0	0
gene:ENSG00000123989	CHPF	820	1210	907	815	856	850
gene:ENSG00000050767	COL23A1	0	0	0	0	0	0
gene:ENSG00000187546	AGMO	474	480	408	160	148	174
gene:ENSG00000282872	C1orf232	2	0	0	0	0	0
gene:ENSG00000128408	RIBC2	220	184	175	91	59	112
gene:ENSG00000158423	RIBC1	18	60	38	8	21	22
MSTRG.23931.1	MSTRG.23931.1	110	141	142	152	183	154
gene:ENSG00000224916	APOC4-APOC2	0	0	0	0	0	0
MSTRG.24014.1	MSTRG.24014.1	848	1047	815	856	913	899
gene:ENSG00000150048	CLEC1A	0	0	0	0	0	0
gene:ENSG00000165682	CLEC1B	0	0	0	0	0	0
gene:ENSG00000163918	RFC4	1153	1154	994	1002	911	917
gene:ENSG00000178776	C5orf46	0	0	0	0	0	0
gene:ENSG00000185056	C5orf47	11	2	0	0	0	0
gene:ENSG00000282520	gene:ENSG00000282520	0	0	0	0	0	0
gene:ENSG00000092871	RFFL	2546	3691	2850	2292	2188	2383
gene:ENSG00000133119	RFC3	1544	1789	1759	1478	1520	1519
gene:ENSG00000136367	ZFHX2	168	234	182	48	24	34
gene:ENSG00000069974	RAB27A	340	318	357	577	494	559
gene:ENSG00000041353	RAB27B	1827	1898	2073	1797	1573	1765
gene:ENSG00000185565	LSAMP	118	99	132	6	11	5
MSTRG.6.2	MSTRG.6.2	10	15	20	19	7	9
gene:ENSG00000100197	CYP2D6	0	0	0	0	0	0
gene:ENSG00000205702	CYP2D7	0	0	0	1	0	1
gene:ENSG00000178645	C10orf53	0	0	0	0	0	0
gene:ENSG00000184148	SPRR4	0	0	0	0	0	0
gene:ENSG00000283227	SPRR5	0	0	0	0	0	0
gene:ENSG00000163209	SPRR3	0	0	0	0	0	0
gene:ENSG00000108406	DHX40	4041	4669	4786	3465	3463	3636
gene:ENSG00000100505	TRIM9	525	657	571	493	503	483
gene:ENSG00000171206	TRIM8	2269	3177	2539	1463	1349	1426
gene:ENSG00000070087	PFN2	6329	8148	6505	6464	6631	6668
gene:ENSG00000196570	PFN3	0	0	0	0	0	0
gene:ENSG00000176732	PFN4	33	44	25	13	11	20
gene:ENSG00000110171	TRIM3	317	497	394	293	324	333
gene:ENSG00000109654	TRIM2	527	482	514	66	94	66
gene:ENSG00000132256	TRIM5	882	920	1022	812	633	899
gene:ENSG00000146833	TRIM4	2093	2826	2461	1539	1619	1571
gene:ENSG00000146054	TRIM7	508	716	446	658	730	640
gene:ENSG00000121236	TRIM6	1384	1486	1491	241	210	188
gene:ENSG00000211460	TSN	2173	2299	2084	2629	2449	2481
gene:ENSG00000138777	PPA2	2040	2678	2098	2020	2048	1995
gene:ENSG00000180817	PPA1	4553	5608	4618	8963	9264	9603
gene:ENSG00000213024	NUP62	3522	4333	3480	3263	3353	3422
gene:ENSG00000182578	CSF1R	0	0	0	10	8	16
gene:ENSG00000213445	SIPA1	1042	1222	978	598	582	581
gene:ENSG00000132465	JCHAIN	0	0	0	0	0	2
gene:ENSG00000117155	SSX2IP	860	935	1046	900	934	1010
gene:ENSG00000121207	LRAT	18	6	14	3	0	0
gene:ENSG00000130810	PPAN	1160	1332	1373	1188	1127	1124
gene:ENSG00000188269	OR7A5	0	0	0	0	0	0
gene:ENSG00000128059	PPAT	1205	1346	1332	2016	1924	2052
gene:ENSG00000182645	CCDC172	0	0	0	0	0	0
gene:ENSG00000169738	DCXR	1086	1104	922	715	881	741
gene:ENSG00000066136	NFYC	1746	2581	1882	1350	1315	1438
gene:ENSG00000120837	NFYB	1692	1796	1646	2112	2015	2154
gene:ENSG00000001167	NFYA	1014	1028	1005	951	764	917
gene:ENSG00000214194	SMIM30	927	943	940	1356	1339	1366
gene:ENSG00000205089	CCNI2	4	16	12	3	7	0
gene:ENSG00000123636	BAZ2B	717	703	925	545	486	504
gene:ENSG00000163286	ALPG	0	0	4	0	0	0
MSTRG.24349.2	MSTRG.24349.2	801	1120	817	863	962	964
gene:ENSG00000149735	GPHA2	0	0	0	0	0	0
gene:ENSG00000073536	NLE1	2657	3381	2429	2201	2351	2312
gene:ENSG00000136603	SKIL	2322	2536	2542	2900	2914	2949
gene:ENSG00000108669	CYTH1	1765	2552	1849	2759	2329	2725
gene:ENSG00000215644	GCGR	0	0	0	0	0	1
gene:ENSG00000008256	CYTH3	2014	2488	1984	2020	2099	2087
gene:ENSG00000105443	CYTH2	2826	3591	3113	2402	2250	2500
gene:ENSG00000100055	CYTH4	14	32	28	20	26	17
gene:ENSG00000108963	DPH1	1830	2552	1970	1942	1784	1740
gene:ENSG00000132768	DPH2	1385	1806	1415	1097	1296	1187
gene:ENSG00000154813	DPH3	743	816	683	1153	1252	1212
gene:ENSG00000078814	MYH7B	21	24	5	3	4	0
gene:ENSG00000117543	DPH5	1253	1706	1312	1158	1351	1257
gene:ENSG00000021574	SPAST	1095	1084	1097	1084	981	957
gene:ENSG00000148399	DPH7	790	1019	802	638	753	701
gene:ENSG00000173531	MST1	125	176	137	69	70	58
gene:ENSG00000171759	PAH	0	0	0	0	0	0
gene:ENSG00000145730	PAM	2551	3119	2784	6498	6136	6408
gene:ENSG00000011465	DCN	0	2	0	299	281	245
gene:ENSG00000156136	DCK	1240	1619	1411	1091	1053	1090
gene:ENSG00000161634	DCD	0	0	0	0	0	0
gene:ENSG00000151090	THRB	237	292	272	90	85	97
gene:ENSG00000187323	DCC	15	10	4	0	0	0
gene:ENSG00000126351	THRA	2155	2584	1979	1702	1703	1813
gene:ENSG00000141384	TAF4B	491	547	439	564	611	532
gene:ENSG00000077279	DCX	0	0	0	0	0	0
gene:ENSG00000080166	DCT	0	0	0	0	0	0
gene:ENSG00000101542	CDH20	0	0	0	0	0	0
gene:ENSG00000149654	CDH22	0	10	0	5	0	0
gene:ENSG00000107736	CDH23	14	5	13	3	0	0
gene:ENSG00000107175	CREB3	1719	2301	1743	1371	1370	1279
gene:ENSG00000124215	CDH26	6	11	12	0	5	5
gene:ENSG00000126500	FLRT1	30	40	38	41	28	32
gene:ENSG00000125848	FLRT3	1520	1468	1537	598	447	604
gene:ENSG00000185070	FLRT2	242	255	232	420	355	386
MSTRG.23476.7	MSTRG.23476.7	377	391	481	320	247	283
gene:ENSG00000149743	TRPT1	404	625	411	218	250	231
gene:ENSG00000155893	PXYLP1	449	498	443	353	390	349
gene:ENSG00000095139	ARCN1	4440	5385	4712	4158	4390	4175
gene:ENSG00000188710	QRFP	3	2	2	3	5	15
MSTRG.24529.3	MSTRG.24529.3	89	81	54	99	85	282
gene:ENSG00000181026	AEN	2634	4099	2915	3608	3539	3608
gene:ENSG00000119414	PPP6C	2048	2614	2136	2050	2169	2194
gene:ENSG00000270505	gene:ENSG00000270505	0	0	0	0	0	0
gene:ENSG00000100629	CEP128	354	314	351	345	389	424
gene:ENSG00000164070	HSPA4L	630	598	554	792	828	876
gene:ENSG00000229637	PRAC2	6	6	20	5	1	0
gene:ENSG00000159182	PRAC1	0	0	0	0	0	0
gene:ENSG00000231475	gene:ENSG00000231475	0	0	0	0	0	0
gene:ENSG00000172680	MOS	0	0	0	0	0	0
gene:ENSG00000289710	gene:ENSG00000289710	0	0	0	0	0	0
gene:ENSG00000289715	gene:ENSG00000289715	0	0	0	0	0	0
gene:ENSG00000080823	MOK	444	534	451	450	459	449
gene:ENSG00000187840	EIF4EBP1	3222	4873	3199	3323	3554	3136
gene:ENSG00000184584	STING1	32	38	26	1	2	0
gene:ENSG00000148730	EIF4EBP2	2020	2348	2093	2796	2783	2714
gene:ENSG00000204655	MOG	0	0	0	0	0	0
gene:ENSG00000182362	YBEY	491	669	576	442	422	417
gene:ENSG00000198574	SH2D1B	2	4	0	0	0	2
gene:ENSG00000183918	SH2D1A	0	0	0	0	0	0
gene:ENSG00000238083	LRRC37A2	75	138	66	71	59	48
gene:ENSG00000176809	LRRC37A3	138	155	160	82	60	67
gene:ENSG00000172346	CSDC2	8	17	14	4	3	6
MSTRG.5338.2	MSTRG.5338.2	12	11	13	15	11	19
gene:ENSG00000163114	PDHA2	0	0	0	0	0	0
gene:ENSG00000131828	PDHA1	2041	2626	2159	2273	2229	2421
gene:ENSG00000277880	gene:ENSG00000277880	0	0	0	0	0	0
gene:ENSG00000225830	ERCC6	401	469	315	1108	1070	1254
gene:ENSG00000173991	TCAP	25	16	26	8	4	12
gene:ENSG00000122223	CD244	0	0	0	0	0	0
gene:ENSG00000131730	CKMT2	11	7	8	5	7	7
gene:ENSG00000198821	CD247	0	0	0	0	0	0
gene:ENSG00000251258	RFPL4B	0	0	0	0	0	0
gene:ENSG00000223638	RFPL4A	0	0	0	0	0	0
gene:ENSG00000188026	RILPL1	589	726	631	690	638	716
gene:ENSG00000150977	RILPL2	758	824	604	472	457	435
gene:ENSG00000102081	FMR1	1518	1534	1852	2070	2002	2021
gene:ENSG00000091490	SEL1L3	1945	2649	2140	959	932	1039
gene:ENSG00000101251	SEL1L2	0	0	0	0	0	0
gene:ENSG00000273111	LYPD4	0	0	0	0	0	0
gene:ENSG00000159871	LYPD5	14	7	7	0	0	0
gene:ENSG00000197353	LYPD2	0	0	0	0	0	0
gene:ENSG00000124466	LYPD3	19	18	4	12	11	14
gene:ENSG00000150551	LYPD1	23	26	19	11	2	0
gene:ENSG00000012822	CALCOCO1	1961	2535	2068	1778	1731	1678
gene:ENSG00000136436	CALCOCO2	4031	4911	4398	3047	2959	3177
gene:ENSG00000259823	LYPD8	0	0	0	0	0	0
gene:ENSG00000148513	ANKRD30A	0	2	4	0	0	0
gene:ENSG00000143248	RGS5	28	63	30	16	10	15
gene:ENSG00000182732	RGS6	0	0	0	0	0	0
gene:ENSG00000182901	RGS7	14	15	11	14	4	15
gene:ENSG00000090104	RGS1	0	0	0	0	0	0
gene:ENSG00000116741	RGS2	501	569	496	1855	2045	1982
MSTRG.8092.1	MSTRG.8092.1	176	214	176	217	216	224
gene:ENSG00000135824	RGS8	0	0	0	0	0	0
gene:ENSG00000108370	RGS9	4	14	0	0	0	2
gene:ENSG00000279408	OR4N4C	0	0	0	0	0	0
gene:ENSG00000106701	FSD1L	342	314	357	488	605	472
gene:ENSG00000111328	CDK2AP1	5212	6212	5020	6625	6958	6945
gene:ENSG00000167797	CDK2AP2	1990	2625	1981	943	941	1050
MSTRG.23727.1	MSTRG.23727.1	14	10	11	1	0	0
MSTRG.6740.1	MSTRG.6740.1	0	0	0	2	0	0
MSTRG.4568.12	MSTRG.4568.12	66	100	98	0	0	45
gene:ENSG00000101144	BMP7	27	19	16	0	0	2
MSTRG.4568.10	MSTRG.4568.10	375	294	427	7	236	222
MSTRG.4568.11	MSTRG.4568.11	0	0	0	0	0	0
gene:ENSG00000135972	MRPS9	1014	1394	995	934	917	927
gene:ENSG00000125445	MRPS7	3691	4463	3721	3501	3636	3663
gene:ENSG00000243927	MRPS6	867	1175	913	661	711	719
gene:ENSG00000144029	MRPS5	2412	2989	2263	2889	2856	2900
gene:ENSG00000068079	IFI35	434	630	474	192	228	183
gene:ENSG00000139193	CD27	17	22	27	9	12	6
gene:ENSG00000122140	MRPS2	3150	3402	2775	3296	3537	3598
gene:ENSG00000216490	IFI30	414	538	349	54	68	81
gene:ENSG00000272398	CD24	2944	2871	2746	5794	6270	6597
gene:ENSG00000168256	NKIRAS2	2120	2576	1976	1697	1670	1544
gene:ENSG00000197885	NKIRAS1	560	618	651	439	427	491
gene:ENSG00000165323	FAT3	51	33	57	78	60	80
gene:ENSG00000086570	FAT2	4	7	14	0	0	0
gene:ENSG00000083857	FAT1	7426	7710	7797	5837	5455	5966
gene:ENSG00000124467	PSG8	0	0	2	0	0	0
gene:ENSG00000183668	PSG9	0	0	0	0	0	0
gene:ENSG00000170848	PSG6	0	0	0	0	0	0
gene:ENSG00000221878	PSG7	0	0	0	0	0	0
gene:ENSG00000243137	PSG4	0	0	0	0	0	0
gene:ENSG00000204941	PSG5	0	0	0	0	0	0
gene:ENSG00000242221	PSG2	0	0	0	0	0	0
gene:ENSG00000221826	PSG3	0	0	0	0	0	0
gene:ENSG00000231924	PSG1	0	0	0	2	0	0
gene:ENSG00000104522	GFUS	219	722	290	383	113	764
gene:ENSG00000128534	LSM8	1200	1363	1342	1197	1095	1119
gene:ENSG00000130520	LSM4	3498	4335	3377	2408	2440	2755
gene:ENSG00000196739	COL27A1	1747	1962	1940	1653	1476	1571
gene:ENSG00000106355	LSM5	1400	1751	1444	1426	1357	1560
gene:ENSG00000256269	HMBS	1344	2010	1403	787	815	795
gene:ENSG00000284701	TMEM247	0	0	0	0	0	0
gene:ENSG00000175324	LSM1	1088	1475	994	1229	1196	1281
gene:ENSG00000215712	TMEM242	479	507	389	459	456	458
gene:ENSG00000053371	AKR7A2	1040	1317	973	1004	919	998
gene:ENSG00000162482	AKR7A3	3	8	4	0	4	0
MSTRG.2127.3	MSTRG.2127.3	0	4	2	3	4	0
MSTRG.2127.2	MSTRG.2127.2	0	0	0	0	0	3
gene:ENSG00000130311	DDA1	1763	2100	1666	1349	1403	1452
gene:ENSG00000130005	GAMT	490	636	389	353	339	358
gene:ENSG00000284733	OR4F29	2	0	0	0	0	0
gene:ENSG00000243290	gene:ENSG00000243290	0	0	0	0	0	0
gene:ENSG00000176269	OR4F21	0	0	0	0	0	0
gene:ENSG00000269096	CT45A3	0	0	0	0	0	0
gene:ENSG00000211668	gene:ENSG00000211668	0	0	0	0	0	0
gene:ENSG00000211669	gene:ENSG00000211669	0	0	0	0	0	0
gene:ENSG00000287908	gene:ENSG00000287908	23	9	15	7	10	0
gene:ENSG00000211660	gene:ENSG00000211660	0	0	0	0	0	0
gene:ENSG00000211661	gene:ENSG00000211661	0	0	0	0	3	0
gene:ENSG00000211662	gene:ENSG00000211662	0	0	0	0	0	0
gene:ENSG00000211663	gene:ENSG00000211663	0	0	0	0	0	0
gene:ENSG00000211664	gene:ENSG00000211664	0	0	0	0	0	0
gene:ENSG00000211665	gene:ENSG00000211665	0	0	0	0	0	0
gene:ENSG00000211666	gene:ENSG00000211666	0	0	0	0	0	0
gene:ENSG00000211667	gene:ENSG00000211667	0	0	0	0	0	0
gene:ENSG00000168928	CTRB2	0	0	0	1	0	0
gene:ENSG00000284609	OR8B3	0	0	0	0	0	0
gene:ENSG00000115556	PLCD4	26	51	26	5	0	3
gene:ENSG00000289051	gene:ENSG00000289051	1	1	1	1	1	1
gene:ENSG00000161714	PLCD3	6550	8878	6718	3061	2997	2740
gene:ENSG00000280090	OR8B4	0	0	0	0	0	0
gene:ENSG00000187091	PLCD1	176	227	178	138	175	174
gene:ENSG00000197125	OR8B8	0	0	0	0	0	0
MSTRG.24650.3	MSTRG.24650.3	175	249	202	195	92	157
gene:ENSG00000100485	SOS2	983	1093	1261	1184	1263	1308
gene:ENSG00000115904	SOS1	1507	1575	1719	2039	1900	2002
gene:ENSG00000205363	INSYN1	6	12	8	2	8	5
gene:ENSG00000124713	GNMT	0	2	0	7	1	4
gene:ENSG00000135932	CAB39	1581	2004	1645	1870	1866	2125
gene:ENSG00000223572	CKMT1A	150	181	127	23	17	18
gene:ENSG00000237289	CKMT1B	254	337	224	19	27	24
gene:ENSG00000240247	DEFA1B	0	0	0	0	0	0
gene:ENSG00000188761	BCL2L15	171	186	204	4	0	4
gene:ENSG00000121380	BCL2L14	2	0	1	1	3	0
gene:ENSG00000153094	BCL2L11	361	386	353	287	286	304
gene:ENSG00000137875	BCL2L10	3	5	0	6	0	4
gene:ENSG00000099968	BCL2L13	2505	3463	2730	1781	1739	1738
gene:ENSG00000126453	BCL2L12	1013	1261	857	808	831	810
gene:ENSG00000169314	C22orf15	0	1	0	2	0	0
gene:ENSG00000176387	HSD11B2	27	20	8	11	14	8
MSTRG.24803.2	MSTRG.24803.2	377	588	509	436	452	330
gene:ENSG00000105655	ISYNA1	1131	1423	993	338	335	333
gene:ENSG00000111358	GTF2H3	2728	3534	3282	2868	2552	3060
gene:ENSG00000145736	GTF2H2	149	73	125	156	79	133
gene:ENSG00000110768	GTF2H1	1475	1185	1153	956	1176	1322
gene:ENSG00000272047	GTF2H5	309	407	308	598	616	636
gene:ENSG00000213780	GTF2H4	23	32	11	18	21	20
gene:ENSG00000137124	ALDH1B1	1579	1652	1542	1959	1839	1660
gene:ENSG00000115944	COX7A2L	3961	4977	3883	4756	5103	5078
gene:ENSG00000139613	SMARCC2	7661	8926	7630	4519	4416	4725
gene:ENSG00000173473	SMARCC1	4015	4759	4119	4419	4341	4360
gene:ENSG00000163785	RYK	1578	1872	1519	2654	2576	2748
gene:ENSG00000177047	IFNW1	0	0	0	0	0	0
gene:ENSG00000104164	BLOC1S6	884	1073	1132	1369	1142	1328
gene:ENSG00000106689	LHX2	179	299	190	144	122	118
gene:ENSG00000186222	BLOC1S4	571	685	506	524	515	499
gene:ENSG00000121454	LHX4	334	350	349	98	88	154
gene:ENSG00000196072	BLOC1S2	1328	1537	1328	1717	1794	1782
gene:ENSG00000135441	BLOC1S1	1317	1708	1337	819	883	853
gene:ENSG00000162624	LHX8	0	0	12	0	0	0
gene:ENSG00000143355	LHX9	346	369	306	12	4	2
gene:ENSG00000152620	NADK2	742	894	883	715	751	765
gene:ENSG00000017483	SLC38A5	3	9	0	5	0	0
gene:ENSG00000139209	SLC38A4	0	0	0	0	0	8
gene:ENSG00000103042	SLC38A7	1030	1056	972	1159	971	1099
gene:ENSG00000139974	SLC38A6	586	707	615	454	445	443
gene:ENSG00000111371	SLC38A1	11443	13376	14512	13036	12598	13415
gene:ENSG00000188338	SLC38A3	0	0	0	0	0	0
gene:ENSG00000134294	SLC38A2	29671	37034	35153	27098	26270	28011
gene:ENSG00000177058	SLC38A9	912	1023	1122	990	947	984
gene:ENSG00000166558	SLC38A8	0	0	0	0	0	0
gene:ENSG00000104044	OCA2	0	9	0	10	28	13
gene:ENSG00000251246	EFNA4-EFNA3	0	0	0	0	0	0
gene:ENSG00000065978	YBX1	19645	23260	18820	29081	30584	30529
gene:ENSG00000060138	YBX3	8839	11588	8936	15467	15123	15882
gene:ENSG00000006047	YBX2	20	27	7	0	0	0
gene:ENSG00000285526	gene:ENSG00000285526	0	0	3	0	4	0
gene:ENSG00000285528	gene:ENSG00000285528	0	0	0	0	0	0
gene:ENSG00000168439	STIP1	12405	13866	11019	9332	9932	9740
gene:ENSG00000109220	CHIC2	361	342	341	188	207	247
gene:ENSG00000204116	CHIC1	558	546	634	612	489	630
MSTRG.24109.2	MSTRG.24109.2	421	338	84	57	242	43
MSTRG.24109.1	MSTRG.24109.1	1433	1903	1774	1218	971	1152
gene:ENSG00000283599	gene:ENSG00000283599	0	0	0	2	0	0
gene:ENSG00000163032	VSNL1	0	0	2	0	0	0
gene:ENSG00000054282	SDCCAG8	379	577	437	688	593	828
gene:ENSG00000103502	CDIPT	3079	4110	2955	2364	2361	2322
gene:ENSG00000140396	NCOA2	1348	1607	1809	1338	1364	1438
gene:ENSG00000124151	NCOA3	5838	6988	6616	6257	5628	6248
gene:ENSG00000084676	NCOA1	768	936	856	575	609	662
gene:ENSG00000198646	NCOA6	2108	2484	2193	2052	2119	2034
gene:ENSG00000111912	NCOA7	8777	9952	9880	3499	3340	3677
gene:ENSG00000266412	NCOA4	4453	5269	4757	7997	7746	7922
gene:ENSG00000124160	NCOA5	1500	1746	1385	1838	1790	1924
gene:ENSG00000114737	CISH	56	44	28	12	6	5
MSTRG.5663.2	MSTRG.5663.2	166	228	219	174	153	176
gene:ENSG00000080345	RIF1	1760	1478	1855	2395	2150	2234
MSTRG.22994.10	MSTRG.22994.10	0	0	0	0	0	0
MSTRG.7631.1	MSTRG.7631.1	80	90	69	124	92	122
MSTRG.7631.2	MSTRG.7631.2	1	0	0	3	0	0
gene:ENSG00000010270	STARD3NL	2002	2609	2224	2041	2097	1969
gene:ENSG00000153914	SREK1	2106	2202	2240	3108	2506	3069
gene:ENSG00000086619	ERO1B	426	351	301	108	88	116
gene:ENSG00000197930	ERO1A	4676	6032	6022	10151	10098	10114
gene:ENSG00000259803	SLC22A31	2	4	4	3	2	0
gene:ENSG00000089486	CDIP1	65	111	94	113	92	84
gene:ENSG00000196711	ALKAL1	10	12	13	0	0	0
gene:ENSG00000189292	ALKAL2	0	0	0	0	2	3
MSTRG.26034.1	MSTRG.26034.1	24	26	36	109	95	124
gene:ENSG00000174586	ZNF497	178	277	273	185	142	134
gene:ENSG00000162714	ZNF496	1303	1730	1252	977	1009	1022
gene:ENSG00000105722	ERF	6745	8916	7165	3976	3842	4050
gene:ENSG00000157554	ERG	0	0	0	3	0	0
gene:ENSG00000196268	ZNF493	20	18	42	52	35	42
gene:ENSG00000113196	HAND1	4	0	4	0	0	8
MSTRG.24086.2	MSTRG.24086.2	258	324	0	0	0	0
gene:ENSG00000188033	ZNF490	32	50	54	66	25	40
MSTRG.24086.8	MSTRG.24086.8	17	20	11	1	0	4
MSTRG.24107.4	MSTRG.24107.4	1051	1461	1140	1378	1415	1311
MSTRG.24107.5	MSTRG.24107.5	146	360	312	354	330	415
gene:ENSG00000165246	NLGN4Y	283	325	266	127	94	120
gene:ENSG00000146938	NLGN4X	0	4	0	0	0	0
gene:ENSG00000138829	FBN2	1563	1822	1635	6094	5625	5732
gene:ENSG00000142449	FBN3	0	15	0	0	0	0
gene:ENSG00000189430	NCR1	0	0	0	0	0	0
gene:ENSG00000166147	FBN1	820	975	755	1911	1811	1701
gene:ENSG00000100101	gene:ENSG00000100101	0	0	0	0	0	6
gene:ENSG00000136250	AOAH	0	0	0	0	0	0
gene:ENSG00000105711	SCN1B	166	161	134	98	189	124
gene:ENSG00000144285	SCN1A	6	0	0	0	0	0
gene:ENSG00000122547	EEPD1	609	751	698	275	283	354
gene:ENSG00000075539	FRYL	774	753	858	1083	1187	1085
gene:ENSG00000182108	DEXI	755	976	646	1033	1000	990
gene:ENSG00000148803	FUOM	96	163	112	88	76	45
gene:ENSG00000067064	IDI1	4082	3852	4086	3618	3423	4022
gene:ENSG00000148377	IDI2	0	0	0	2	2	0
gene:ENSG00000151151	IPMK	512	656	618	646	691	755
gene:ENSG00000226479	TMEM185B	1385	1904	1560	1888	1850	1887
gene:ENSG00000269556	TMEM185A	718	980	726	473	569	614
gene:ENSG00000162543	UBXN10	5	0	0	0	0	0
gene:ENSG00000158062	UBXN11	306	423	311	223	187	198
gene:ENSG00000152684	PELO	1418	1797	1483	1287	1454	1448
gene:ENSG00000183560	IZUMO1R	0	0	0	0	0	0
gene:ENSG00000197948	FCHSD1	548	679	536	347	410	355
gene:ENSG00000137478	FCHSD2	1162	1347	1317	882	848	863
gene:ENSG00000188219	POTEE	0	0	0	0	0	0
gene:ENSG00000146066	HIGD2A	1903	2310	1854	2128	2478	2307
gene:ENSG00000175202	HIGD2B	0	0	0	0	0	0
gene:ENSG00000183763	TRAIP	525	622	478	226	320	251
MSTRG.8061.3	MSTRG.8061.3	229	177	177	173	168	176
gene:ENSG00000221983	UBA52	7036	8600	6532	9977	10642	10758
gene:ENSG00000256453	DND1	15	27	17	13	14	12
gene:ENSG00000228985	gene:ENSG00000228985	0	0	0	0	0	0
gene:ENSG00000106410	NOBOX	0	0	0	0	0	0
MSTRG.14209.1	MSTRG.14209.1	31	35	50	49	25	34
MSTRG.19748.1	MSTRG.19748.1	0	0	0	0	2	0
gene:ENSG00000029559	IBSP	0	0	0	0	0	0
MSTRG.15709.1	MSTRG.15709.1	5	8	8	3	3	0
gene:ENSG00000087303	NID2	33	30	27	371	371	367
gene:ENSG00000116962	NID1	700	1084	807	1431	1409	1360
gene:ENSG00000172769	OR5B3	0	0	0	0	0	0
gene:ENSG00000172365	OR5B2	0	0	0	0	0	0
MSTRG.8098.52	MSTRG.8098.52	29	54	31	49	35	60
gene:ENSG00000154640	BTG3	846	1153	944	814	801	815
gene:ENSG00000133639	BTG1	12955	18716	14761	7018	6953	6893
gene:ENSG00000103363	ELOB	1993	2610	1979	2074	2298	2505
gene:ENSG00000154582	ELOC	1466	1831	1566	1573	1860	1907
gene:ENSG00000011007	ELOA	1729	2210	1842	2088	2089	1995
gene:ENSG00000081087	OSTM1	1177	1579	1248	1430	1450	1311
gene:ENSG00000123977	DAW1	2	9	0	70	46	59
gene:ENSG00000141194	OR4D1	0	3	2	3	0	0
gene:ENSG00000255713	OR4D2	0	0	0	0	0	0
gene:ENSG00000171014	OR4D5	0	0	0	0	0	0
gene:ENSG00000166884	OR4D6	0	0	0	0	0	0
gene:ENSG00000221829	FANCG	2033	2677	2036	1384	1420	1395
gene:ENSG00000183161	FANCF	1162	1406	1250	657	527	617
gene:ENSG00000112039	FANCE	309	376	347	155	192	175
gene:ENSG00000158169	FANCC	1000	1256	974	665	569	607
gene:ENSG00000181544	FANCB	147	119	138	266	228	274
gene:ENSG00000187741	FANCA	1859	2179	1813	1680	1765	1682
gene:ENSG00000197451	HNRNPAB	9382	10680	8497	10222	10444	10732
gene:ENSG00000187790	FANCM	336	303	380	517	479	507
gene:ENSG00000115392	FANCL	1003	1078	1229	1247	1234	1292
gene:ENSG00000140525	FANCI	4043	4602	4713	4564	4521	4729
gene:ENSG00000169239	CA5B	125	182	173	59	47	68
gene:ENSG00000174990	CA5A	0	0	0	0	0	0
gene:ENSG00000143278	F13B	0	4	0	0	0	0
gene:ENSG00000170144	HNRNPA3	8569	9257	9025	9231	9159	10107
gene:ENSG00000177733	HNRNPA0	8434	10532	8127	7907	7907	8556
gene:ENSG00000135486	HNRNPA1	48875	56142	50858	68059	67975	71785
gene:ENSG00000180264	ADGRD2	5	7	0	3	10	8
gene:ENSG00000111452	ADGRD1	22	67	60	4	2	0
gene:ENSG00000122592	HOXA7	412	442	347	278	206	247
gene:ENSG00000106006	HOXA6	43	35	32	42	59	61
gene:ENSG00000106004	HOXA5	144	161	90	856	885	864
gene:ENSG00000197576	HOXA4	86	88	95	274	280	300
gene:ENSG00000105997	HOXA3	741	906	732	1932	1785	1953
gene:ENSG00000105996	HOXA2	40	72	50	201	163	203
gene:ENSG00000105991	HOXA1	131	174	153	196	260	221
gene:ENSG00000128322	IGLL1	0	0	0	0	0	0
gene:ENSG00000254709	IGLL5	0	0	0	0	0	0
gene:ENSG00000078399	HOXA9	42	54	59	34	41	44
gene:ENSG00000166037	CEP57	1407	1371	1441	1046	1110	1181
gene:ENSG00000138180	CEP55	2261	2074	2241	1429	1495	1481
MSTRG.23341.3	MSTRG.23341.3	24	16	38	40	42	36
MSTRG.18493.2	MSTRG.18493.2	5	5	7	3	16	4
gene:ENSG00000244116	gene:ENSG00000244116	0	0	0	0	0	0
gene:ENSG00000123810	B9D2	309	354	272	268	240	242
gene:ENSG00000144381	HSPD1	18230	20046	19062	24267	23982	25384
gene:ENSG00000177034	MTX3	863	1022	1092	1014	912	946
gene:ENSG00000128654	MTX2	1308	1554	1378	791	834	905
gene:ENSG00000173171	MTX1	1061	1291	976	766	948	833
MSTRG.23285.2	MSTRG.23285.2	119	197	174	241	180	150
gene:ENSG00000183397	TEKTIP1	62	61	69	134	126	133
MSTRG.23285.4	MSTRG.23285.4	0	0	0	0	0	0
MSTRG.23285.6	MSTRG.23285.6	152	194	141	165	270	282
gene:ENSG00000141744	PNMT	0	0	0	2	0	0
gene:ENSG00000121897	LIAS	488	582	496	445	327	429
gene:ENSG00000206190	ATP10A	378	352	255	22	42	26
gene:ENSG00000118322	ATP10B	0	0	0	0	0	0
gene:ENSG00000145246	ATP10D	204	258	237	326	287	338
gene:ENSG00000001631	KRIT1	1139	1183	1295	1464	1268	1311
gene:ENSG00000186854	TRABD2A	319	366	244	915	840	1001
gene:ENSG00000269113	TRABD2B	0	2	2	64	82	73
gene:ENSG00000205643	CDPF1	396	443	369	254	284	273
gene:ENSG00000163817	SLC6A20	0	0	0	0	0	0
gene:ENSG00000180900	SCRIB	2808	2195	1900	2840	2770	2661
gene:ENSG00000176890	TYMS	4670	5248	4661	3835	3603	3891
gene:ENSG00000025708	TYMP	323	483	299	211	193	238
gene:ENSG00000198373	WWP2	2077	2680	2041	1249	1217	1221
gene:ENSG00000123124	WWP1	1515	1713	1774	1783	1963	1930
gene:ENSG00000163331	DAPL1	0	0	0	0	0	0
gene:ENSG00000111669	TPI1	42478	52206	40546	49782	53166	50054
gene:ENSG00000277639	CHD9NB	59	80	70	46	29	48
gene:ENSG00000148110	MFSD14B	3551	4253	3843	4357	4276	4562
gene:ENSG00000196415	PRTN3	18	17	17	4	5	4
gene:ENSG00000156875	MFSD14A	1691	1922	1723	1984	1856	1441
gene:ENSG00000103811	CTSH	418	515	310	210	212	213
gene:ENSG00000143387	CTSK	93	101	77	211	206	171
gene:ENSG00000135047	CTSL	6587	8706	6416	5104	5552	5647
gene:ENSG00000256043	CTSO	73	63	66	52	57	54
gene:ENSG00000064601	CTSA	4780	5807	4816	4634	4593	4695
gene:ENSG00000164733	CTSB	4037	4993	3621	11047	11962	11756
gene:ENSG00000109861	CTSC	3701	4676	3707	7398	7647	7775
gene:ENSG00000117984	CTSD	9983	12941	10189	9107	9071	8484
gene:ENSG00000196188	CTSE	0	0	0	0	0	0
gene:ENSG00000174080	CTSF	1674	2036	1631	842	897	873
gene:ENSG00000100448	CTSG	0	0	0	0	0	0
gene:ENSG00000101160	CTSZ	5012	6538	5150	4984	5399	5218
gene:ENSG00000134775	FHOD3	137	147	149	407	379	366
MSTRG.24187.8	MSTRG.24187.8	0	0	20	19	0	64
gene:ENSG00000163131	CTSS	1157	1551	1273	565	447	482
gene:ENSG00000136943	CTSV	312	342	340	110	105	137
gene:ENSG00000172543	CTSW	0	0	2	0	0	2
MSTRG.23297.1	MSTRG.23297.1	267	271	316	474	447	517
gene:ENSG00000196388	INCA1	87	84	92	59	55	44
gene:ENSG00000136828	RALGPS1	225	193	282	67	106	69
gene:ENSG00000101935	AMMECR1	990	1258	1173	932	891	854
gene:ENSG00000102119	EMD	2309	3111	2347	2527	2641	2399
gene:ENSG00000170571	EMB	723	800	824	1110	1016	1119
gene:ENSG00000164096	C4orf3	714	901	761	1683	1816	1896
gene:ENSG00000072364	AFF4	3926	4582	4712	3582	3096	3693
gene:ENSG00000144218	AFF3	10	7	6	86	98	143
gene:ENSG00000155966	AFF2	0	0	0	0	0	0
gene:ENSG00000172493	AFF1	1750	1927	1995	2809	2712	2990
gene:ENSG00000090857	PDPR	2813	3345	3056	2519	2513	2704
gene:ENSG00000196182	STK40	573	706	624	899	876	1012
gene:ENSG00000033178	UBA6	1263	1420	1574	2454	2512	2572
gene:ENSG00000164951	PDP1	523	547	511	709	575	717
gene:ENSG00000172840	PDP2	936	935	732	646	626	584
gene:ENSG00000081307	UBA5	1007	1049	1168	1090	1117	1112
gene:ENSG00000126261	UBA2	8986	10609	9577	9994	10069	10340
gene:ENSG00000144744	UBA3	1089	1294	1203	1666	1700	1737
gene:ENSG00000130985	UBA1	6752	8025	6277	6267	6243	6112
gene:ENSG00000241945	PWP2	261	407	224	347	240	388
[truncated: 20,438 more rows]
