# Supplementary material for: Targeting CPS1 attenuates lung cancer metastasis by regulating EMT through an epigenetic mechanism
Source: Theranostics. 2026 Jan 1;16(4):1740–61. doi: 10.7150/thno.123679 (PMC12680530; doi:10.7150/thno.123679)
Supplement: Supplementary file 2 — Supplementary tables. [file thnov16p1740s2.zip › Supplemental Table/Table S3-The metabolomic data for primary and metastatic lung cancer cells.xlsx]

## Sheet: Fig4 and FigS4
The metabolomic data for primary lung cancer cells and metastatic lung cancer cells
name	L0-1	L0-2	L0-3	L2-1	L2-2	L2-3	L6-1	L6-2	L6-3
7-Methylguanosine	5.65656e-07	6.48814e-07	4.98814e-07	2.19426e-07	5.3664e-07	1.83323e-07	6.62743e-07	9.17186e-07	8.00798e-07
2'-O-methylcytidine	2.45253e-05	2.27183e-05	2.94049e-05	2.39209e-05	2.4668e-05	2.49022e-05	5.06507e-05	5.07345e-05	3.10604e-05
3'-O-methylcytidine	2.45253e-05	2.27183e-05	2.94049e-05	2.39209e-05	2.4668e-05	2.49022e-05	5.06507e-05	5.07345e-05	3.10604e-05
Aspartate	1.65664e-05	1.67973e-05	1.63306e-05	5.16406e-05	4.72953e-05	5.09705e-05	3.90961e-05	3.31976e-05	3.00354e-05
Threonine	7.98136e-05	8.29813e-05	9.47498e-05	9.65501e-05	0.000137763	0.000146355	5.27975e-05	5.48552e-05	3.84956e-05
H-Val-Ala-OH	2.07209e-05	2.30344e-05	1.03694e-05	1.29391e-05	9.59941e-06	1.0255e-05	3.7734e-06	2.9581e-06	3.95344e-06
Guanosine	1.3084e-05	1.34585e-05	2.946e-05	1.679e-05	1.88987e-05	1.83393e-05	1.5174e-05	5.15484e-05	2.90282e-05
L-​Leucyl-​L-​alanine	8.31562e-06	8.24953e-06	9.20077e-06	4.48963e-06	6.31016e-06	5.70382e-06	1.36723e-06	2.12198e-06	2.21997e-06
Cytidine	1.41414e-05	1.81327e-05	3.1841e-05	1.64798e-06	1.56163e-06	1.26435e-06	3.11323e-06	2.28532e-05	2.2145e-05
Phe-Ala	1.74036e-05	2.15801e-05	1.497e-05	8.77463e-06	1.07398e-05	1.17266e-05	2.39997e-06	2.31806e-06	2.06174e-06
Adenosine	0.000166578	0.000194101	0.000278688	6.6864e-05	8.16123e-05	7.98444e-05	0.000122401	0.000373866	0.000276151
Trehalose	2.27516e-05	2.12822e-05	3.17522e-05	1.42761e-05	1.52586e-05	2.72847e-05	2.35201e-05	0.000121746	0.000104674
Maltose	2.27516e-05	2.12822e-05	3.17522e-05	1.42761e-05	1.52586e-05	2.72847e-05	2.35201e-05	0.000121746	0.000104674
Citrulline	0.00028744	0.000276749	0.000224192	0.00113329	0.00127709	0.00127064	0.0005846	0.000670702	0.000495383
Tyrosine	6.76757e-05	6.22716e-05	5.75937e-05	7.30104e-05	7.94546e-05	8.94824e-05	4.73287e-05	5.67076e-05	5.22857e-05
MeAIB	0.00103426	0.00100172	0.000857479	0.000913876	0.000969837	0.00105188	0.000584972	0.000735968	0.00100899
Leucine	0.00173885	0.00165161	0.00152073	0.00185261	0.00161269	0.00170712	0.000917339	0.000966568	0.000846073
L-Alanyl-L-leucine	8.2737e-06	7.92597e-06	8.05119e-06	6.04817e-06	7.2703e-06	7.49304e-06	3.29476e-06	5.54714e-06	2.02966e-06
Nicotinate	0.000239286	0.000250229	0.000219772	2.26219e-05	2.29466e-05	2.34248e-05	6.5657e-05	5.56106e-05	5.04935e-05
Inosine	0.000117425	0.000142649	0.00013839	0.00020784	0.000218227	0.000206125	0.00054794	0.000601369	0.000634833
Creatinine	3.91181e-05	4.38957e-05	4.29728e-05	9.09996e-05	8.57874e-05	9.32123e-05	0.000104336	0.00135554	0.00215141
Daltogen	7.20088e-06	6.58312e-06	8.00793e-06	7.35795e-06	6.5451e-06	7.11001e-06	5.73705e-06	9.72948e-06	1.2041e-05
Sph(d18:0)	7.01594e-05	7.23789e-05	7.77287e-05	7.08335e-05	6.69924e-05	6.80515e-05	8.25398e-05	8.0379e-05	8.95424e-05
Pyridoxal (Vitamin B6)	6.72071e-06	3.72714e-06	4.88537e-06	8.56139e-06	1.15817e-05	8.86638e-06	1.74272e-05	1.58378e-05	1.38096e-05
Pyroglutamic acid	5.00746e-05	4.25254e-05	3.58902e-05	9.76757e-05	0.000111283	0.000104422	0.0001336	0.000189513	0.000195016
3-Amino-4-methylpentanoic acid	0.00144978	0.00132544	0.00121435	0.001185	0.00146443	0.00137849	0.000822762	0.000751959	0.000811236
Pantothenic acid	0.00011264	0.00010736	7.8136e-05	0.000151384	0.00017144	0.000160856	0.000173899	0.000179304	0.000212851
Glycohyodeoxycholic acid	9.21546e-07	1.01789e-06	8.31099e-07	1.09516e-06	1.49105e-06	1.33343e-06	1.7594e-06	3.88196e-06	5.99082e-06
Hypoxanthine	0.00355653	0.00311894	0.00348487	0.00510845	0.00557401	0.00524453	0.00746189	0.00740471	0.00684455
2'-O-Methylinosine	0.000102417	7.65741e-05	3.40647e-05	2.19692e-05	2.46984e-05	2.07997e-05	4.35313e-05	5.13965e-05	2.31514e-05
Pyruvate	0.000137963	0.000142123	0.000127659	7.42236e-05	8.2009e-05	7.75833e-05	0.000158457	0.000248201	0.000448208
Uracil	0.00414998	0.00386461	0.00454474	0.00453422	0.00487648	0.00423734	0.00651824	0.00637991	0.00530266
3-Methyluridine	4.21621e-05	3.69293e-05	4.09587e-05	2.45029e-05	2.5163e-05	2.56019e-05	5.57175e-05	5.31247e-05	3.71948e-05
3-Hydroxylauric acid	0.000193164	0.000200754	0.000175349	2.65337e-05	3.49012e-05	3.58348e-05	4.02906e-05	3.13925e-05	3.94789e-05
Hydroxyacetone	8.41847e-05	4.46201e-05	8.55002e-05	3.68051e-05	4.03859e-05	2.92301e-05	2.68094e-05	4.03555e-05	5.19859e-05
4-Methylquinolin-2-ol	0.000185273	0.000193864	0.000125043	0.000192572	0.000184877	0.000189332	0.000161402	0.000158507	0.000169345
Tetradecyl sulfate (sodium)	0.000304677	0.000310727	0.000356089	0.00047905	0.000698364	0.000479967	0.000189785	0.000125364	0.000151509
Phosphate	3.51528e-06	3.39614e-06	4.14562e-06	5.25487e-06	5.2949e-06	5.18155e-06	6.87003e-06	7.10188e-06	5.21271e-06
Adenosine monophosphate (AMP)	2.66263e-06	2.61562e-06	2.34039e-06	4.41569e-06	4.51988e-06	4.30077e-06	5.70465e-06	7.71039e-06	1.00665e-05
Glycerophosphocholine	0.00472938	0.00468039	0.00377132	0.00539683	0.00562612	0.00543323	0.00323595	0.00272505	0.0036006
Glutamine	0.000176269	0.000226565	0.00012714	0.000179799	0.000231129	0.000208866	0.000187127	0.000193381	0.000215391
Carnitine	9.83695e-05	0.000119573	0.000136679	0.000351079	0.000247672	0.000286182	0.000229317	0.00109218	0.00138897
Creatine	0.000258654	0.000274435	0.000223923	0.000791204	0.000769474	0.000761916	0.000941111	0.00296911	0.00383013
Betaine	7.25749e-05	7.83793e-05	6.61954e-05	0.00023789	0.000250508	0.000230479	0.000242999	0.00218209	0.00281262
Deoxyguanosine	6.61221e-06	6.09601e-06	2.02306e-05	4.68289e-06	5.53775e-06	5.28838e-06	4.99611e-06	2.49125e-05	8.79773e-06
Ile-Leu	0.000125781	0.00013083	0.000162338	6.91076e-05	0.000105609	0.000102541	1.95661e-05	3.6273e-05	2.52744e-05
Pyridoxine	1.70976e-05	1.49901e-05	2.48433e-05	1.41029e-05	2.32311e-05	1.67237e-05	6.16675e-05	5.9751e-05	4.80706e-05
9-Ethyladenine	3.93113e-05	2.97133e-05	4.1555e-05	2.15962e-05	1.9003e-05	2.00125e-05	5.68423e-05	6.3342e-05	3.13216e-05
β-Naphthoflavone	2.36619e-05	3.00874e-05	2.73337e-05	3.23907e-05	3.80764e-05	3.29282e-05	5.18554e-05	4.90045e-05	3.47952e-05
Mono(2-ethylhexyl) phthalate	5.92121e-05	5.69416e-05	5.25622e-05	5.80164e-05	7.13298e-05	6.16561e-05	9.96743e-05	7.45214e-05	6.53861e-05
DEHP	0.00294963	0.00326909	0.00245999	0.00284129	0.00337326	0.00316145	0.00513536	0.00372529	0.00375807
Tris(2,4-di-tert-butylphenyl)phosphate	0.000631571	0.000905457	0.000776345	0.000858554	0.00125919	0.000762307	0.000639099	0.000751339	0.000747809
Serine	0.00010232	8.68557e-05	9.87579e-05	9.09963e-05	0.000102637	9.94801e-05	5.98495e-05	7.30492e-05	4.86624e-05
Prolylalanine	1.05545e-05	1.00604e-05	7.25303e-06	6.98059e-06	8.38193e-06	1.0059e-05	1.54957e-06	1.03559e-06	1.43281e-06
Uric acid	7.90192e-06	6.59793e-06	9.6001e-06	8.09829e-06	7.83021e-06	7.67868e-06	1.24906e-05	1.8461e-05	1.19345e-05
2-Aminoisobutyric acid	3.74867e-06	3.6348e-06	3.59037e-06	4.40945e-06	4.56675e-06	4.35403e-06	3.49725e-06	5.80521e-06	1.00884e-05
Lactate	0.000849247	0.000974709	0.000800164	0.00132128	0.00153643	0.00126566	0.00311702	0.00644351	0.0119849
Levulinic acid	3.7013e-05	3.38917e-05	3.44055e-05	3.93949e-05	4.23295e-05	3.10233e-05	2.67783e-05	3.66019e-05	3.79579e-05
Butanoic acid	0.000170346	0.00016464	0.000153622	0.000157112	0.000208573	0.000185624	0.000210292	0.000199654	0.000155443
Isovaleric acid	0.000456114	0.000526226	0.000431826	0.00043235	0.000611391	0.000503537	0.000673797	0.000749752	0.000426586
Thymine	0.000460976	0.000349754	0.000601604	0.000250683	0.000308096	0.000280171	0.000434974	0.000736682	0.000338651
Cholesteryl sulfate	0.00121521	0.0011742	0.00131109	0.00126549	0.001301	0.00139111	0.00187325	0.00127562	0.00126786
Phenylsulfate	3.30911e-06	2.85992e-06	2.55362e-06	1.46971e-05	1.50524e-05	1.39403e-05	1.28694e-05	0.00049333	0.000820475
Isonicotinic acid	0.000239286	0.000250229	0.000219772	2.26219e-05	2.29466e-05	2.34248e-05	6.5657e-05	5.56106e-05	5.04935e-05
Isoleucine	0.00144978	0.00132544	0.00121435	0.001185	0.00146443	0.00137849	0.000822762	0.000751959	0.000811236
3'-O-Methylinosine	0.000102417	7.65741e-05	3.40647e-05	2.19692e-05	2.46984e-05	2.07997e-05	4.35313e-05	5.13965e-05	2.31514e-05
6-(Dimethylamino)purine	3.93113e-05	2.97133e-05	4.1555e-05	2.15962e-05	1.9003e-05	2.00125e-05	5.68423e-05	6.3342e-05	3.13216e-05
Valeric acid	0.000456114	0.000526226	0.000431826	0.00043235	0.000611391	0.000503537	0.000673797	0.000749752	0.000426586
Glycerophosphoethanolamine	4.21969e-05	4.07073e-05	4.22549e-05	3.92239e-05	4.34237e-05	4.21834e-05	2.40288e-05	2.03484e-05	2.54728e-05
Asparagine	2.66518e-05	4.97678e-05	2.12681e-05	1.94852e-05	4.58102e-05	4.8127e-05	2.68043e-05	1.44563e-05	2.38999e-05
N1,N8-Diacetylspermidine	7.69956e-06	8.08095e-06	6.58414e-06	6.85632e-06	6.67827e-06	6.88441e-06	1.32598e-05	1.5676e-05	1.62424e-05
3-Hydroxybutyrylcarnitine (Car(4:0-O))	2.96049e-06	3.28986e-06	2.78414e-06	3.89667e-06	4.14163e-06	4.28368e-06	9.88515e-06	0.000102637	0.000168472
Butyrylcarnitine (Car(4:0))	1.88019e-05	2.06777e-05	1.69152e-05	7.31683e-05	6.92498e-05	6.48645e-05	7.36919e-05	0.000123104	0.000168624
Thr-Phe	2.44603e-06	2.74779e-06	2.36095e-06	1.77971e-06	1.65538e-06	1.59263e-06	1.45221e-06	2.42519e-06	2.35412e-06
LPE(14:0)	1.90759e-06	2.91752e-06	1.26373e-06	1.55491e-06	1.76918e-06	1.44949e-06	2.62414e-06	2.27178e-06	3.4701e-06
7-Methylguanine	0.000337108	0.000351353	0.000455999	0.000255198	0.000242241	0.000244341	0.00056071	0.000621589	0.000328814
3-Hydroxy-2-methylpyridine	7.55677e-06	4.79422e-06	1.67922e-06	1.28068e-06	1.17411e-06	1.11309e-06	1.28863e-06	1.15176e-06	1.36566e-06
3-Pyridinemethanol	7.55677e-06	4.79422e-06	1.67922e-06	1.28068e-06	1.17411e-06	1.11309e-06	1.28863e-06	1.15176e-06	1.36566e-06
Cer(d18:1/16:0)	1.72364e-06	4.13573e-05	4.93987e-05	1.01797e-06	5.12854e-05	5.42393e-05	5.60914e-05	6.82762e-05	5.15462e-05
Alfacalcidol	4.61089e-05	4.86486e-05	4.93567e-05	5.24676e-05	5.69276e-05	5.51299e-05	3.1571e-05	2.08736e-05	2.05335e-05
Proline	0.00177495	0.00171238	0.00165159	0.00180015	0.0019065	0.00208328	0.00119881	0.00119574	0.000999628
cis-Aconitic acid	7.93861e-06	6.99299e-06	7.14314e-06	9.38597e-06	1.0682e-05	1.05841e-05	9.60262e-06	3.10307e-05	6.06637e-05
Glutamate	0.000196721	0.00017934	0.000172266	0.000462595	0.000503769	0.000489979	0.000452933	0.000424574	0.000418735
Glutaric acid	2.70165e-06	2.48423e-05	2.2569e-06	2.3649e-06	3.8075e-05	3.2062e-06	1.53822e-05	1.6323e-05	1.82877e-05
Terephthalic-Acid	6.64466e-05	6.79606e-05	6.58368e-05	6.0329e-05	5.9906e-05	6.06514e-05	6.23791e-05	6.00001e-05	7.32269e-05
Taurine	3.06156e-05	3.12611e-05	2.58673e-05	7.45234e-05	8.3264e-05	7.81307e-05	0.000103584	0.000337714	0.000717896
Orotic acid	2.8981e-06	2.36336e-06	2.9069e-06	1.28966e-05	1.72379e-05	1.37824e-05	1.9847e-05	2.46037e-05	1.17436e-05
Val-Met	1.16759e-05	1.22496e-05	1.34658e-05	7.09321e-06	9.11564e-06	9.4772e-06	3.81434e-06	3.03591e-06	4.89767e-06
Nicotinamide	1.27558e-05	9.06945e-07	1.24187e-06	2.53382e-05	2.62701e-05	2.51516e-05	2.85323e-05	2.24489e-05	2.51084e-05
alpha-Linolenic acid	0.000214086	0.000349078	0.000173651	0.000170037	0.000176178	0.000111843	0.000167527	0.000141963	0.000309702
Nervonic acid	0.000349945	0.000325347	0.000324671	0.000260264	0.000246959	0.000277653	0.000212019	0.000163454	0.000185855
Eicosapentaenoic acid	0.000973327	0.00155344	0.000930675	0.000423136	0.000754469	0.000479733	0.000776868	0.000340194	0.000617364
5Z,8Z,11Z-Eicosatrienoic acid	0.00689217	0.0068476	0.00641687	0.00353097	0.00381951	0.00380479	0.00594415	0.00488018	0.00496342
Docosahexaenoic acid (DHA)	0.00808656	0.0121025	0.0114568	0.00387928	0.0060318	0.0042391	0.00324701	0.0026072	0.00233134
Norleucine	0.00173885	0.00165161	0.00152073	0.00185261	0.00161269	0.00170712	0.000917339	0.000966568	0.000846073
2'-O-Methyluridine	4.21621e-05	3.69293e-05	4.09587e-05	2.45029e-05	2.5163e-05	2.56019e-05	5.57175e-05	5.31247e-05	3.71948e-05
2-Aminobutyric acid	3.74867e-06	3.6348e-06	3.59037e-06	4.40945e-06	4.56675e-06	4.35403e-06	3.49725e-06	5.80521e-06	1.00884e-05
Isobutyrylcarnitine (Car(4:0))	1.88019e-05	2.06777e-05	1.69152e-05	7.31683e-05	6.92498e-05	6.48645e-05	7.36919e-05	0.000123104	0.000168624
cis-8,11,14-Eicosatrienoic acid	0.00689217	0.0068476	0.00641687	0.00353097	0.00381951	0.00380479	0.00594415	0.00488018	0.00496342
Spermidine	4.24154e-05	5.1141e-05	4.67348e-05	4.7836e-05	4.36812e-05	4.37095e-05	4.42623e-05	3.71811e-05	3.21002e-05
N6-Acetyllysine	1.88507e-05	1.87633e-05	1.57955e-05	1.71142e-05	2.15961e-05	2.42226e-05	3.18328e-06	3.98402e-06	4.4713e-06
Pro-Gly	0.000146346	0.000120432	0.000142187	0.000122213	0.000136203	0.000161548	1.76732e-05	7.90653e-06	5.10334e-06
5-Methyl DL-glutamate	4.06878e-06	3.25551e-06	4.41019e-06	1.09902e-05	1.1343e-05	1.49181e-05	1.55002e-05	1.12525e-05	9.63612e-06
Propionylcarnitine (Car(3:0))	8.30866e-05	9.08927e-05	6.38259e-05	9.43845e-05	8.56981e-05	9.1696e-05	4.48615e-05	6.17628e-05	7.54837e-05
Phenylalanine	0.00114551	0.00105449	0.000988549	0.00104767	0.00115262	0.00119255	0.000659647	0.000743768	0.000601448
3-methylcytidine	7.04252e-05	6.43829e-05	6.96988e-05	6.65862e-05	6.08263e-05	5.18754e-05	0.000114627	0.000138402	7.93179e-05
Val-Val	1.98633e-05	1.84144e-05	1.20053e-05	8.42369e-06	1.23349e-05	1.58372e-05	4.78733e-06	4.1493e-06	5.09214e-06
5-Methylcytosine	1.59898e-05	1.12713e-05	3.72096e-05	5.27427e-06	6.17784e-06	8.32785e-06	4.59331e-06	3.00785e-05	2.6499e-05
N4-Acetylcytidine	1.24653e-05	1.05383e-05	1.62073e-05	8.61873e-06	9.31744e-06	8.61502e-06	2.23465e-05	3.56601e-05	1.76596e-05
Uridine	9.34404e-05	9.27144e-05	0.00011996	0.00023321	0.00023077	0.000245865	0.000150671	0.000229536	0.000152097
Adenine	0.000348913	0.000302457	0.000417146	0.000282334	0.000313369	0.000311815	0.000209091	0.000550889	0.000571419
Sphingosine	0.00149231	0.00152867	0.00138067	0.000977974	0.000984527	0.00105971	0.00145298	0.00118409	0.00129504
N-(3-Methylbut-2-EN-1-YL)-9H-purin-6-amine	3.8445e-05	3.03175e-05	3.79493e-05	2.41265e-05	2.09384e-05	2.47104e-05	4.7355e-05	5.59772e-05	2.43812e-05
1-Methylpyrrolidine	5.38621e-06	4.96717e-06	4.30884e-06	4.77276e-06	4.37562e-06	4.33928e-06	3.86435e-06	4.31846e-06	3.04767e-06
PC(16:0/16:0)	0.000205719	0.000268857	0.000267035	0.000223352	0.000229416	0.000265097	0.000336516	0.00030472	0.000315144
N-Acetylaspartylglutamate (NAAG)	3.90147e-06	4.01426e-06	3.49765e-06	1.41088e-05	1.52773e-05	1.08133e-05	2.23527e-05	1.7688e-05	1.958e-05
myo-Inositol	4.85977e-06	5.39356e-06	5.51274e-06	2.93767e-05	3.20635e-05	3.05503e-05	1.59252e-05	2.45339e-05	3.42269e-05
5-Aminopentanoic acid	2.44302e-05	2.42977e-05	2.64361e-05	2.09189e-05	2.47293e-05	2.40631e-05	0.00010739	1.5867e-05	7.54521e-07
beta-Alanine	0.000186328	0.000170818	0.000175002	0.000166439	0.000183575	0.000194301	9.24451e-05	0.000138946	0.000193763
Val-Ile	7.93023e-05	7.88978e-05	8.48768e-05	2.7399e-05	4.46061e-05	4.48342e-05	1.09348e-05	1.23662e-05	1.85025e-05
Leu-Leu	7.94241e-05	7.46791e-05	7.72509e-05	4.15936e-05	6.44746e-05	6.71053e-05	1.20397e-05	2.10257e-05	1.42319e-05
Benzoic acid	0.000113668	0.000192956	0.00012352	0.000121736	0.000146365	0.000130366	0.000162534	0.000227902	0.000104646
Isocaproic acid	0.000127934	0.000148696	0.000119559	0.000108318	0.000132013	0.000128465	0.000119902	0.000175303	8.49467e-05
Heptadecanoic acid	0.000324147	0.000317203	0.000293161	0.000306538	0.000681615	0.000721715	0.00039961	0.00027873	0.000686644
Oleic acid	0.0544092	0.0569258	0.049881	0.0551871	0.0603957	0.0591893	0.0734062	0.0605699	0.0644428
Erucic acid	0.000504745	0.000518505	0.000456774	0.000383143	0.00041104	0.000435543	0.000398448	0.000306128	0.000360303
cis-11-Eicosenoic acid	0.00301359	0.00309693	0.00272567	0.00316329	0.00337168	0.00349597	0.00303133	0.00251239	0.00277749
Arachidonic acid (AA)	0.0140363	0.0138166	0.0127644	0.00913273	0.00995358	0.00979568	0.0108189	0.00899294	0.00837807
cis-11.14-Eicosadienoic acid	0.00248408	0.00257034	0.00230849	0.00208151	0.00225832	0.00227892	0.00273249	0.00229436	0.00239982
PG(18:1/18:1(9Z))	0.00219303	0.0020283	0.0021086	0.00344414	0.00341297	0.00339335	0.00270034	0.00224211	0.00234823
4-Cresol sulfate	1.53456e-06	1.05858e-06	7.4517e-07	2.25403e-06	1.69958e-06	1.41124e-06	8.90546e-05	0.000865947	0.00142144
gamma-Linolenic acid	0.000214086	0.000349078	0.000173651	0.000170037	0.000176178	0.000111843	0.000167527	0.000141963	0.000309702
Glu-Arg	3.28237e-05	3.58991e-05	3.34019e-05	1.15637e-05	1.31669e-05	1.37006e-05	3.95725e-06	3.65679e-06	4.74857e-06
Prolylhydroxyproline	2.92176e-06	1.63585e-06	1.23368e-06	1.58259e-06	3.18156e-06	1.90994e-06	2.79517e-06	1.29721e-05	2.52954e-05
Arg-Ala	7.95559e-05	8.20822e-05	6.35558e-05	3.64168e-05	4.90237e-05	4.77419e-05	2.09792e-05	1.45945e-05	2.40068e-05
His-Gly	4.28105e-05	3.68861e-05	3.17751e-05	3.02682e-05	1.75666e-05	3.29162e-05	5.281e-06	4.55243e-06	2.34888e-06
Thiamine	0.000146769	0.000157331	0.000125728	0.000129637	0.000122107	0.000128828	0.000271296	0.000209287	0.000209061
gamma-Glutamylleucine	4.92725e-06	4.42789e-06	3.26886e-06	1.1629e-06	1.42674e-06	3.49614e-06	3.4822e-07	4.46185e-07	4.69194e-07
Alanine	0.000350213	0.000329681	0.000327922	0.000310118	0.000336516	0.000371682	0.000142581	0.000158149	0.000160456
Tryptophan	2.64053e-05	2.76631e-05	1.74732e-05	2.81196e-05	3.29952e-05	3.40691e-05	2.26926e-05	2.976e-05	3.88912e-05
N-Acetylmannosamine	7.862e-06	8.26881e-06	7.13916e-06	1.27418e-05	1.21825e-05	1.43794e-05	1.86369e-05	2.09571e-05	1.67078e-05
2-Methylguanosine	2.45528e-06	2.41619e-06	5.15309e-06	4.26772e-06	4.09239e-06	4.10177e-06	5.89209e-06	9.61389e-06	4.78485e-06
Guanine	8.82029e-05	8.92629e-05	0.000273312	0.000119331	0.000128286	0.000139914	4.31457e-05	0.000254611	0.000119572
LPE(18:1(9Z)/0:0)	0.000188587	0.00023272	0.000135387	0.000165634	0.000169753	0.000147502	0.000274133	0.000272736	0.000648684
SM(d18:1/17:0)	0.000169318	0.000165613	0.000174888	0.000148183	0.000136273	0.000143569	0.000161054	0.000130085	0.000149336
N2,N2-Dimethylguanosine	0.000126462	0.000114891	0.000190879	9.73838e-05	0.000106887	9.25583e-05	0.000226885	0.000334212	0.000133943
PC(17:0/17:0)	6.11887e-05	2.29708e-06	7.30813e-05	3.98289e-05	3.03827e-05	3.50527e-05	3.71608e-05	3.74136e-05	3.67079e-05
PC(18:0/16:0)	6.11887e-05	2.29708e-06	7.30813e-05	3.98289e-05	3.03827e-05	3.50527e-05	3.71608e-05	3.74136e-05	3.67079e-05
1-Methylguanine	0.000246972	0.000225203	0.000254709	0.000215602	0.000214881	0.000224897	0.000362612	0.000433018	0.000277307
5'-Methylthioadenosine	6.92187e-06	8.47083e-06	1.5126e-05	1.80252e-05	1.58887e-05	1.43207e-05	9.24776e-06	2.9659e-05	3.1383e-05
Hexaethylene glycol	1.17357e-05	1.21282e-05	9.99055e-06	1.71898e-05	1.4165e-05	1.80705e-05	9.51678e-06	0.000182492	0.000279305
Pentaethylene glycol	1.81613e-05	2.27334e-05	1.52326e-05	2.2661e-05	2.11748e-05	2.33006e-05	1.59761e-05	0.000111501	0.000159025
Tetraethylene glycol	5.57852e-05	0.000101742	8.42964e-05	6.89228e-05	9.52323e-05	8.99725e-05	6.76675e-05	0.000145383	0.000162692
2-Piperidone	8.83775e-05	0.000197839	0.000139192	0.000197942	0.000109334	0.000111322	5.46414e-05	0.000279765	7.26484e-05
4-Aminobutyric acid (GABA)	7.36647e-06	7.22052e-06	6.64969e-06	1.23887e-05	1.0937e-05	1.09763e-05	1.06502e-05	1.18836e-05	1.36843e-05
Pyrophosphate	0.00012408	0.000119329	9.84793e-05	0.000142213	0.000126506	0.000145339	0.000107637	2.5712e-05	2.94874e-05
2'-Deoxyguanosine 5'-monophosphate (dGMP)	1.30096e-06	1.31166e-06	1.22285e-06	1.91351e-06	2.31629e-06	2.06483e-06	2.45027e-06	3.63646e-06	4.89725e-06
gamma-Glutamylglutamine	2.87234e-06	2.8481e-06	2.42885e-06	3.92506e-06	4.26915e-06	4.57604e-06	1.71239e-06	5.49858e-06	5.28057e-06
N-Acetylaspartic acid	9.96927e-05	9.6977e-05	8.83144e-05	0.000240187	0.000269425	0.000240752	0.000239834	0.00022152	0.000238702
N-Acetylneuraminic acid	8.15584e-06	9.35008e-06	6.4797e-06	3.98781e-06	4.95465e-06	4.21019e-06	5.43942e-06	4.3789e-06	5.74763e-06
Homoserine	8.24929e-05	8.82573e-05	7.43228e-05	9.51798e-05	0.000140274	0.000139208	5.55425e-05	9.1621e-05	8.79691e-05
Glycylleucine	9.8913e-06	1.24526e-05	6.47694e-06	5.6659e-06	5.75887e-06	6.53339e-06	1.60479e-06	1.61267e-06	2.24065e-06
Pseudouridine	5.98715e-05	5.00878e-05	7.89976e-05	5.86384e-05	6.08175e-05	5.42082e-05	0.000118897	0.000172746	0.00011032
Thymidine	0.000105706	8.64575e-05	0.000281989	8.2301e-05	0.00011066	0.000107708	8.27595e-05	0.000388763	0.000157109
13(S)-HODE	7.56598e-05	7.42827e-05	6.8611e-05	6.37209e-05	0.000107389	6.24638e-05	7.58006e-05	7.12965e-05	7.12574e-05
12-Methyltridecanoic acid	0.00410288	0.00310458	0.00381767	0.00289173	0.00286679	0.00311645	0.00291369	0.00360451	0.00361068
Pantetheine	0.00024784	0.00025072	0.000130084	0.000107402	9.68017e-05	0.000117276	0.000235383	8.81924e-05	0.000199181
Leu-Ile	0.000125781	0.00013083	0.000162338	6.91076e-05	0.000105609	0.000102541	1.95661e-05	3.6273e-05	2.52744e-05
Caproic acid	0.000127934	0.000148696	0.000119559	0.000108318	0.000132013	0.000128465	0.000119902	0.000175303	8.49467e-05
Sarcosine	0.000350213	0.000329681	0.000327922	0.000310118	0.000336516	0.000371682	0.000142581	0.000158149	0.000160456
Thiamine monophosphate	3.13451e-06	3.72068e-06	3.50932e-06	5.05662e-06	4.32991e-06	5.19831e-06	5.06718e-06	4.61491e-06	3.3924e-06
N-Acetylglucosamine 6-Phosphate	3.2529e-06	4.69205e-06	2.0199e-06	4.3768e-05	4.25499e-05	4.59763e-05	2.52505e-05	2.07572e-05	2.33603e-05
Cytidine 5'-diphosphocholine (CDP-choline)	1.14773e-06	4.11035e-07	3.20183e-07	1.29515e-06	1.69076e-06	1.10445e-06	2.85901e-06	3.06881e-06	1.0798e-05
His-Asp	7.08152e-06	7.05222e-06	7.78823e-06	7.35343e-06	7.96092e-06	9.16173e-06	1.80066e-06	1.7077e-06	2.44639e-06
Arg-Phe	6.43628e-06	5.97685e-06	5.39747e-06	1.82486e-06	3.03186e-06	2.73577e-06	5.13197e-07	5.29036e-07	5.87452e-07
Aspartylphenylalanine	1.08382e-05	1.07243e-05	6.25823e-06	5.87134e-06	6.8646e-06	7.7081e-06	2.94304e-06	1.58497e-06	3.0839e-06
Nicotinuric acid	1.5776e-05	1.62902e-05	1.46768e-05	1.64841e-05	1.46544e-05	1.45217e-05	1.57118e-05	1.14797e-05	8.98759e-06
LPS(18:1)	1.9348e-05	1.68774e-05	1.74029e-05	1.13604e-05	1.26692e-05	1.35012e-05	1.06864e-05	1.1568e-05	9.51076e-06
Valerylcarnitine	3.03468e-05	3.27807e-05	2.77785e-05	6.88535e-05	6.89342e-05	5.92016e-05	4.44509e-05	8.22234e-05	9.62207e-05
Riboflavin	3.40788e-05	3.70635e-05	2.52479e-05	3.04636e-05	3.02391e-05	3.21455e-05	4.95634e-05	3.36637e-05	3.01547e-05
Leu-Val	0.000185938	0.00019254	0.000180611	7.26465e-05	0.000108868	0.000120259	2.94769e-05	4.08538e-05	3.822e-05
Deoxyadenosine	1.3441e-05	1.14669e-05	5.4059e-05	2.57844e-06	6.92029e-06	4.2452e-06	6.21761e-06	0.000178231	0.000167889
Isopentenyladenosine	1.25405e-05	1.29885e-05	1.59668e-05	1.47266e-05	1.77094e-05	1.58777e-05	5.32054e-05	5.50197e-05	2.55344e-05
Caprolactam	2.11979e-05	2.67666e-05	2.08724e-05	2.7584e-05	2.2594e-05	2.29153e-05	1.75912e-05	4.22957e-05	2.07172e-05
PC(16:0/18:1(9Z))	8.05717e-05	9.6128e-05	7.74681e-05	0.000185541	0.00014408	0.000164513	0.000213038	0.000175054	0.000196421
Glutathione disulfide	1.04886e-06	8.1737e-07	3.6394e-07	3.12454e-06	3.5507e-06	2.74374e-06	1.02055e-05	1.59578e-05	2.49451e-05
gamma-Glutamylglutamic acid	4.05159e-06	3.70308e-06	4.40623e-06	9.14223e-06	9.95615e-06	9.4155e-06	2.88436e-06	5.64365e-06	4.09316e-06
Uridine diphosphate glucose (UDP-glucose)	1.28345e-07	2.2965e-07	1.66542e-07	3.94331e-07	4.50846e-07	4.34933e-07	2.71959e-07	2.54718e-07	5.0286e-07
Valine	0.00051621	0.000462771	0.00045488	0.000485705	0.000573517	0.00059406	0.000308992	0.000356823	0.000354949
O-Acetylserine	3.22358e-05	2.30622e-05	3.03132e-05	4.38665e-05	5.37669e-05	5.10789e-05	3.81865e-05	0.000118467	0.000100679
Methionine	0.000148854	0.000137535	0.000100524	0.000115873	0.000121774	0.000123476	4.8681e-05	5.42056e-05	5.92326e-05
Xanthine	0.00342885	0.00322112	0.00357752	0.00337504	0.00376881	0.00344847	0.0059962	0.00642883	0.00458341
3'-O-Methylguanosine	5.93308e-05	5.03693e-05	7.47501e-05	4.41652e-05	5.12906e-05	4.74136e-05	0.000100134	0.00011238	6.18545e-05
Valproic acid	0.000110446	0.000155985	0.000126889	9.12103e-05	0.000100022	0.000105955	9.96721e-05	0.000190537	6.13641e-05
Lumichrome	2.28339e-05	2.49448e-05	2.25698e-05	2.30947e-05	2.9783e-05	3.05444e-05	3.0076e-05	2.66227e-05	2.36227e-05
2-Hydroxystearic acid	0.000180887	0.000170277	0.000176622	9.89138e-05	0.000153494	0.000112836	0.000164226	0.000153603	0.000131515
12-Hydroxystearic acid	0.000180887	0.000170277	0.000176622	9.89138e-05	0.000153494	0.000112836	0.000164226	0.000153603	0.000131515
Indole-3-carboxaldehyde	9.23483e-06	9.86819e-06	8.07522e-06	8.92394e-06	4.71065e-06	1.47103e-05	6.81801e-06	1.55671e-05	1.08159e-07
2-Aminopurine	0.000348913	0.000302457	0.000417146	0.000282334	0.000313369	0.000311815	0.000209091	0.000550889	0.000571419
p-Toluquinone	0.000113668	0.000192956	0.00012352	0.000121736	0.000146365	0.000130366	0.000162534	0.000227902	0.000104646
PC(16:0/18:0)	6.11887e-05	2.29708e-06	7.30813e-05	3.98289e-05	3.03827e-05	3.50527e-05	3.71608e-05	3.74136e-05	3.67079e-05
Myristic acid	0.00410288	0.00310458	0.00381767	0.00289173	0.00286679	0.00311645	0.00291369	0.00360451	0.00361068
5'-Deoxyadenosine	1.3441e-05	1.14669e-05	5.4059e-05	2.57844e-06	6.92029e-06	4.2452e-06	6.21761e-06	0.000178231	0.000167889
DMPO	2.11979e-05	2.67666e-05	2.08724e-05	2.7584e-05	2.2594e-05	2.29153e-05	1.75912e-05	4.22957e-05	2.07172e-05
Caprylic acid	0.000110446	0.000155985	0.000126889	9.12103e-05	0.000100022	0.000105955	9.96721e-05	0.000190537	6.13641e-05
Lysine	0.000311226	0.000324945	0.000318335	0.000414604	0.000425397	0.000454995	0.000186868	0.000211252	0.000227565
S-Adenosylmethionine	2.99694e-07	4.44491e-07	2.74966e-08	1.16112e-06	2.89921e-06	1.50602e-06	2.41543e-06	2.33057e-06	1.72058e-06
Glu-Glu	3.99725e-06	3.85909e-06	4.04053e-06	1.3097e-05	1.1533e-05	1.13592e-05	3.84737e-06	9.24724e-06	5.83603e-06
Nicotinamide adenine dinucleotide (NAD)	6.40502e-07	5.88328e-07	5.50216e-07	9.03337e-07	1.27117e-06	9.81131e-07	1.5199e-06	2.22623e-06	2.72136e-06
N-Acetylputrescine	4.43422e-06	4.854e-06	3.88933e-06	1.52229e-05	1.5286e-05	1.57782e-05	2.98555e-05	2.45597e-05	2.39726e-05
Hexanoylcarnitine (Car(6:0))	3.51534e-06	3.88781e-06	2.968e-06	3.07722e-06	2.57892e-06	2.45865e-06	2.39597e-06	3.44767e-05	5.44332e-05
LPC(16:0)	0.00105252	0.000977277	0.000437873	0.00111246	0.00130785	0.00122966	0.00188714	0.00479957	0.00699121
N6-Methyladenosine	4.02616e-06	8.40137e-06	4.60477e-06	2.14685e-06	5.1664e-06	2.22073e-06	1.99767e-05	3.12291e-05	1.6675e-05
1-Methyladenosine	4.02616e-06	8.40137e-06	4.60477e-06	2.14685e-06	5.1664e-06	2.22073e-06	1.99767e-05	3.12291e-05	1.6675e-05
Acetoin	9.64862e-06	8.78676e-06	1.37461e-05	1.04212e-05	9.7888e-06	1.24225e-05	1.17228e-05	1.45588e-05	1.83929e-05
1,3-Dimethylpyrazole	5.611e-06	5.39917e-06	3.98472e-06	3.8728e-06	5.47223e-06	2.85505e-06	3.00503e-06	3.62081e-06	3.647e-06
Diphenyl Phosphate	2.33776e-05	2.42903e-05	1.956e-05	2.33358e-05	2.41611e-05	2.41997e-05	3.51919e-05	2.64719e-05	2.52849e-05
UDP-N-acetylglucosamine	1.40658e-06	1.33129e-06	8.84824e-07	2.47084e-06	3.24211e-06	3.00019e-06	4.9448e-06	4.12523e-06	1.09766e-05
Malic acid	5.82702e-05	5.16807e-05	4.43846e-05	0.000160237	0.000182536	0.000169576	0.000238807	0.000158025	0.000222951
Ala-Gly	1.97916e-05	1.96845e-05	1.13071e-05	7.72548e-06	8.68238e-06	9.09303e-06	3.25692e-06	2.46933e-06	3.58322e-06
Threonic acid	4.7385e-06	4.53273e-06	5.15785e-06	1.65907e-05	1.86965e-05	3.24244e-05	2.61554e-05	1.98905e-05	3.16177e-05
Glyceric acid	7.72671e-06	2.13971e-05	7.73026e-06	4.13346e-06	1.48467e-05	1.3531e-05	1.34722e-05	1.8718e-05	2.41105e-05
Mannitol	0.000239684	0.000238772	0.000205672	9.70988e-05	0.000116117	0.000105386	5.3734e-05	6.24587e-05	8.07861e-05
PI(18:1/18:1)	0.000172874	0.000230287	0.000116791	0.000328836	0.000264361	0.000274698	0.000453244	0.000372992	0.000451822
Isodeoxycholic acid	3.76642e-07	3.00667e-07	2.14179e-09	2.61203e-07	8.62218e-07	3.35987e-07	1.24028e-06	1.82611e-05	3.30139e-05
2'-Deoxyuridine	9.25735e-05	5.66642e-05	0.000151069	0.000171196	0.000258767	0.000214487	0.000198214	0.000639873	0.000165025
Undecanoic acid	2.16266e-05	2.80345e-05	2.32648e-05	1.19578e-05	1.69778e-05	1.58374e-05	1.36539e-05	1.91789e-05	8.93786e-06
Pentadecanoic acid	0.000279123	0.000283724	0.000235678	0.000258748	0.000254928	0.000258939	0.000276306	0.000275095	0.00024857
cis-9-Palmitoleic acid	0.015315	0.00872783	0.0137925	0.00949506	0.00568693	0.00599285	0.0090331	0.0140835	0.0125437
Palmitic acid	0.0279223	0.0158983	0.0266812	0.0248802	0.01598	0.0170802	0.0139233	0.0234246	0.022464
Glycoursodeoxycholic acid	9.21546e-07	1.01789e-06	8.31099e-07	1.09516e-06	1.49105e-06	1.33343e-06	1.7594e-06	3.88196e-06	5.99082e-06
Isovalerylcarnitine (Car(5:0))	3.03468e-05	3.27807e-05	2.77785e-05	6.88535e-05	6.89342e-05	5.92016e-05	4.44509e-05	8.22234e-05	9.62207e-05
Ornithine	7.11155e-06	5.76477e-06	3.852e-06	1.90685e-05	6.11025e-06	6.25932e-06	8.84905e-06	4.57698e-05	4.84728e-05
Cysteine-glutathione disulfide	1.08485e-06	1.3482e-06	6.58135e-07	6.54464e-06	7.35578e-06	7.30506e-06	1.2253e-05	1.29729e-05	1.59564e-05
1-Methylnicotinamide	0.00113086	0.00122257	0.00104154	0.00172284	0.00192766	0.00197674	0.00263346	0.00200909	0.0019289
Acetylcarnitine (Car(2:0))	8.331e-05	8.8943e-05	6.88192e-05	0.000119225	0.000140459	0.000119622	0.000244359	0.00273101	0.00406638
Choline	0.0042665	0.00433012	0.00453938	0.00618498	0.00565768	0.00573037	0.00604246	0.0060055	0.00631046
1-Methylguanosine	0.000101458	0.000101232	0.000147232	0.000103055	0.000108547	9.85956e-05	0.000170972	0.000215102	0.000176577
PC(18:1(9Z)/18:1(9Z))	0.000109945	0.000235964	0.000302368	0.000303309	0.000225013	0.000393369	0.000539121	0.000190451	0.000151976
PC(18:1(6Z)/18:1(6Z))	0.000109945	0.000235964	0.000302368	0.000303309	0.000225013	0.000393369	0.000539121	0.000190451	0.000151976
Sph(t18:0)	6.32791e-05	6.06843e-05	5.22471e-05	8.08571e-05	8.4066e-05	9.37593e-05	0.00010314	8.27641e-05	9.9526e-05
Neantine	7.3842e-07	7.8233e-07	6.74835e-07	5.39882e-07	7.732e-07	4.61162e-07	6.76548e-07	9.22215e-07	7.03857e-07
Phosphoenolpyruvic acid	5.52482e-06	4.61175e-06	5.2727e-06	3.73693e-06	4.11334e-06	3.9218e-06	1.80846e-06	1.94324e-06	6.1743e-06
Glycine	3.20453e-05	3.8729e-05	3.32867e-05	5.77872e-05	5.68732e-05	7.38071e-05	4.41883e-05	4.1644e-05	3.69713e-05
Diglycine	2.84639e-05	2.34755e-05	1.76286e-05	1.84605e-05	2.44241e-05	2.62958e-05	7.54081e-06	6.10249e-06	8.34566e-06
Fructose	3.42502e-05	3.5117e-05	2.58595e-05	3.76548e-05	4.22529e-05	3.85217e-05	2.55489e-05	2.10429e-05	3.00587e-05
5,6-Dihydroxyindole	3.16392e-05	3.18904e-05	4.73284e-05	2.96417e-05	3.17561e-05	3.29714e-05	2.10392e-05	1.86447e-05	2.02554e-05
Embelin	0.000452913	0.000560606	0.000490377	0.00058028	0.000539676	0.000613702	0.000487037	0.000378943	0.000293104
Pelargonic acid	0.000670172	0.000930138	0.000768779	0.000651441	0.000907914	0.00067791	0.000832832	0.000668134	0.000541556
Capric acid	0.000178319	0.000272805	0.000248702	8.00796e-05	8.81261e-05	9.00026e-05	7.43481e-05	0.000206923	5.86989e-05
Dodecanoic acid	0.000581302	0.000684215	0.000607478	0.000252217	0.000274344	0.000289149	0.000218427	0.000328578	0.000182934
Melibiose	2.27516e-05	2.12822e-05	3.17522e-05	1.42761e-05	1.52586e-05	2.72847e-05	2.35201e-05	0.000121746	0.000104674
beta-Guanidinopropionic acid	0.000258654	0.000274435	0.000223923	0.000791204	0.000769474	0.000761916	0.000941111	0.00296911	0.00383013
Cordycepin	1.3441e-05	1.14669e-05	5.4059e-05	2.57844e-06	6.92029e-06	4.2452e-06	6.21761e-06	0.000178231	0.000167889
Monobutyl phthalate	7.3842e-07	7.8233e-07	6.74835e-07	5.39882e-07	7.732e-07	4.61162e-07	6.76548e-07	9.22215e-07	7.03857e-07
Maltotriose	9.257e-07	6.67236e-07	1.22989e-06	3.50269e-06	3.62342e-06	3.87847e-06	1.32617e-06	3.02485e-06	3.21403e-06
Ala-Glu	4.25956e-06	4.11575e-06	3.67643e-06	5.86527e-06	7.31716e-06	6.65676e-06	2.00886e-06	3.41346e-06	3.75778e-06
Pyrrolidine	0.000386293	0.000375525	0.000316216	0.0003422	0.000355866	0.000393346	0.000216319	0.000241985	0.000221296
L-Valyl-L-phenylalanine	2.28916e-05	2.42875e-05	3.85127e-05	1.0452e-05	1.51468e-05	1.73942e-05	3.10571e-06	5.59873e-06	5.57977e-06
Fructose 1,6-bisphosphate	2.07589e-05	1.59026e-05	1.52105e-05	2.91143e-05	3.00819e-05	2.24034e-05	2.28908e-05	2.09983e-05	2.49446e-05
Glucose 6-phosphate	0.000198934	0.000183179	0.000217126	0.000278695	0.000296855	0.000266001	0.000382297	0.000360812	0.000335942
sn-Glycerol 3-phosphate	3.99083e-06	3.93559e-06	5.53269e-06	3.19462e-06	3.61165e-06	3.26787e-06	3.39254e-06	6.80411e-06	1.00866e-05
Dihydroxyacetone phosphate	1.83812e-05	1.71024e-05	2.15228e-05	1.85927e-05	1.80562e-05	1.6441e-05	1.63174e-05	1.45678e-05	1.18699e-05
Isomaltose	7.69456e-06	6.38364e-06	6.99812e-06	6.63024e-06	7.50645e-06	3.47024e-06	8.37113e-06	3.97365e-05	6.59225e-05
Malonic acid	1.09016e-05	1.09509e-05	1.17697e-05	1.21751e-05	1.3345e-05	1.18235e-05	1.16611e-05	2.04813e-05	3.9383e-05
Thr-Leu	5.34741e-06	4.88885e-06	6.07446e-06	2.22438e-06	3.88447e-06	3.74567e-06	8.40099e-07	1.15738e-06	6.35945e-07
Deoxycytidine	1.00344e-05	9.51985e-06	2.72439e-05	2.09031e-09	1.73335e-07	2.85348e-07	6.56228e-07	2.28447e-05	3.20174e-05
Allantoin	5.32104e-06	5.07427e-06	8.57525e-06	1.00953e-05	1.11014e-05	1.1138e-05	1.25171e-05	0.000282365	0.000515199
Deoxyinosine	0.000258561	0.000168982	0.000472609	0.000161234	0.000229893	0.000203825	0.000243626	0.000810506	0.000297007
5-Oxooctanoic acid	1.11568e-05	1.45502e-05	7.22238e-06	1.23291e-05	1.53509e-05	1.39627e-05	1.40106e-05	1.19448e-05	3.62028e-05
2,5-Di-tert-butylhydroquinone	4.73773e-05	5.31738e-05	4.49021e-05	5.44956e-05	5.45937e-05	6.02754e-05	4.4947e-05	3.17799e-05	2.86092e-05
Azomycin	1.89795e-06	2.88691e-06	2.86236e-06	3.86222e-06	2.83516e-06	2.84623e-06	2.71103e-06	1.17527e-06	5.40422e-06
trans-Vaccenic acid	0.0544092	0.0569258	0.049881	0.0551871	0.0603957	0.0591893	0.0734062	0.0605699	0.0644428
Arginine	7.90202e-05	6.56063e-05	0.000157951	0.000295585	5.39846e-05	6.30965e-05	0.00043197	5.02972e-05	1.39385e-05
Glucose 1-phosphate	1.98232e-05	1.90253e-05	2.36902e-05	2.82519e-05	2.8767e-05	3.23783e-05	3.78782e-05	3.93024e-05	3.03281e-05
Histidine	5.26765e-06	1.44723e-05	6.79931e-06	8.15829e-06	7.70704e-06	1.00344e-05	2.49834e-05	8.20522e-06	1.73629e-05
Eplerenone	0.0161349	0.0120956	0.0164408	0.0163112	0.0162216	0.011718	0.00991871	0.0174705	0.0162228
Erucamide	0.000445439	0.000110826	0.000150841	0.000385885	0.000167586	5.62956e-05	6.44747e-05	0.000343405	5.29272e-05
Asp-Asp	2.10078e-06	2.02619e-06	1.53675e-06	4.26257e-06	5.20001e-06	4.85389e-06	4.82887e-06	3.99789e-06	4.7045e-06
Gly-Gly-Leu	2.64185e-06	3.10367e-06	2.99774e-06	1.09348e-06	1.68974e-06	1.61617e-06	1.44506e-06	6.5247e-06	1.31004e-06
PC(P-16:0/0:0)	7.0724e-07	1.08042e-06	1.48598e-06	1.92841e-06	1.09026e-06	9.67943e-07	1.52646e-06	1.08157e-06	1.424e-06
Formylmethionine	8.31866e-06	8.1576e-06	7.72521e-06	1.90562e-05	2.02146e-05	1.94132e-05	2.23472e-05	2.06309e-05	2.37185e-05
Ribothymidine	0.000192573	0.000162575	0.00025465	0.000368366	0.000396979	0.000429544	0.000365692	0.000645863	0.000273463
Isatin	1.46075e-05	2.7222e-05	1.65404e-05	1.58623e-05	1.60398e-05	1.4577e-05	9.2787e-06	3.91513e-06	5.41083e-06
N-Acetylalanine	1.69345e-05	1.55975e-05	1.3212e-05	1.46436e-05	1.74841e-05	1.58857e-05	1.30992e-05	1.40112e-05	1.63943e-05
7-Ketocholesterol	4.61089e-05	4.86486e-05	4.93567e-05	5.24676e-05	5.69276e-05	5.51299e-05	3.1571e-05	2.08736e-05	2.05335e-05
Methylsuccinic acid	2.70165e-06	2.48423e-05	2.2569e-06	2.3649e-06	3.8075e-05	3.2062e-06	1.53822e-05	1.6323e-05	1.82877e-05
2'-O-Methylguanosine	5.93308e-05	5.03693e-05	7.47501e-05	4.41652e-05	5.12906e-05	4.74136e-05	0.000100134	0.00011238	6.18545e-05
3-Hydroxypyruvic acid	1.09016e-05	1.09509e-05	1.17697e-05	1.21751e-05	1.3345e-05	1.18235e-05	1.16611e-05	2.04813e-05	3.9383e-05
N6-Methyllysine	2.55185e-05	2.55763e-05	2.36451e-05	3.27508e-05	3.94544e-05	4.16858e-05	1.98916e-05	2.96908e-05	3.19933e-05
Propargylglycine	9.17123e-06	1.25118e-05	1.12108e-05	1.53486e-05	1.42544e-05	1.60533e-05	9.34918e-06	1.52239e-05	1.15291e-05
PC(P-18:0/18:1(9Z))	1.09584e-05	6.13868e-05	0.0007858	0.000891951	0.000799589	0.000819865	0.000712435	0.00073596	0.000752994
2-Methoxybenzoic-acid	1.58973e-05	1.58413e-05	1.31856e-05	1.304e-05	3.88411e-05	1.56241e-05	1.39035e-05	1.04949e-05	9.77626e-06
Gly-Ser	2.62431e-05	2.41649e-05	1.49467e-05	1.09483e-05	1.3e-05	1.31256e-05	4.29233e-06	2.38156e-06	3.81254e-06
Sorbose	0.000133073	0.000124145	5.13453e-05	0.000117212	0.000132232	0.000125011	2.42777e-05	0.000244987	0.000446541
Leucylphenylalanine	1.90736e-05	1.87005e-05	2.90743e-05	8.66315e-06	1.46556e-05	1.44937e-05	3.50726e-06	4.67302e-06	4.03515e-06
Phe-Leu	1.90736e-05	1.87005e-05	2.90743e-05	8.66315e-06	1.46556e-05	1.44937e-05	3.50726e-06	4.67302e-06	4.03515e-06
Monomethyl glutaric acid	1.2413e-05	1.18055e-05	8.16432e-06	1.18814e-05	1.21181e-05	1.47092e-05	1.14582e-05	9.29419e-06	9.26777e-06
Prostaglandin E2 (PGE2)	8.71051e-06	8.47614e-06	6.64881e-06	4.87184e-06	5.44883e-06	5.64121e-06	1.53863e-05	4.67487e-05	2.16808e-05
Ketoleucine	0.00013991	6.63378e-05	0.0001398	4.00704e-05	0.000117497	4.9506e-05	3.59557e-05	0.000143848	0.000670303
3-Methyl-2-oxovaleric acid	0.00013991	6.63378e-05	0.0001398	4.00704e-05	0.000117497	4.9506e-05	3.59557e-05	0.000143848	0.000670303
2-Ketocaproic acid	0.00013991	6.63378e-05	0.0001398	4.00704e-05	0.000117497	4.9506e-05	3.59557e-05	0.000143848	0.000670303
PG(16:0/18:1)	0.00198363	0.00190723	0.00370296	0.00134845	0.00303502	0.00157567	0.00176359	0.00137174	0.00157023
2-Hydroxypalmitic acid	0.000511249	0.000702655	0.000508965	0.000343693	0.000307621	0.000297044	0.000426941	0.000339774	0.000281956
Ginkgolic Acid (C13:0)	0.000156974	0.000133805	0.000130948	7.64073e-05	8.50081e-05	8.09445e-05	8.39201e-05	0.000117745	0.000161944
Sucrose	2.27516e-05	2.12822e-05	3.17522e-05	1.42761e-05	1.52586e-05	2.72847e-05	2.35201e-05	0.000121746	0.000104674
N6,N6,N6-Trimethyllysine	0.000222258	0.00019859	0.000233862	0.000253819	0.000275408	0.000293969	8.73781e-05	0.000167871	0.000223516
N,N-Dimethylarginine (ADMA)	0.00260829	0.00266466	0.00282133	0.00334057	0.00124021	0.00132271	0.00090599	0.000749746	0.00034319
1-O-Hexadecyl-sn-glycero-3-phosphocholine (LPC(O-16:0/0:0))	2.95833e-05	3.35797e-05	1.37876e-05	0.000196647	0.000231547	0.000230505	0.000392566	0.000428785	0.000483758
LPC(18:2/0:0)	7.82277e-05	9.42039e-05	5.39857e-05	7.8661e-05	9.29792e-05	5.09595e-05	0.000147535	0.00040273	0.000545706
Arachidonoylcarnitine (Car(20:4))	5.45467e-07	9.67446e-07	9.36818e-07	1.99929e-06	7.62354e-07	1.09713e-06	9.01545e-07	2.83296e-06	1.77222e-06
Phosphoglycolic acid	1.09974e-05	1.07097e-05	1.13575e-05	9.13828e-06	9.11193e-06	7.61521e-06	8.14136e-06	5.2903e-06	3.34623e-06
Ribulose 5-phosphate	1.62696e-05	1.68075e-05	2.34107e-05	2.70306e-05	2.99931e-05	2.64775e-05	3.06722e-05	2.50888e-05	3.47621e-05
Dimethylglycine	2.80337e-06	2.99211e-06	2.73936e-06	2.76785e-06	3.10929e-06	2.8639e-06	2.66735e-06	4.64891e-06	6.0072e-06
LPG(18:1(9Z))	9.19475e-07	8.43912e-07	7.60705e-07	1.49014e-06	1.0991e-06	1.36316e-05	2.07534e-06	9.78057e-07	2.91379e-05
1-Methylpseudouridine	3.34724e-05	5.09588e-06	4.90437e-06	4.83593e-06	5.36508e-06	5.7384e-06	1.84356e-05	1.72194e-05	1.7298e-05
4'-Hydroxyacetophenone	1.43998e-05	1.26292e-05	1.54681e-05	1.3163e-05	1.78402e-05	1.52059e-05	1.01924e-05	1.0654e-05	1.15709e-05
3-Hydroxyacetophenone	1.43998e-05	1.26292e-05	1.54681e-05	1.3163e-05	1.78402e-05	1.52059e-05	1.01924e-05	1.0654e-05	1.15709e-05
4-(Methylamino)butanoic acid	2.44302e-05	2.42977e-05	2.64361e-05	2.09189e-05	2.47293e-05	2.40631e-05	0.00010739	1.5867e-05	7.54521e-07
N-Acetylgalactosamine	7.862e-06	8.26881e-06	7.13916e-06	1.27418e-05	1.21825e-05	1.43794e-05	1.86369e-05	2.09571e-05	1.67078e-05
Nicotinamide riboside (NR)	1.51314e-06	1.22847e-06	1.16985e-06	1.71435e-06	2.24864e-06	1.59691e-06	2.88455e-06	6.36343e-06	4.66093e-06
3-Hydroxy-4-aminopyridine	0.000129646	0.000132282	0.00012209	8.1051e-05	0.000126232	0.000122454	6.40622e-05	0.000105124	0.000111838
Cytosine	1.96351e-05	1.69311e-05	2.54162e-05	1.82504e-05	1.79429e-05	1.82229e-05	3.3778e-05	3.52351e-05	2.73975e-05
Phenylalanylphenylalanine	1.07659e-05	9.20561e-06	1.26732e-05	6.53047e-06	1.01899e-05	1.03772e-05	1.9385e-06	4.22587e-06	8.97244e-07
Desmosterol	9.00599e-06	5.10817e-06	6.51285e-06	4.99243e-06	4.72735e-06	5.04293e-06	7.26367e-06	4.20826e-06	4.02845e-06
Uridine 5'-monophosphate (UMP)	1.00166e-06	9.49551e-07	1.12066e-06	1.75662e-06	2.07283e-06	1.88879e-06	1.77371e-06	3.372e-06	4.4916e-06
Taurohyodeoxycholic acid	7.38848e-06	6.27647e-06	6.44157e-06	9.07438e-06	1.9669e-05	1.36008e-05	1.21348e-05	2.22166e-05	2.42629e-05
3-Phenylpropanoic acid	1.98659e-05	2.92327e-05	2.1144e-05	2.00298e-05	2.07996e-05	1.85427e-05	1.06603e-05	1.76809e-05	2.32995e-05
Adenosine 3'-monophosphate	2.66263e-06	2.61562e-06	2.34039e-06	4.41569e-06	4.51988e-06	4.30077e-06	5.70465e-06	7.71039e-06	1.00665e-05
Fructose 1-phosphate	0.000198934	0.000183179	0.000217126	0.000278695	0.000296855	0.000266001	0.000382297	0.000360812	0.000335942
Fructose 6-phosphate	0.000198934	0.000183179	0.000217126	0.000278695	0.000296855	0.000266001	0.000382297	0.000360812	0.000335942
16-Hydroxypalmitic acid	0.000511249	0.000702655	0.000508965	0.000343693	0.000307621	0.000297044	0.000426941	0.000339774	0.000281956
4-Hydroxyphenylacetaldehyde	1.43998e-05	1.26292e-05	1.54681e-05	1.3163e-05	1.78402e-05	1.52059e-05	1.01924e-05	1.0654e-05	1.15709e-05
Tauroursodeoxycholic acid	7.38848e-06	6.27647e-06	6.44157e-06	9.07438e-06	1.9669e-05	1.36008e-05	1.21348e-05	2.22166e-05	2.42629e-05
4'-Hydroxy-3'-methylacetophenone	1.98659e-05	2.92327e-05	2.1144e-05	2.00298e-05	2.07996e-05	1.85427e-05	1.06603e-05	1.76809e-05	2.32995e-05
4′-Hydroxy-2′-methylacetophenone	1.98659e-05	2.92327e-05	2.1144e-05	2.00298e-05	2.07996e-05	1.85427e-05	1.06603e-05	1.76809e-05	2.32995e-05
Ala-Gln	4.25418e-06	4.39235e-06	2.99752e-06	1.21559e-06	1.9199e-06	2.25164e-06	7.69803e-07	9.20684e-07	6.46255e-07
Cytidine 5'-monophosphate (CMP)	1.85108e-06	1.68063e-06	1.79855e-06	1.3884e-06	1.33403e-06	1.3216e-06	9.61593e-07	1.53622e-06	1.80873e-06
3-Methyl-1H-pyrazole-4-carbaldehyde	1.45314e-05	1.125e-05	8.25135e-06	4.17791e-06	4.91085e-06	7.65253e-06	6.23281e-06	1.83143e-05	2.64666e-05
5-Methylcytidine	7.04252e-05	6.43829e-05	6.96988e-05	6.65862e-05	6.08263e-05	5.18754e-05	0.000114627	0.000138402	7.93179e-05
Ursodeoxycholic acid	3.76642e-07	3.00667e-07	2.14179e-09	2.61203e-07	8.62218e-07	3.35987e-07	1.24028e-06	1.82611e-05	3.30139e-05
Mannose 1-phosphate	0.000198934	0.000183179	0.000217126	0.000278695	0.000296855	0.000266001	0.000382297	0.000360812	0.000335942
Galactose	0.000133073	0.000124145	5.13453e-05	0.000117212	0.000132232	0.000125011	2.42777e-05	0.000244987	0.000446541
4-Allylcatechol	1.98659e-05	2.92327e-05	2.1144e-05	2.00298e-05	2.07996e-05	1.85427e-05	1.06603e-05	1.76809e-05	2.32995e-05
2'-Hydroxy-4'-methylacetophenone	1.98659e-05	2.92327e-05	2.1144e-05	2.00298e-05	2.07996e-05	1.85427e-05	1.06603e-05	1.76809e-05	2.32995e-05
Glycyl-glutamate	3.03603e-06	2.93475e-06	2.40304e-06	4.52025e-06	4.84568e-06	5.19936e-06	2.49308e-06	6.4129e-06	6.09891e-06
Palmitoyl sphingomyelin	0.0164537	0.0156089	0.0172231	0.0150894	0.0140549	0.0147108	0.0146341	0.0117746	0.0141878
Nicotinamide N-oxide	2.53159e-05	2.31784e-05	2.56441e-05	3.35537e-05	3.19543e-05	3.28573e-05	4.02646e-05	4.20917e-05	3.74533e-05
Lauramine oxide	0.000109436	0.000121538	9.62878e-05	0.000164863	0.000151718	0.00014822	0.000274453	0.000259186	0.000241701
Paracetamol (Drug)	3.40695e-06	3.76982e-06	4.95779e-06	3.64843e-06	3.78646e-06	4.54457e-06	1.81834e-06	3.1831e-06	4.91684e-06
Oxalic acid	5.70525e-05	4.23857e-05	5.22229e-05	4.46507e-05	5.17253e-05	4.14842e-05	3.58109e-05	3.14878e-05	4.64641e-05
Bufalin	5.9332e-05	5.37526e-05	4.88088e-05	4.1013e-05	4.03562e-05	4.05733e-05	3.91096e-05	2.21963e-05	2.9359e-05
Turanose	7.69456e-06	6.38364e-06	6.99812e-06	6.63024e-06	7.50645e-06	3.47024e-06	8.37113e-06	3.97365e-05	6.59225e-05
2'-Hydroxy-5'-methylacetophenone	1.98659e-05	2.92327e-05	2.1144e-05	2.00298e-05	2.07996e-05	1.85427e-05	1.06603e-05	1.76809e-05	2.32995e-05
2,6-Dimethyl-4-hydroxybenzaldehyde	1.98659e-05	2.92327e-05	2.1144e-05	2.00298e-05	2.07996e-05	1.85427e-05	1.06603e-05	1.76809e-05	2.32995e-05
Phthalide	2.62031e-05	2.47159e-05	3.27441e-05	1.79649e-05	1.53298e-05	2.32529e-05	1.50192e-05	2.21766e-05	1.26646e-05
Fumaric acid	3.89259e-06	2.79108e-06	3.19881e-06	8.33753e-06	9.09969e-06	8.82513e-06	1.0246e-05	8.03055e-06	1.12829e-05
Glycylproline	8.62224e-06	6.75854e-06	8.1416e-06	7.96171e-06	1.01909e-05	1.11167e-05	1.73819e-06	2.74589e-06	2.54995e-06
SM(d18:1/18:0)	0.00050228	0.000513098	0.000460234	0.000476579	0.000374877	0.000412497	0.000480045	0.000426075	0.000467182
Crotonoside	1.80243e-05	1.73111e-05	3.72394e-05	2.21231e-05	2.58674e-05	2.37972e-05	1.91115e-05	6.1714e-05	4.24252e-05
LPC(13:0)	0.000133534	0.000150316	5.28771e-05	6.86254e-05	8.51927e-05	8.00287e-05	0.000122295	0.000118699	0.000135529
N-Acetyl-beta-alanine	9.17123e-06	1.25118e-05	1.12108e-05	1.53486e-05	1.42544e-05	1.60533e-05	9.34918e-06	1.52239e-05	1.15291e-05
Dodecyl gallate	1.547e-05	1.61883e-05	4.15767e-05	2.42949e-05	1.70314e-05	1.98236e-05	1.34067e-05	1.29038e-05	2.01315e-05
(1-Hydroxycyclohexyl)acetic acid	1.11568e-05	1.45502e-05	7.22238e-06	1.23291e-05	1.53509e-05	1.39627e-05	1.40106e-05	1.19448e-05	3.62028e-05
Rhamnose	1.2413e-05	1.18055e-05	8.16432e-06	1.18814e-05	1.21181e-05	1.47092e-05	1.14582e-05	9.29419e-06	9.26777e-06
L-Azetidine-2-carboxylic acid	1.30551e-05	1.38985e-05	1.31732e-05	2.25623e-05	2.41409e-05	2.38907e-05	2.40715e-05	2.35233e-05	2.20216e-05
Car(18:0)	2.13961e-05	2.58815e-05	2.88291e-05	4.18178e-05	3.70252e-05	4.40908e-05	3.52068e-05	4.01844e-05	3.67296e-05
Glucosamine 1-phosphate	1.25163e-05	1.18249e-05	1.26263e-05	6.31038e-06	7.35909e-06	7.13516e-06	7.1086e-06	5.69736e-06	6.94308e-06
Acetylglycine	6.25109e-06	6.85802e-06	8.06188e-06	9.80261e-06	1.02354e-05	1.36728e-05	9.96668e-06	1.4354e-05	1.08328e-05
PA(16:0/18:1(9Z))	2.5062e-06	2.78806e-06	1.90787e-06	2.44206e-06	2.3885e-06	2.46134e-06	3.4974e-06	2.67885e-06	3.18989e-06
1,2-Dioleoyl-sn-glycero-3-phosphate	1.85327e-06	1.59146e-06	1.51848e-06	2.06194e-06	2.08819e-06	2.1391e-06	3.26572e-06	2.55419e-06	3.3176e-06
Glycodeoxycholic acid	9.21546e-07	1.01789e-06	8.31099e-07	1.09516e-06	1.49105e-06	1.33343e-06	1.7594e-06	3.88196e-06	5.99082e-06
Betaine aldehyde	4.44759e-05	4.46949e-05	4.48143e-05	1.41186e-05	1.52419e-05	2.2943e-05	1.40974e-05	2.75877e-05	2.5449e-05
5-Aminolevulinic acid	1.01161e-05	9.57584e-06	9.46753e-06	1.02101e-05	1.44555e-05	1.10019e-05	8.59488e-06	8.64151e-06	9.85142e-06
Allopurinol-1-ribonucleoside	1.71077e-05	9.74996e-06	3.40419e-05	1.3096e-05	1.96979e-05	1.62806e-05	2.23961e-05	7.87343e-05	1.48672e-05
2-Ketobutyric acid	2.67995e-05	2.79257e-05	3.06415e-05	2.2826e-05	2.18008e-05	2.29651e-05	3.40104e-05	3.11591e-05	4.63714e-05
Deoxycholic acid	3.76642e-07	3.00667e-07	2.14179e-09	2.61203e-07	8.62218e-07	3.35987e-07	1.24028e-06	1.82611e-05	3.30139e-05
Allopurinol	0.000111877	9.47932e-05	0.000135542	0.000131028	0.000144734	9.4906e-05	0.000178265	0.000221776	0.000155444
3-Phosphoglyceric acid	0.000183831	0.000129699	0.000122298	0.000125559	0.000139111	0.000120266	7.95196e-05	1.25748e-05	9.61291e-06
4-Hydroxybenzaldehyde	0.000113668	0.000192956	0.00012352	0.000121736	0.000146365	0.000130366	0.000162534	0.000227902	0.000104646
3-hydroxybenzaldehyde	0.000113668	0.000192956	0.00012352	0.000121736	0.000146365	0.000130366	0.000162534	0.000227902	0.000104646
Hyodeoxycholic acid	3.76642e-07	3.00667e-07	2.14179e-09	2.61203e-07	8.62218e-07	3.35987e-07	1.24028e-06	1.82611e-05	3.30139e-05
Taurodeoxycholic acid	7.38848e-06	6.27647e-06	6.44157e-06	9.07438e-06	1.9669e-05	1.36008e-05	1.21348e-05	2.22166e-05	2.42629e-05
2-Hydroxyadenine	8.89516e-06	9.53745e-06	1.96614e-05	1.6282e-05	1.25556e-05	1.27557e-05	9.64496e-06	3.58157e-05	1.90117e-05
PC(18:0/14:0)	4.97477e-05	3.91553e-05	3.84708e-05	3.30886e-05	2.12265e-05	2.38089e-05	2.2905e-05	3.39937e-05	2.47891e-05
3-Methylthiopropionic acid	5.20779e-06	8.15829e-06	5.82784e-06	1.41166e-05	7.06095e-06	6.93963e-06	8.83762e-06	5.94212e-06	3.65086e-06
11-Dehydrocorticosterone	0.00145192	0.00139535	0.00134818	0.00046913	0.000443276	0.000759045	0.00238454	0.00187953	0.00169787
Palmitoylcarnitine (Car(16:0))	8.29775e-05	9.34354e-05	7.53519e-05	0.000141971	0.000117312	0.000142664	0.000166175	0.000184047	0.000201304
Gly-Phe	8.97841e-05	9.41263e-05	7.00485e-05	3.07973e-05	3.9304e-05	4.05958e-05	7.95087e-06	3.54929e-06	6.86333e-06
Butyllactate	1.65981e-05	2.17518e-05	1.55376e-05	1.84738e-05	2.05983e-05	1.68187e-05	1.41189e-05	1.60395e-05	1.75963e-05
3'-O-Methyladenosine	1.39034e-06	6.95299e-07	1.39105e-06	9.32482e-07	1.20038e-06	1.31159e-06	1.95287e-06	9.69497e-06	2.37381e-06
PC(14:0/14:0)	0.000441682	0.000409678	0.000311618	0.000257369	0.000259973	0.000264466	0.000151518	0.000137581	0.000168292
9-Oxooctadecanoic acid	2.6296e-05	2.51845e-05	2.4133e-05	1.88857e-05	2.28773e-05	2.03899e-05	2.18596e-05	2.03066e-05	1.88976e-05
cis-​9,​10-​Epoxystearic acid	2.6296e-05	2.51845e-05	2.4133e-05	1.88857e-05	2.28773e-05	2.03899e-05	2.18596e-05	2.03066e-05	1.88976e-05
Oxypurinol	0.00342885	0.00322112	0.00357752	0.00337504	0.00376881	0.00344847	0.0059962	0.00642883	0.00458341
2',4'-Dihydroxyacetophenone	1.58973e-05	1.58413e-05	1.31856e-05	1.304e-05	3.88411e-05	1.56241e-05	1.39035e-05	1.04949e-05	9.77626e-06
Phenylacetic acid	1.43998e-05	1.26292e-05	1.54681e-05	1.3163e-05	1.78402e-05	1.52059e-05	1.01924e-05	1.0654e-05	1.15709e-05
3-Methyladenine	0.000357955	0.000292809	0.000327911	0.000278189	0.000247369	0.000241065	0.000523239	0.000569673	0.000285268
LPC(18:0/0:0)	0.000154647	0.00017942	7.58473e-05	0.000467654	0.000554336	0.000514103	0.000743214	0.00174924	0.00240213
PC(8:0/8:0)	3.64554e-05	4.55251e-05	2.35433e-05	5.29653e-06	4.93201e-06	5.54753e-06	7.42137e-06	7.68162e-06	6.98172e-06
Dihydrouracil	5.8691e-06	4.46308e-06	5.33803e-06	3.5331e-06	3.91053e-06	3.83205e-06	7.87477e-06	1.03146e-05	7.39294e-06
Stearamide	6.64865e-05	6.79183e-05	5.98469e-05	5.51844e-05	5.28879e-05	5.67372e-05	3.62701e-05	2.72952e-05	2.6797e-05
PC(14:0/16:0)	0.0121263	0.00914356	0.0157201	0.00977315	0.00868028	0.010062	0.00561031	0.00583611	0.00550363
1-oleoyl-2-myristoyl-sn-glycero-3-phosphocholine	0.0302674	0.0319925	0.0343846	0.0209604	0.0214821	0.0236302	0.0196353	0.0202185	0.0169479
Indoleacetic acid	1.67227e-05	1.81137e-05	1.39718e-05	1.4383e-05	2.68033e-05	1.53777e-05	1.1994e-05	1.58723e-05	1.60834e-05
PC(18:0/18:0)	6.46284e-05	6.96232e-05	6.37885e-05	0.00046445	0.000396735	0.000489116	0.000327625	0.000285084	0.000296331
4-Hydroxyproline	1.40978e-06	1.85452e-06	1.43574e-06	4.4733e-06	4.26254e-06	4.04348e-06	4.31873e-06	3.68278e-06	4.22258e-06
Propionic acid	2.82719e-05	2.05094e-05	1.47627e-05	4.68631e-05	5.10272e-05	2.05888e-05	3.5234e-05	2.67385e-05	1.30486e-05
Fomepizole	1.39551e-05	2.84809e-05	2.35772e-05	2.4987e-05	2.53241e-05	2.34569e-05	8.40856e-07	1.13289e-06	2.3805e-05
HQNO	8.73659e-05	9.59328e-05	6.27479e-05	0.000138039	0.000159472	0.000128721	0.000191844	0.00024186	0.000117798
Glycolate	1.4492e-05	2.15683e-05	4.79832e-05	2.10524e-05	1.81857e-05	2.40347e-05	1.07835e-05	1.25711e-05	2.14119e-05
Pyruvaldehyde	4.45738e-06	2.30599e-05	3.93251e-06	3.61236e-06	4.5815e-06	2.38532e-05	7.9178e-06	3.58392e-05	6.98697e-05
Phenylpyruvic acid	0.000104845	7.0668e-05	0.000104868	9.04947e-05	0.000144855	6.13984e-05	4.55797e-05	4.33836e-05	3.74225e-05
2-Hydroxybutyric acid	1.71853e-05	3.24129e-05	9.5432e-06	6.45866e-06	1.18579e-05	1.06226e-05	1.52354e-05	2.21653e-05	2.41341e-05
Phthalic acid	6.64466e-05	6.79606e-05	6.58368e-05	6.0329e-05	5.9906e-05	6.06514e-05	6.23791e-05	6.00001e-05	7.32269e-05
Prostaglandin D2 (PGD2)	8.71051e-06	8.47614e-06	6.64881e-06	4.87184e-06	5.44883e-06	5.64121e-06	1.53863e-05	4.67487e-05	2.16808e-05
Azetidine-2-carboxylic acid	1.25872e-05	1.30193e-05	1.51104e-05	1.56944e-05	1.84851e-05	2.19987e-05	8.29507e-06	8.41639e-06	6.26976e-06
(-)-Huperzine A	4.02384e-07	4.65575e-07	4.22868e-07	9.34891e-07	1.09704e-06	1.57963e-06	2.08406e-06	2.04067e-06	1.4099e-06
PE(18:0/18:2)	0.00486495	0.00512699	0.0066554	0.00402269	0.0031141	0.00377233	0.0043663	0.00423499	0.00379532
Citric acid	0.00052807	0.000527195	0.000452546	0.00178462	0.000975127	0.000868952	0.000687135	0.00251588	0.00366694
Succinate	3.30096e-06	3.35651e-06	3.35132e-06	3.15988e-06	3.71956e-06	3.87379e-06	3.01275e-06	2.85783e-06	7.0885e-06
Itaconic acid	3.23541e-06	2.94871e-06	2.98204e-06	3.54761e-06	4.30842e-06	4.53025e-06	3.85177e-06	1.20049e-05	2.40126e-05
Gly-Ala	8.58164e-05	7.82616e-05	4.87116e-05	9.5487e-05	0.000111285	0.000107179	7.87935e-05	8.42292e-05	0.000128625
2',6'-Dihydroxyacetophenone	1.58973e-05	1.58413e-05	1.31856e-05	1.304e-05	3.88411e-05	1.56241e-05	1.39035e-05	1.04949e-05	9.77626e-06
Prostaglandin H2 (PGH2)	8.71051e-06	8.47614e-06	6.64881e-06	4.87184e-06	5.44883e-06	5.64121e-06	1.53863e-05	4.67487e-05	2.16808e-05
Propranolol	8.73659e-05	9.59328e-05	6.27479e-05	0.000138039	0.000159472	0.000128721	0.000191844	0.00024186	0.000117798
Mesaconic acid	3.23541e-06	2.94871e-06	2.98204e-06	3.54761e-06	4.30842e-06	4.53025e-06	3.85177e-06	1.20049e-05	2.40126e-05
PC(16:0/20:4)	3.86404e-05	4.23515e-05	2.01827e-05	2.65529e-05	2.00935e-05	2.67257e-05	2.67926e-05	4.88516e-05	6.01755e-05
Emedastine	7.04468e-06	9.35475e-06	4.90226e-06	8.7634e-06	8.34571e-06	8.65405e-06	1.01943e-05	2.72491e-05	6.70849e-06
Cyclic adenosine diphosphate-ribose (cADPR)	4.67073e-08	1.55107e-08	1.70121e-08	1.56722e-07	2.29094e-07	1.60682e-07	2.31024e-07	2.53363e-07	3.64747e-07
2,4-Dihydroxybutanoic acid	5.49288e-05	3.04347e-05	3.68725e-05	9.82596e-05	7.5657e-05	0.000119534	5.9588e-05	0.000114821	0.000150629
LPG(17:1)	1.01763e-05	1.38538e-05	2.33698e-05	1.54958e-05	9.20896e-06	7.73316e-06	4.56403e-06	3.57485e-06	3.69274e-06
Mannose 6-phosphate	4.90733e-06	7.10171e-06	5.4925e-06	5.5524e-06	6.11105e-06	5.79977e-06	8.07832e-06	7.74403e-06	7.92806e-06
(2S)-4-amino-2-[(azaniumylacetyl)amino]-4-oxobutanoate	3.65857e-07	1.40588e-06	1.47712e-06	5.16294e-06	7.19748e-06	5.34106e-06	2.55486e-06	3.0981e-06	2.77905e-06
alpha-Ketoisovaleric acid	0.000195386	0.000173945	0.0001899	0.000333516	0.000184074	0.000186726	0.000110367	0.000189399	0.000184923
Hydroxyphenyllactic acid	0.000104845	7.0668e-05	0.000104868	9.04947e-05	0.000144855	6.13984e-05	4.55797e-05	4.33836e-05	3.74225e-05
2-Aminonicotinic acid	1.79138e-06	3.32499e-06	1.4584e-06	1.271e-06	4.00486e-06	1.64216e-06	2.94928e-06	3.63543e-06	3.6786e-06
CGS 15943	7.07032e-06	6.59782e-06	8.38486e-06	4.89614e-06	4.18013e-06	3.41084e-06	3.29965e-06	3.52046e-06	1.56994e-06
Methylmalonic acid	6.97154e-06	5.42401e-06	6.00664e-06	2.3641e-05	7.20989e-06	5.82259e-06	3.84725e-06	5.28988e-06	7.70864e-06
4-Oxohexanoic acid	0.000280362	0.000381295	0.000404527	0.000192908	0.000330702	0.000394629	8.24868e-05	0.000154528	0.000427942
Galactinol	7.69456e-06	6.38364e-06	6.99812e-06	6.63024e-06	7.50645e-06	3.47024e-06	8.37113e-06	3.97365e-05	6.59225e-05
o-Tyrosine	6.76757e-05	6.22716e-05	5.75937e-05	7.30104e-05	7.94546e-05	8.94824e-05	4.73287e-05	5.67076e-05	5.22857e-05
PC(18:1(9E)/18:1(9E))	0.000127422	0.000128548	0.000103728	0.000107085	0.00010532	0.000111224	0.000152402	0.000106411	0.000129187
7,12-Dioxolithocholic acid	5.9332e-05	5.37526e-05	4.88088e-05	4.1013e-05	4.03562e-05	4.05733e-05	3.91096e-05	2.21963e-05	2.9359e-05
Dihydrothymine	5.01641e-06	5.96579e-06	4.23139e-06	7.37202e-06	7.63996e-06	7.9511e-06	5.8987e-06	8.86922e-06	1.02044e-05
Isocitric acid	0.00052807	0.000527195	0.000452546	0.00178462	0.000975127	0.000868952	0.000687135	0.00251588	0.00366694
3',5'-Cyclic guanosine monophosphate (cGMP)	4.67768e-06	5.20519e-06	5.22166e-06	4.65491e-06	4.14271e-06	4.66538e-06	4.60629e-06	4.2302e-06	4.29852e-06
3-Ureidopropionic acid	7.24949e-05	3.24115e-05	8.29761e-05	4.91376e-05	6.13761e-05	6.65175e-05	3.06867e-05	2.26658e-05	3.20096e-05
Glabrol	1.32129e-06	1.05509e-06	8.54382e-07	2.56106e-06	2.2662e-06	3.06937e-06	1.38848e-06	7.9028e-05	0.000126136
Lithocholic acid 3-sulfate	5.0003e-06	8.0107e-06	2.39712e-06	7.89646e-06	4.72153e-06	1.17914e-05	4.33956e-06	1.34544e-05	7.24739e-06
Ganoderic acid A	3.64364e-06	3.08154e-06	2.11512e-06	4.61269e-07	1.51224e-07	1.12344e-06	6.22952e-07	1.21194e-06	1.75813e-06
Ganoderic acid B	3.64364e-06	3.08154e-06	2.11512e-06	4.61269e-07	1.51224e-07	1.12344e-06	6.22952e-07	1.21194e-06	1.75813e-06
Pro-Phe	2.63257e-05	2.27541e-05	2.54579e-05	1.27741e-05	2.04951e-05	1.97768e-05	5.00043e-06	5.16703e-06	4.73449e-06
3-Dehydroquinic acid	2.42114e-06	4.70536e-06	1.94708e-06	5.78369e-06	6.71997e-06	3.37572e-06	3.84389e-06	2.85375e-06	1.1216e-05
Phe-Pro	2.63257e-05	2.27541e-05	2.54579e-05	1.27741e-05	2.04951e-05	1.97768e-05	5.00043e-06	5.16703e-06	4.73449e-06
Adenosine 3',5'-cyclic phosphate (cAMP)	7.30918e-06	6.50076e-06	9.90399e-06	7.4831e-06	7.77122e-06	6.23937e-06	1.35598e-05	1.6517e-05	1.10048e-05
trans-Epoxysuccinyl-L-leucylamido(4-guanidino)butane	3.20621e-06	2.52519e-06	4.24093e-06	1.17512e-06	1.21537e-06	2.0013e-06	2.39021e-07	1.35964e-07	6.17797e-08
3-Amino-2-piperidone	6.41554e-06	6.80855e-06	6.11082e-06	7.72391e-06	8.18312e-06	8.28786e-06	9.01549e-06	1.22478e-05	1.34603e-05
Isonicotinamide	2.06388e-06	2.05027e-06	1.58545e-06	3.30304e-06	3.38241e-06	2.98502e-06	3.45167e-06	3.69727e-06	3.8115e-06
1-(2-Hydroxyethyl)pyrazole	6.41156e-06	6.74735e-06	5.30819e-06	2.17869e-05	2.42829e-05	2.83303e-05	1.22393e-05	1.2822e-05	9.62218e-06
1,2-Dimethylimidazole	4.78325e-06	5.06217e-06	4.92062e-06	3.57422e-06	3.88502e-06	4.05122e-06	1.63082e-05	3.09452e-06	2.91482e-06
N-(4-Hydroxy-3-methylphenyl)acetamide	9.6742e-06	1.21176e-05	1.14151e-05	1.06956e-05	0.00011961	9.76834e-06	1.12193e-05	0.00018246	0.000287572
3-Aminobutanoic acid	5.78424e-05	6.39617e-05	6.97817e-05	0.000118146	0.000120312	0.000123717	0.000129754	0.000116423	1.07879e-05
Pro-Thr	1.40208e-05	1.99726e-05	1.25038e-05	7.99328e-06	8.84653e-06	1.31667e-05	2.10264e-06	1.55371e-06	2.24275e-06
7-Bromo-4H,5H-pyrrolo[1,2-a]quinoxalin-4-one	0.000307814	0.000303607	0.000285281	0.000254538	0.000264645	0.000244514	0.000152802	9.47052e-05	0.000198526
Pro-Val	2.40847e-05	2.7729e-05	1.42834e-05	8.60049e-06	9.73083e-06	1.11775e-05	2.02928e-06	1.56609e-06	1.49912e-06
3,5-Dimethoxy-2,7-phenanthrenediol	3.20307e-05	3.35958e-05	2.9455e-05	2.84697e-05	2.85664e-05	3.39615e-05	2.07258e-05	2.03803e-05	1.83535e-05
Val-Thr	2.32928e-05	2.31308e-05	2.42301e-05	1.41582e-05	2.05073e-05	2.18203e-05	6.39972e-06	8.29123e-06	6.0714e-06
Phe-Ser	1.22345e-05	1.42263e-05	1.05165e-05	4.16959e-06	5.88159e-06	6.2152e-06	3.07122e-06	1.95384e-06	1.9945e-06
Ile-Thr	7.5518e-06	7.13488e-06	8.49457e-06	3.28302e-06	5.00168e-06	4.84524e-06	1.18149e-06	1.87797e-06	1.66065e-06
2-(1-Piperidyl)propan-2-ol	1.07241e-05	9.68847e-06	1.1119e-05	1.63187e-05	1.66827e-05	1.31689e-05	3.69472e-06	1.66984e-05	1.97512e-05
Phe-Thr	3.29259e-05	3.45959e-05	2.84115e-05	1.11617e-05	1.49136e-05	1.95295e-05	4.64492e-06	3.93288e-06	3.46509e-06
5-(2-Chlorophenyl)-4-pyrimidinamine	5.01703e-05	3.89103e-05	2.31992e-05	7.15824e-05	6.40291e-05	5.87942e-05	0.000105596	7.33953e-05	5.58483e-05
5-Amino-1-(3-chloro-4-methylphenyl)-1H-pyrazole-4-carbonitrile	6.32329e-06	9.35061e-06	6.57862e-06	1.27301e-05	1.37531e-05	1.39462e-05	2.7902e-05	1.79141e-05	1.51683e-05
2-Dimethylamino-6-hydroxypurine	4.49276e-05	4.05282e-05	7.10159e-05	3.64899e-05	3.87574e-05	3.36558e-05	8.27625e-05	0.000122572	5.00032e-05
1-Palmitoyl-2-linoleoyl-sn-glycero-3-phosphocholine	0.00026861	0.000313724	0.00033095	0.000265869	0.000324881	0.000274615	0.000435139	9.69551e-05	0.000138412
4,6-Dihydroxypyrimidine	2.96192e-05	2.80187e-05	3.6732e-05	0.000107362	0.000120625	6.88012e-05	4.73946e-05	6.38778e-05	5.20232e-05
Tetraethylammonium cation	1.18083e-05	1.3655e-05	1.28103e-05	1.70759e-05	1.46526e-05	2.24907e-05	1.37143e-05	2.51985e-05	1.36935e-05
3-Methylpiperidin-2-one	1.68958e-05	1.77171e-05	1.65392e-05	3.91606e-06	1.70443e-05	1.48909e-05	1.75505e-05	1.71379e-05	5.45546e-06
(2R)-Amino(4-hydroxyphenyl)ethanoic acid	4.93862e-05	6.20319e-05	5.01197e-05	6.66488e-05	0.000106979	7.90239e-05	9.73326e-05	6.44068e-05	8.38573e-05
Didodecyldimethylammonium cation	1.19124e-05	3.93298e-06	2.36048e-06	1.26764e-05	1.10239e-05	1.09917e-05	1.312e-05	9.87812e-06	9.63238e-06
1-Dodecyl-2-pyrrolidinone	4.23991e-05	4.40353e-05	3.9274e-05	3.54595e-05	3.50321e-05	3.54414e-05	5.20778e-05	4.34691e-05	4.47325e-05
D-erythro-Sphingosine C-20	4.27082e-06	4.25318e-06	4.58335e-06	2.17318e-06	2.47332e-06	3.04616e-06	3.41925e-06	3.23096e-06	4.27562e-06
Tropine	2.02588e-06	1.60898e-06	1.66933e-06	2.11618e-06	2.66603e-06	3.15567e-06	1.37359e-06	2.51064e-06	1.47928e-06
2-Imino-4-methylpiperidine	3.7223e-06	2.00676e-06	2.71897e-06	1.85278e-06	2.25111e-06	2.0362e-06	6.44164e-06	3.73625e-06	2.40931e-06
HEPES	1.2959e-06	1.04151e-06	1.5907e-06	1.61635e-06	1.70293e-06	4.06555e-07	5.10262e-05	4.75324e-05	4.29316e-05
LPE(P-16:0)	0.000488285	0.000589805	0.000220221	0.000637248	0.000697025	0.000715266	0.00117412	0.000952271	0.00105004
Hupehenine	3.03773e-06	2.53114e-06	2.32522e-06	4.07466e-06	3.01572e-06	3.34644e-06	2.34399e-06	1.81146e-06	1.74948e-06
PC(31:1)	0.000195553	0.000185125	0.000153816	0.000370568	0.000366386	0.000270972	0.000300646	0.000243548	0.000334529
Sph(d18:2)	0.000169997	0.00018642	0.0001598	0.000127464	0.000124885	0.000129351	0.000178396	0.000141058	0.000160426
Pyrogallol	6.38785e-06	5.51768e-06	6.45857e-06	8.42579e-06	8.53335e-06	7.90531e-06	1.11593e-05	1.18286e-05	9.203e-06
PC(32:1)	5.17344e-07	5.40108e-07	4.99022e-07	6.37428e-07	4.70724e-07	3.71428e-07	5.53931e-07	1.36637e-07	2.28118e-07
PC(P-34:0)	0.000206842	0.000276334	0.000278525	0.00139294	0.00156912	0.00160952	0.00160376	0.0013714	0.00145613
PC(33:1)	7.87302e-07	8.48769e-07	1.01794e-06	1.25664e-06	9.5963e-07	1.14476e-06	4.93838e-07	4.37471e-07	3.86408e-07
PC(38:2)	1.9673e-05	2.28148e-05	2.99607e-05	3.55587e-05	2.65893e-05	3.42002e-05	1.86738e-05	1.59615e-05	2.0025e-05
PC(34:2)	0.017387	0.0161575	0.0160196	0.0173716	0.013074	0.0136879	0.0138131	0.0152573	0.0164804
2-[(Dimethylamino)methyl]cyclohexanone	3.98539e-06	3.18727e-06	3.87079e-06	4.1859e-06	2.89985e-06	3.87295e-06	2.3478e-06	2.80983e-06	3.18056e-06
N-Methylpropionamide	5.08853e-08	4.901e-06	1.36602e-05	5.72659e-06	4.61431e-06	5.1944e-06	4.95644e-08	5.51041e-06	7.31266e-08
1-Methyl-4-piperidinecarboxylic acid	1.70215e-06	1.44635e-06	1.26805e-06	1.50862e-06	1.68719e-06	1.66859e-06	1.89152e-06	2.96214e-06	2.37237e-06
.beta.-Homoproline	5.83052e-05	6.67276e-05	5.84615e-05	7.04926e-05	7.72257e-05	8.34642e-05	3.79559e-05	4.30943e-05	4.62545e-05
Pyridine-2,4-diamine	3.02508e-05	1.14953e-05	3.77697e-05	2.49546e-05	3.58187e-05	4.0308e-05	1.35316e-05	2.6325e-05	2.89746e-05
.alpha.-Hydroxyisobutyric acid	6.53679e-06	6.52137e-06	6.15438e-06	6.39629e-06	1.03724e-05	6.38502e-06	3.67997e-06	6.5699e-06	9.06436e-06
6-Chloro-7-fluoroisatin	3.17468e-06	3.88451e-06	3.40053e-06	9.25911e-06	9.6184e-06	1.1038e-05	8.35389e-06	7.30434e-06	5.97313e-06
2-(2,6-Dimethylmorpholin-4-yl)ethanol	1.1663e-05	1.16334e-05	1.0431e-05	3.63616e-05	3.81638e-05	3.76141e-05	3.06967e-05	0.000324645	0.000545314
2-Amino-5,5,5-trifluoropentanoic acid	1.98623e-05	1.19681e-05	1.58791e-05	1.32537e-05	2.43696e-05	2.18797e-05	1.24366e-05	6.01747e-06	6.84679e-06
Pro-Ser	1.49416e-05	1.85173e-05	1.62752e-05	7.75345e-06	9.47253e-06	1.52862e-05	1.77097e-06	8.29782e-06	3.41685e-07
Leu-Glu	8.03871e-06	7.7221e-06	1.01894e-05	4.64919e-06	6.13505e-06	7.21089e-06	1.43118e-06	2.5756e-06	2.09013e-06
Methyl 4-(trifluoromethyl)benzoylacetate	4.3315e-05	4.30251e-05	3.82815e-05	1.3752e-05	1.38765e-05	1.46148e-05	1.75257e-05	1.56839e-05	1.63402e-05
1-Pyrrolidinecarboxaldehyde	8.52131e-06	9.19215e-06	8.7776e-06	8.02972e-06	7.63471e-06	7.90254e-06	7.38383e-06	7.03448e-06	7.44234e-06
1-(1,1-Dioxidotetrahydro-3-thienyl)piperazine	8.7266e-07	8.49583e-07	3.06109e-06	2.43243e-05	2.9151e-05	3.19894e-05	7.10751e-06	1.74254e-05	1.16106e-05
Pimonidazole	3.15414e-06	4.78446e-06	1.31624e-06	3.10832e-06	1.73153e-06	2.6035e-06	2.05619e-06	7.31806e-07	9.52125e-07
N-Methylbenzamide	4.03007e-06	3.69313e-06	3.34695e-06	4.18803e-06	4.32366e-06	5.74652e-06	2.76692e-06	3.30531e-06	2.95774e-06
1-Methyl-2-imidazolidinethione	1.42301e-05	1.51843e-05	1.12211e-05	1.00996e-05	1.06304e-05	9.63424e-06	5.05825e-06	7.57953e-06	8.46398e-06
8-Hydroxyguanine	5.74469e-06	5.68301e-06	8.57775e-06	3.50493e-06	2.03349e-05	5.88873e-06	2.59747e-06	5.68851e-06	5.21395e-06
2-Hydroxy-6-methylquinoline-3-carbaldehyde	3.83339e-05	3.89772e-05	2.47992e-05	3.99316e-05	4.77581e-05	4.93122e-05	3.18986e-05	4.33912e-05	5.46034e-05
6-Acetylcodeine	3.57629e-05	3.41063e-05	4.13678e-05	4.1764e-05	3.41783e-05	3.78977e-05	2.05466e-05	1.58649e-05	2.00611e-05
Isopongaflavone	4.39587e-05	4.22107e-05	3.53165e-05	3.8304e-05	4.46024e-05	4.88005e-05	1.72586e-05	2.10805e-05	1.56622e-05
Macluraxanthone	1.29546e-05	1.19849e-05	9.71692e-06	1.00099e-05	1.33737e-05	1.40372e-05	5.17529e-06	5.55785e-06	5.67229e-06
1-Palmitoyl-2-azelaoylphosphatidylcholine	6.17577e-07	7.72388e-07	6.85291e-07	9.26921e-07	6.47374e-07	7.07389e-07	3.52808e-07	1.20953e-06	1.25415e-06
Pentylenetetrazole	3.17939e-06	3.12064e-06	2.73159e-06	3.55914e-06	3.95349e-06	3.67418e-06	5.60603e-06	7.22371e-06	5.42813e-06
4-Hydrazinylpyridin-2(1H)-one	1.92714e-05	1.80551e-05	1.89385e-05	2.12145e-05	1.68885e-05	1.48068e-05	2.81705e-05	3.43811e-05	2.11298e-05
Phe-Gly	8.4197e-05	9.65203e-05	7.04841e-05	3.17047e-05	3.62209e-05	3.76954e-05	7.35437e-06	4.14793e-06	6.69128e-06
(1R,5S)-8-Methyl-8-azabicyclo[3.2.1]octan-3-amine	1.00239e-05	9.66226e-06	9.92064e-06	1.07337e-05	1.08368e-05	1.24475e-05	4.05882e-06	1.09254e-05	1.47575e-05
N-(4-Methoxyphenyl)-1,3-benzothiazol-2-amine	5.8878e-07	5.75618e-07	4.5415e-07	3.68229e-06	4.33897e-06	3.05048e-06	6.8128e-06	7.34285e-06	5.96523e-06
Glycerophospho-N-palmitoylethanolamine	0.000165769	0.000190864	7.1164e-05	9.50906e-05	0.000104161	0.000127198	0.000194331	0.000138094	0.000167443
1-O-Octadecyl-sn-glyceryl-3-phosphorylcholine	4.49078e-06	5.53387e-06	2.08305e-06	5.58975e-05	6.33789e-05	6.19517e-05	7.83201e-05	9.04577e-05	0.000108431
Picolinic acid	0.000415148	0.000420823	0.000280907	3.49248e-05	4.02518e-05	3.7886e-05	9.56731e-05	5.05619e-05	5.22479e-05
N-Oleoyl-D-erythro-sphingosylphosphorylcholine	0.000323985	0.000332512	0.000323829	0.000331825	0.000327599	0.00033702	0.00041372	0.00035597	0.000410453
1H-Benzimidazole-5-carboxylic acid	1.52383e-05	2.13832e-05	3.58e-05	4.26519e-05	1.94265e-05	0.000128682	4.06025e-05	1.49356e-05	1.21937e-05
Perifosine	4.51163e-06	4.0126e-06	3.02047e-06	4.79411e-06	4.97807e-06	4.70777e-06	4.92435e-06	4.65569e-06	5.07082e-06
2-Pyrimidinylmethanol	7.74507e-05	7.51428e-05	5.16867e-05	4.19663e-05	0.000180045	0.000198425	0.000119169	0.000228709	0.000294627
Nigellimine_N-oxide	1.14844e-06	1.05908e-06	1.12546e-06	6.66495e-07	7.03918e-07	7.30067e-07	4.58336e-07	1.09945e-06	1.56165e-06
4-(4-Piperidinyl)morpholine	7.38571e-06	7.51227e-06	7.28486e-06	7.52456e-06	6.10967e-06	7.2519e-06	7.20152e-06	4.2957e-05	6.52915e-05
Triphenylphosphine oxide	4.64417e-06	5.08492e-06	4.12088e-06	7.30228e-06	4.90609e-06	5.57868e-06	3.81266e-06	8.31442e-06	5.73214e-06
2,4(1H,3H)-Quinazolinedithione	1.50018e-05	1.52137e-05	1.75101e-05	2.46709e-05	2.65976e-05	2.60356e-05	3.21835e-05	2.99946e-05	2.92319e-05
6-methyltetrahydropterin	2.45978e-05	2.3267e-05	2.52319e-05	3.3557e-05	3.3268e-05	3.52692e-05	3.9239e-05	3.78097e-05	2.83485e-05
N-[4-(1,3-Benzothiazol-2-yl)phenyl]acetamide	3.22186e-06	2.65289e-06	3.57312e-06	5.07026e-06	3.91832e-06	3.61062e-06	7.77067e-06	9.90164e-06	5.73644e-06
Maleic hydrazide	0.000171443	0.000176612	0.000217617	0.000406002	0.000420122	0.000426416	0.000267262	0.000402538	0.000273279
4-Phenyl-2,4-dihydro-3H-1,2,4-triazol-3-one	1.54428e-05	4.85833e-05	1.46555e-05	2.25316e-05	2.18549e-05	2.44816e-05	2.21761e-05	3.00814e-05	4.15249e-05
9-(5-O-Methylpentofuranosyl)-1,9-dihydro-6H-purin-6-one	1.72646e-05	1.347e-05	2.05063e-05	1.54617e-05	1.96905e-05	2.33221e-05	4.69251e-05	4.56452e-05	2.75868e-05
Succinic_anhydride	3.23196e-05	3.00446e-05	3.18331e-05	2.724e-05	3.38017e-05	3.0835e-05	1.79634e-05	2.15562e-05	2.85664e-05
1-Hexadecyl-2-(8Z,11Z,14Z-eicosatrienoyl)-sn-glycero-3-phosphocholine	6.9776e-05	8.96717e-05	9.56599e-05	2.17372e-05	4.30216e-05	3.73651e-05	5.20181e-05	4.71172e-05	5.71874e-05
1-Hexadecyl-2-(5Z,8Z,11Z,14Z-eicosatetraenoyl)-sn-glycero-3-phosphocholine	0.000272094	0.000302667	0.000346219	0.000207082	0.000156914	0.000165871	0.000166324	0.000148341	5.13101e-05
6-Methyluracil	8.83167e-06	5.86162e-06	9.36957e-06	1.02612e-05	1.11939e-05	1.04938e-05	1.06546e-05	1.67721e-05	9.42389e-06
1-Hexadecylamine	1.92297e-09	1.62105e-06	1.91657e-09	5.97227e-07	1.13144e-06	1.07324e-06	2.78033e-06	4.07218e-06	4.03981e-06
17-Acetoxygrindelic acid	3.60162e-06	5.20159e-06	1.91932e-06	3.34361e-06	4.06232e-06	3.00479e-06	4.59311e-06	2.08106e-05	2.83067e-05
1,2-Dipalmitoleoyl-sn-glycero-3-phosphocholine	0.00595188	0.00661489	0.00682751	0.00309294	0.00281506	0.00299672	0.00278429	0.00285111	0.00227465
1-Hexadecyl-2-(9Z-octadecenoyl)-sn-glycero-3-phosphocholine	0.000693823	0.000565443	0.000680833	0.00407928	0.00380143	0.00412699	0.00336452	0.00427535	0.00388728
3-Cyclohexyl-2-hydroxypropanoic acid	3.57395e-05	5.51287e-05	3.7266e-05	4.36028e-05	4.37584e-05	6.3892e-05	3.61201e-05	2.59035e-05	2.75063e-05
1-O-Hexadecyl-2-O-(5Z,8Z,11Z,14Z,17Z-eicosapentaenoyl)-sn-glyceryl-3-phosphorylcholine	0.000791966	0.000798089	0.000826649	0.000955146	0.000878794	0.000910526	0.00106251	0.000948006	0.000863925
1-O-Hexadecyl-2-O-(4Z,7Z,10Z,13Z,16Z,19Z-docosahexaenoyl)-sn-glyceryl-3-phosphorylcholine	0.000519446	0.000534145	0.000546601	0.000660442	0.000663595	0.000689027	0.000793999	0.000711644	0.000658958
1-(1Z-Octadecenyl)-2-(4Z,7Z,10Z,13Z,16Z,19Z-docosahexaenoyl)-sn-glycero-3-phosphocholine	8.67479e-05	9.25181e-05	9.2328e-05	0.000155326	0.000155087	0.000161503	0.000229056	0.000197933	0.000189007
Heptadecasphing-4-enine	2.87428e-05	3.24953e-05	2.71657e-05	2.37553e-05	2.62819e-05	2.61798e-05	4.22007e-05	3.49243e-05	3.6311e-05
Dodemorph	0.000948812	0.000963677	0.000880263	0.000618408	0.000633609	0.000671521	0.000919783	0.000746104	0.000817508
2-Adamantylamine	7.35054e-06	7.98285e-06	1.00295e-05	3.34524e-06	4.18981e-06	4.49276e-06	7.13998e-06	4.31342e-06	6.0394e-06
4-Thiazolidinecarboxylic acid, 2-undecyl-, (4R)-	0.000111004	0.000132966	7.66809e-05	0.000142984	0.000153798	0.000144461	0.000203294	0.00033213	0.000104617
4-Methylcyclohexaneacetic acid	1.34999e-05	1.76781e-05	1.59165e-05	1.39574e-05	2.00762e-05	1.751e-05	1.44142e-05	1.95974e-05	1.356e-05
2-Thiouracil	3.82433e-06	3.10186e-06	4.41585e-06	1.86888e-06	1.82851e-06	1.94205e-06	1.04266e-05	7.07663e-06	4.63146e-06
5-[(1S,2R,4aR)-5-(Hydroxymethyl)-1,2,4a-trimethyl-2,3,4,7,8,8a-hexahydronaphthalen-1-yl]-3-methylpentanoic acid	9.22259e-05	9.08171e-05	8.32634e-05	7.20601e-05	7.0182e-05	8.30933e-05	0.000104297	7.39585e-05	7.14864e-05
13,15-Dihydroxy-9-methyl-10-oxabicyclo[10.4.0]hexadeca-1(12),13,15-trien-11-one	1.07214e-07	0.000172145	8.79822e-05	0.000238929	0.000266482	0.00028393	0.000191912	0.000180728	0.000132044
DL-Norleucine methyl ester	2.8514e-05	2.05816e-05	1.98629e-05	1.0417e-05	1.24982e-05	1.07515e-05	3.60673e-06	4.50286e-06	4.49818e-06
5beta-Pregnane-3alpha,17alpha,20alpha-triol	7.44694e-06	1.1983e-05	1.01478e-05	3.79259e-06	4.5452e-06	8.7526e-06	1.44709e-05	3.45999e-06	9.4298e-06
2,6-Di-tert-butylphenol	5.40902e-05	5.50225e-05	5.19208e-05	4.55632e-05	6.01344e-05	4.90704e-05	6.38661e-05	4.78508e-05	3.10156e-05
a-Santal-10-en-12-oic acid	5.34254e-05	7.42982e-05	6.78605e-05	7.51492e-05	7.09963e-05	4.6093e-05	6.05206e-05	4.96576e-05	3.18629e-05
Butylated hydroxytoluene	9.36963e-06	1.48178e-05	1.1534e-05	1.05707e-05	1.16704e-05	9.65488e-06	1.43792e-05	1.3885e-05	6.04835e-06
Trifluoroacetic acid	1.46259e-05	2.64652e-05	4.31213e-05	7.60064e-05	6.62286e-05	5.86822e-05	1.64358e-05	0.000127539	0.000221079
6-Hydroxy-5-nitronicotinic acid	6.5666e-06	6.98167e-07	6.97938e-06	4.2398e-06	5.5791e-06	8.09998e-06	1.1799e-05	9.13242e-06	8.08748e-06
Meranzin hydrate	2.28282e-07	1.66341e-06	6.85872e-07	4.11299e-07	5.57327e-07	2.99879e-07	6.41191e-07	7.95414e-07	3.15051e-07
Piperidine	0.00041238	0.00038686	0.000356771	0.000451429	0.000378309	0.000401498	0.000206378	0.000222823	0.000194133
1,5-Naphthalenediamine	1.84376e-06	6.61391e-07	1.82863e-06	6.71805e-07	8.22576e-07	7.00234e-07	6.3313e-07	5.68045e-07	6.12569e-07
1-hexylamine	1.55813e-05	1.7033e-05	1.62527e-05	1.44993e-05	1.3821e-05	1.45652e-05	1.35407e-05	1.40507e-05	1.32749e-05
HEPTANOIC ACID	3.45901e-05	4.20576e-05	3.23246e-05	2.77024e-05	3.11723e-05	3.28391e-05	3.14484e-05	3.82125e-05	2.48762e-05
2-Hydroxybenzothiazole	4.94593e-05	0.00027486	0.000271259	0.000129675	0.000107588	0.000101891	3.91565e-05	0.00063667	9.90181e-05
PC(30:0)	1.08718e-06	1.22788e-06	1.39653e-06	1.25087e-06	9.63802e-07	1.07455e-06	5.58848e-07	3.40045e-07	3.63598e-07
PC(33:2)	6.80973e-07	9.68171e-07	1.52551e-06	8.56991e-07	5.51494e-07	6.41319e-07	4.76579e-07	3.71245e-07	4.57257e-07
Cadaverine	6.48012e-07	6.39608e-07	6.32839e-07	6.48482e-07	6.99136e-07	7.67198e-07	8.60578e-07	6.7091e-07	7.73082e-07
LPI(18:2)	4.30725e-07	4.24344e-07	6.93851e-07	2.97536e-07	2.76685e-07	3.15357e-07	4.22355e-07	6.71516e-07	4.94352e-07
PC(P-19:0)	1.15281e-05	1.04265e-05	4.89001e-06	2.96635e-05	2.9763e-05	2.77451e-05	3.90738e-05	3.61887e-05	4.75916e-05
PE(19:1)	8.81604e-06	1.48139e-05	2.44857e-05	2.73006e-05	2.05626e-05	1.74055e-05	7.40767e-06	1.90654e-05	1.15137e-05
PC(P-32:0)	2.94017e-06	0.000189722	3.61043e-06	1.90938e-05	1.36584e-05	0.000175687	5.23137e-06	0.000104677	6.42907e-06
Isovaleramide	4.87471e-06	6.04209e-06	1.0692e-06	4.32193e-06	3.26676e-06	4.37253e-06	3.59108e-06	4.73693e-06	5.11542e-06
DL-Norvaline	4.37605e-06	1.01995e-05	5.39044e-06	4.2101e-06	5.52005e-06	3.97203e-06	4.86259e-06	5.12258e-06	6.98644e-06
PC(35:5)	0.000459426	0.000523568	0.000528461	0.000257206	0.000258836	0.000255521	0.00029735	0.00027215	0.000275137
SM(d34:1)	1.64507e-06	1.05694e-06	7.116e-07	1.68858e-06	6.04252e-07	1.08547e-06	5.71979e-07	4.62664e-07	7.6432e-07
O,O-Dimethyl dithiophosphate	8.03961e-06	7.98518e-06	8.06731e-06	7.87435e-06	8.01811e-06	7.62078e-06	6.87776e-06	5.67013e-06	2.11932e-09
N-(2-Propynyl)cyclohexanamine	3.18662e-06	3.16427e-06	2.89577e-06	2.03569e-06	1.24182e-06	2.95231e-06	3.03486e-06	1.49994e-06	3.25314e-06
5-Amino-1-pentanol	4.38417e-06	3.95197e-06	4.31e-06	4.58628e-06	4.6452e-06	4.71231e-06	4.87717e-06	4.64153e-06	5.03945e-06
Neoandrographolide	1.41318e-06	5.33704e-06	1.0674e-06	9.85012e-07	1.22109e-06	1.09224e-06	2.89012e-06	7.77174e-07	3.76219e-06
Salannin	7.51966e-07	8.25016e-07	8.24558e-07	8.54036e-07	9.55177e-07	8.80001e-07	1.8158e-07	2.1972e-07	3.30578e-07
7-(Ethylamino)-6-methyl-4-(trifluoromethyl)-2H-chromen-2-one	1.24503e-06	4.19769e-06	7.2347e-06	1.5949e-05	1.71821e-05	1.54483e-05	3.6183e-06	1.41238e-05	3.37498e-06
4-(Trifluoromethyl)piperidine	1.45156e-05	1.4749e-05	1.45209e-05	1.30917e-05	1.26606e-05	1.27072e-05	1.42199e-05	1.32207e-05	1.67878e-05
His-Glu	3.68883e-05	3.70258e-05	4.58624e-05	3.87079e-05	4.08535e-05	4.11048e-05	6.5884e-06	5.49963e-06	5.69613e-06
N-Cyclohexyl-N-methyl-6-sulfanyl-3-pyridinesulfonamide	1.70142e-06	1.78178e-06	1.5521e-06	4.76986e-06	5.24317e-06	4.69824e-06	1.02505e-05	8.08241e-06	8.86218e-06
Pro-Asp	5.72035e-06	5.54943e-06	6.08907e-06	8.1441e-06	9.3372e-06	1.03983e-05	2.02978e-06	4.11876e-06	3.39729e-06
Aristolodione	1.36038e-05	1.17218e-05	8.55176e-06	3.17522e-05	1.81081e-05	1.70361e-05	5.45912e-05	6.51087e-05	9.85745e-05
Pro-Glu	4.40539e-05	4.08397e-05	4.30137e-05	5.85655e-05	6.82974e-05	7.52628e-05	1.93809e-05	2.25732e-05	1.87765e-05
Arg-Val	2.67494e-05	2.20858e-05	2.0471e-05	1.08565e-05	1.47947e-05	1.53064e-05	3.6472e-06	4.50901e-06	3.6008e-06
N,N-Dimethyl-L-valine	1.34149e-05	1.35868e-05	1.1583e-05	3.87752e-05	4.0687e-05	3.96398e-05	2.81141e-05	0.000284911	0.000436518
3-Amino-4,4,4-trifluorobutanoic acid	4.51449e-05	3.65992e-05	3.94195e-05	5.97695e-05	7.53821e-05	7.51984e-05	4.25017e-05	4.96542e-05	4.34979e-05
5-(2-Hydroxyethyl)-4-methylthiazole	3.62888e-06	4.25532e-06	2.74418e-06	3.7302e-06	2.73671e-06	4.39876e-06	7.03794e-06	4.37045e-06	3.52455e-06
Ile-Asp	8.38729e-06	1.05072e-05	6.88051e-06	4.59561e-06	6.08768e-06	7.24167e-06	2.80845e-06	4.22467e-06	5.1232e-06
His-Thr	1.75168e-06	2.37323e-06	2.20791e-06	6.26283e-07	8.38657e-07	8.47687e-07	5.21608e-07	4.43051e-07	2.08231e-07
2-Anilinopropanoic acid	6.1941e-05	6.19082e-05	5.36156e-05	5.39774e-05	5.71376e-05	5.74294e-05	4.29632e-05	2.58254e-06	3.92906e-05
D-Leucyl-L-arginine	3.62991e-05	3.1345e-05	3.4327e-05	1.2815e-05	2.09262e-05	2.27311e-05	4.24586e-06	4.49211e-06	3.58905e-06
Phe-Glu	5.11265e-06	5.05179e-06	5.04922e-06	3.35299e-06	4.14504e-06	4.35728e-06	9.13938e-07	1.90411e-06	1.14065e-06
5Z,8Z,11Z,14Z-Eicosatetraenoic acid, 3-theinylmethyl ester	2.85173e-06	3.63313e-06	3.03152e-06	2.12801e-06	2.11451e-06	2.31908e-06	1.3598e-06	8.58578e-07	1.33661e-06
2-(4-Amino-1-piperidinyl)ethanol	5.20409e-06	2.16507e-06	5.51654e-06	1.63538e-06	1.30976e-06	8.64804e-07	1.75235e-06	5.53061e-06	7.30205e-06
Val-Gln	1.0912e-05	1.12774e-05	6.53745e-06	2.8832e-06	4.39747e-06	5.37169e-06	2.06794e-06	1.4149e-06	1.64483e-06
3-(2-Chlorophenyl)-1H-pyrazol-5-amine	2.75234e-06	2.86876e-06	1.69338e-06	3.12135e-06	3.6555e-06	3.1297e-06	6.97526e-06	5.05082e-06	5.35237e-06
1-Butylimidazole	6.46262e-06	6.45634e-06	6.21641e-06	6.84053e-06	6.64497e-06	6.03227e-06	7.70327e-06	1.43445e-06	1.65936e-06
3-Heptanone, 1,7-bis(3,4-dihydroxyphenyl)-6-methoxy-	2.40098e-05	2.10663e-05	1.96488e-05	1.76739e-05	2.29734e-05	3.81964e-05	8.05682e-06	1.529e-05	8.40285e-06
1-(4-Hydroxyphenyl)-2-methylaminoethanone	0.000827071	0.00073618	0.000681507	0.000726244	0.000845372	0.000839647	0.000445899	0.000475633	0.000463328
Phthalimide	2.64104e-05	2.5949e-05	4.50497e-05	4.94774e-05	2.53109e-05	2.45631e-05	1.74414e-05	6.02886e-06	1.25084e-05
Lyso-sphingomyelin	2.35559e-06	2.38773e-06	2.19374e-06	1.82088e-06	1.71194e-06	1.72899e-06	2.57475e-06	2.70077e-06	3.0023e-06
Piperazine-2-carboxylic acid	4.51496e-05	2.94269e-05	6.4618e-05	0.00014468	4.33843e-05	0.000124209	8.1415e-05	8.47093e-05	1.99155e-05
Roflumilast	6.95885e-06	6.59584e-06	1.14115e-05	6.0224e-06	8.01944e-06	7.98685e-06	2.09464e-05	2.46789e-05	1.06872e-05
4-(4-Chlorophenyl)-6-phenyl-2-thioxo-1,2-dihydro-3-pyridinecarbonitrile	9.87998e-05	4.58314e-05	9.63647e-05	8.89302e-05	2.21862e-05	9.48364e-05	9.85201e-05	4.42856e-05	2.6552e-05
Leu-Met	3.4014e-05	3.27282e-05	3.98677e-05	1.83601e-05	2.62103e-05	2.55494e-05	7.12764e-06	8.07861e-06	6.78056e-06
N-Nervonoyl-D-erythro-sphingosylphosphorylcholine	0.00337763	0.00380371	0.00282608	0.00196563	0.0013939	0.00159535	0.00167168	0.00150103	0.00166319
2-(5-Oxovaleryl)phosphatidylcholine	4.55468e-06	4.58599e-06	4.53837e-06	2.28738e-06	2.86708e-06	2.72488e-06	1.44113e-06	2.50119e-06	2.05023e-06
1-Palmitoyl-3-oleoyl-sn-glycero-2-phosphoethanolamine	5.2582e-05	9.20447e-05	2.55061e-05	9.00276e-06	6.09126e-06	6.4062e-06	8.43357e-06	8.54269e-06	8.11572e-06
2,3-Dihydro-3-methyl-2-oxo-5-benzoxazolecarboxylic acid	3.71039e-07	4.37138e-07	6.06359e-07	2.79362e-07	3.56783e-07	3.27961e-07	3.53524e-07	3.27532e-07	3.32767e-07
Primapterin	7.62165e-07	6.37121e-07	5.40356e-06	7.54501e-08	3.20518e-07	2.22582e-07	5.71834e-08	6.91271e-07	1.89688e-07
6,15-Diketo-13,14-dihydroprostaglandin F1.alpha.	6.63399e-06	5.99815e-06	6.25804e-06	2.4894e-06	2.65775e-06	2.68521e-06	3.88378e-06	5.53419e-06	6.17745e-06
1-Palmitoyl-2-docosahexaenoyl-sn-glycero-3-phosphocholine	4.89597e-05	6.45034e-05	6.68766e-05	7.61217e-05	6.39166e-05	0.000335119	5.44841e-05	6.20892e-05	9.14897e-05
Anticopalic acid	1.9787e-05	2.53091e-05	1.73835e-05	1.39361e-05	1.27765e-05	1.31157e-05	1.99663e-05	1.4822e-05	1.12988e-05
(3-Carboxypropyl)trimethylammonium cation	7.64987e-07	1.04272e-05	5.24344e-06	2.1986e-06	7.591e-06	4.54135e-06	6.64036e-06	2.96702e-05	1.83903e-09
1-Hexadecylpyridinium cation	8.13222e-05	9.22105e-05	9.06722e-05	0.000130004	9.39218e-05	0.000106115	6.82822e-05	8.62212e-05	7.19954e-05
N-(4-Methylphenyl)methanesulfonamide	3.89766e-05	3.42924e-05	3.27286e-05	3.15227e-05	2.48506e-05	2.1959e-05	2.67642e-05	1.94193e-05	1.03277e-05
1-(1Z-Octadecenyl)-2-(5Z,8Z,11Z,14Z-eicosatetraenoyl)-sn-glycero-3-phosphocholine	0.000551664	0.000599672	0.000589082	0.000986614	0.000979279	0.00101991	0.00104702	0.000987725	0.000889267
1,3-Oxazinan-2-imine	3.75092e-06	3.53073e-06	3.5188e-06	4.40371e-06	3.70499e-06	4.00136e-06	3.43481e-06	3.50125e-06	4.78433e-06
1-Methyl-5-(trifluoromethyl)-1H-pyrazol-3-ol	1.06331e-05	8.92457e-06	1.35424e-05	6.3838e-06	7.63915e-06	6.47855e-06	1.12851e-05	1.41842e-05	5.68903e-06
N-Methyl-L-proline	6.45537e-06	6.50761e-06	5.50825e-06	6.5025e-06	5.8458e-06	6.12857e-06	5.61876e-06	5.72577e-06	8.36413e-06
Platanic acid	9.2511e-06	7.16268e-06	6.01615e-06	1.42854e-06	1.65679e-06	2.29665e-06	5.00316e-06	4.34225e-06	2.63753e-06
2-(4-Pyridinyl)malonaldehyde	2.17415e-05	2.66351e-05	2.27e-05	2.09107e-05	2.6525e-05	2.42599e-05	2.3695e-05	2.31872e-05	2.07243e-05
Arg-Gln	5.10224e-06	1.45433e-06	2.93301e-06	4.38268e-06	1.30126e-05	9.10319e-06	3.43205e-06	1.16172e-05	9.3642e-06
(S)-(E)-2'-(3,6-Dimethyl-2-heptenyl)-3',4',7-trihydroxyflavanone	3.55994e-05	4.27141e-05	2.8946e-05	4.4644e-05	5.17737e-05	3.86871e-05	2.67536e-05	4.17279e-05	3.85626e-05
cis-4,10,13,16-Docosatetraenoic acid	0.00180411	0.00188292	0.00164568	0.00146701	0.00153295	0.00157276	0.00174071	0.00148747	0.00145776
Phthalic anhydride	0.000207277	0.000240995	0.000181026	0.0001995	0.00022408	0.000226135	0.000337544	0.000283421	0.000258308
Laurylsulfuric acid	0.000924046	0.000900584	0.00106462	0.00170158	0.0016551	0.00153554	0.000655674	0.000459986	0.000560699
Linoleyl-carnitine	7.36199e-07	2.95384e-06	3.56941e-06	2.29022e-06	2.19972e-06	2.57953e-06	2.87006e-06	1.35078e-05	1.86704e-05
Penicillin G	4.90509e-05	4.94977e-05	3.94767e-05	1.73744e-06	1.55556e-06	1.98719e-06	8.91369e-06	9.18839e-06	1.01576e-05
LPI(18:0)	1.4977e-05	1.34025e-05	1.37729e-05	1.80196e-05	1.95111e-05	2.35304e-05	1.3744e-05	1.23543e-05	1.26127e-05
Palmitoleylcarnitine (Car(16:1))	8.92431e-06	1.15199e-05	8.74099e-06	1.72717e-05	1.13233e-05	1.65367e-05	2.25679e-05	3.04899e-05	3.68569e-05
Eicoseneoylcarnitine (Car(20:1))	2.65202e-06	5.02171e-06	5.99804e-06	2.49571e-06	4.50119e-06	5.10288e-06	1.98022e-06	2.11985e-06	1.49138e-06
LPC(30:0)	0.000167827	0.000127127	0.000192308	0.000548872	0.000472726	0.000536139	0.000382255	0.0004224	0.000457592
PE(P-36:4)	0.00184445	0.00190386	0.00250899	0.00143429	0.00162791	0.00138778	0.00148823	0.00177589	0.00174095
Marimastat	6.34282e-05	8.00173e-05	5.12583e-05	2.96329e-05	3.1235e-05	4.29088e-05	1.1483e-05	1.5e-05	1.96645e-05
PC(31:0)	5.48826e-05	7.52134e-05	5.63961e-05	0.000240666	0.000115238	0.000128771	0.000113047	0.000113613	0.000125014
Lactaldehyde	8.88084e-06	9.98113e-06	9.37493e-06	1.06875e-05	1.20741e-05	1.04817e-05	1.15107e-05	1.24598e-05	1.48332e-05
PC(38:5)	3.17775e-05	3.2738e-05	2.75043e-05	4.11243e-05	3.18639e-05	5.52451e-05	3.86718e-05	3.77148e-05	5.63421e-05
PC(38:6)	0.000991401	0.00104675	0.00110622	0.000980504	0.00109461	0.00100032	0.0008026	0.00110939	0.00113936
PC(34:3)	0.000129749	0.000129947	0.000150124	0.000148394	0.000136637	0.000137257	0.00013095	0.00011829	0.000137573
1,2-Diethylhydrazine	8.31713e-05	3.60119e-07	6.4451e-05	3.19462e-07	8.49871e-05	8.24174e-05	4.92318e-08	8.47783e-05	9.05485e-05
D-Ribose 5-phosphate	2.95721e-06	3.17426e-06	2.41849e-06	2.28505e-06	2.87841e-06	2.26155e-06	3.7004e-06	2.0818e-06	2.18923e-06
Asp-Arg	3.17833e-05	3.16207e-05	2.21844e-05	1.95134e-05	1.85097e-05	2.36392e-05	5.54784e-06	3.52993e-06	4.84464e-06
Doramapimod	2.45718e-06	2.17215e-06	3.29047e-06	1.53868e-06	1.79711e-06	2.1781e-06	3.08285e-07	2.86815e-07	1.67201e-07
L-Isoserine	0.000131951	0.000248608	0.000266875	0.000129298	0.000162654	0.000170495	0.000169474	0.000151992	0.000116702
Asp-Ile	4.23056e-06	5.29991e-06	3.36613e-06	6.45534e-07	3.03773e-06	3.33689e-06	1.38632e-06	1.15968e-06	2.04381e-06
Ser-Gly	1.89353e-05	1.79432e-05	1.18642e-05	8.23359e-06	9.15778e-06	1.00027e-05	2.96735e-06	1.5335e-06	3.53329e-06
4-Methyl-2-phenyl-1,3-thiazole-5-carboxylic acid	4.89413e-06	4.41492e-06	4.71056e-06	5.54136e-06	6.10903e-06	5.63506e-06	3.82097e-06	5.02144e-06	3.92789e-06
1-Methyl-1H-pyrazolo[3,4-d]pyrimidin-4-ol	8.63977e-06	9.90911e-06	7.56693e-06	9.02883e-06	1.04188e-05	8.56513e-06	6.47074e-06	8.37145e-06	1.55956e-05
Pro-Ile	3.40532e-05	1.90345e-05	2.65641e-05	8.84931e-06	1.04763e-05	1.29852e-05	2.40599e-06	2.77912e-06	2.41621e-06
(1Z)-1-(3-Ethyl-5-hydroxy-1,3-benzothiazol-2-ylidene)acetone	2.45274e-05	2.07144e-05	2.05142e-05	2.24604e-05	2.52452e-05	2.27212e-05	1.55497e-05	1.72677e-05	1.54404e-05
Gly-Ile	2.1657e-05	1.89475e-05	1.15789e-05	8.57003e-06	1.08801e-05	1.1361e-05	4.28934e-06	2.92748e-06	4.77171e-06
Ginsenoside-Rg1	2.70229e-06	3.25689e-06	1.70113e-06	2.86335e-06	2.22469e-06	2.37448e-06	1.95583e-06	1.52689e-06	1.39421e-06
3,5,9-Trioxa-4-phosphatetracosan-1-aminium, 7-(acetyloxy)-24-carboxy-4-hydroxy-N,N,N-trimethyl-, inner salt, 4-oxide, (R)-	0.000103652	9.07326e-05	5.47187e-05	2.83694e-05	3.18559e-05	2.95211e-05	0.000133401	0.000111418	0.000108856
Glu-Val-Phe	4.16619e-06	4.5444e-06	3.70083e-06	5.07053e-06	4.97292e-06	3.91089e-06	1.87337e-06	1.74486e-06	3.56149e-06
1-(1Z-Octadecenyl)-sn-glycero-3-phosphocholine	4.85495e-05	5.23191e-05	4.15671e-05	8.25114e-05	9.14552e-05	8.5217e-05	9.74404e-05	8.4057e-05	8.92591e-05
N-(1-Naphthyl)ethylenediamine	1.31934e-06	2.09052e-06	5.66751e-07	6.95734e-06	7.71178e-06	7.28993e-06	5.80057e-06	6.71308e-06	5.13519e-06
1-Palmitoyl-2-hydroxy-sn-glycero-3-phospho-(1'-rac-glycerol)	0.000278901	0.000104778	0.000223713	0.000222578	9.07842e-05	0.000251393	0.000275502	8.87302e-05	0.000238817
5Z,8Z,14Z-Eicosatrienoic acid	0.000389467	0.000425077	0.00029785	0.000197739	0.000237673	0.000210518	0.000356663	1.67579e-05	0.000312371
2-Docosahexaenoyl-1-palmitoyl-sn-glycero-3-phosphoethanolamine	0.000266823	0.000289987	0.000252488	0.000106197	0.000142588	0.000162542	0.000120059	0.000119756	4.75865e-05
1H-Imidazole-4,5-dicarbohydrazide	1.06965e-05	1.25193e-05	7.86054e-06	1.28693e-05	1.9263e-05	1.50158e-05	1.86249e-05	1.48484e-05	6.88965e-06
Benzyldimethyltetradecylammonium cation	1.34919e-06	8.77358e-06	1.91657e-09	2.24123e-05	1.2017e-05	1.57488e-05	1.6861e-06	6.50329e-06	3.4188e-06
2-(4-Chlorophenyl)-3H-imidazo[4,5-c]pyridine	4.99395e-05	4.48855e-05	4.60705e-05	4.04875e-05	3.582e-05	3.30217e-05	3.311e-05	2.53566e-05	1.77033e-05
2-Hexyl-1,3-dioxan-5-ol	9.59381e-06	1.35956e-05	1.55952e-05	9.61012e-06	2.07434e-05	1.51482e-05	1.53973e-05	2.1214e-05	1.35767e-05
1,2-Dipalmitoyl-sn-glycero-3-phosphoethanolamine	8.38619e-05	7.85182e-05	8.49102e-05	4.88316e-05	4.85176e-05	4.41112e-05	4.38993e-05	3.36918e-05	3.83189e-05
PQQ	2.24907e-06	2.56426e-06	2.34055e-06	2.80827e-06	2.75903e-06	3.04575e-06	4.77687e-06	1.32224e-06	1.84642e-05
3-Ureidoisobutyric acid [M+H-H2O]+	1.07453e-05	1.01697e-05	8.34098e-06	1.56381e-05	6.56634e-05	1.65061e-05	9.28642e-06	1.29075e-05	1.24386e-05
N4-Acetylsulfadimethoxine	1.16239e-06	1.47607e-06	1.32496e-06	1.97019e-06	2.29231e-06	1.82367e-06	1.88512e-06	1.63769e-06	1.34105e-06
PC(32:2)	0.000198763	0.000263832	0.000311538	0.000106221	7.73324e-05	9.59278e-05	9.15853e-05	7.73924e-05	8.1072e-05
PC(37:6)	0.000241076	0.000251264	0.000259456	0.000158722	0.000149426	0.000147659	0.000160509	0.000144318	0.000139538
PS(18:1/18:1)	9.05613e-05	9.88658e-05	6.86053e-05	0.000154149	0.000147977	0.000145093	0.000139179	0.000124435	0.000139915
DL-m-Tyrosine	8.92447e-06	8.37851e-06	1.41582e-05	7.75416e-06	7.48664e-06	7.62155e-06	7.08423e-06	5.63798e-06	5.88134e-06
Lacto-N-triaose	8.32592e-06	7.77962e-06	6.71864e-06	7.05854e-06	7.77096e-06	8.15613e-06	8.41372e-06	7.76067e-06	8.02007e-06
2-Amino-2-methyl-1,3-propanediol	8.33572e-06	8.63267e-06	8.19831e-06	8.62092e-06	8.10916e-06	8.63133e-06	8.32273e-06	8.3778e-06	8.16557e-06
Triphenyl(propyl)phosphonium cation	2.88025e-06	3.19348e-06	2.6522e-06	1.82434e-05	1.8725e-05	1.86285e-05	4.09522e-06	9.20322e-06	3.07082e-06
Aspergamide B	1.17447e-06	1.18024e-06	8.23142e-07	9.44004e-07	9.59253e-07	1.12254e-06	7.55663e-07	7.65454e-07	7.91178e-07
Brucine	1.00538e-06	2.2134e-06	2.16302e-06	1.06923e-05	1.09952e-05	9.94504e-06	1.04239e-05	1.5186e-05	1.04321e-05
Gly-Thr	1.39762e-05	1.23658e-05	1.42611e-05	6.04833e-06	8.31963e-06	8.92389e-06	1.82003e-06	1.76479e-06	3.71971e-06
N5-(1-Iminoethyl)-L-ornithine	1.63176e-05	1.55482e-05	1.79506e-05	1.52427e-05	1.58493e-05	1.73848e-05	5.2169e-06	1.52075e-05	2.29594e-05
1-Isopropyl-1H-benzimidazole-5-carboxylic acid	3.94028e-05	3.86558e-05	2.29996e-05	3.80309e-05	5.25315e-05	4.97443e-05	2.95401e-05	4.32253e-05	6.14318e-05
DL-2-Methylglutamic acid	2.62886e-06	3.54494e-06	2.52004e-06	6.00136e-06	6.05018e-06	5.98994e-06	3.60258e-06	5.65063e-06	5.54055e-06
N-Acetyl-D-galactosaminitol	3.38407e-06	1.46545e-05	2.96968e-06	3.75233e-06	3.66314e-06	3.30881e-06	8.43834e-06	8.92799e-06	8.27521e-06
Isodesmosine	1.62097e-05	2.12557e-05	9.10223e-06	1.63464e-05	1.74371e-05	1.60857e-05	2.15519e-05	4.01836e-05	6.70584e-05
Hydroxycerivastatin	1.1186e-05	1.30638e-05	4.75358e-06	1.23298e-05	1.34586e-05	1.50368e-05	2.36901e-05	1.38083e-05	1.49233e-05
Miltefosine	1.50101e-05	1.53325e-05	1.35017e-05	1.41214e-05	1.2738e-05	1.41568e-05	1.39949e-05	1.2727e-05	1.33233e-05
1-(5-Chloro-1H-benzimidazol-2-yl)ethanol	2.48522e-05	2.74666e-05	1.98369e-05	0.00010816	0.000117369	0.000100888	0.000144577	0.000197545	0.000217111
5-Bromo-1H-indazole	0.000171545	0.000180498	0.000158532	0.00015792	0.000161958	0.000167145	0.000219687	0.000154518	0.000173837
7-Bromo-1H-pyrrolo[3,2-d]pyrimidin-4(5H)-one	2.21088e-05	2.52734e-05	4.98907e-05	1.66228e-05	2.02923e-05	1.80871e-05	2.05067e-05	1.75168e-05	1.64598e-05
N-Methyl-N-(methylsulfonyl)glycine	4.15725e-06	3.84913e-06	2.96425e-06	5.83747e-06	6.6806e-06	6.1929e-06	6.93825e-06	1.04241e-05	1.51286e-05
9-Hydroxynonanoic acid	3.37254e-05	5.65277e-05	4.10352e-05	4.84106e-05	5.70059e-05	5.04665e-05	5.41996e-05	2.7652e-05	4.85355e-05
1,2-Dipalmitoleoyl-sn-glycero-3-phosphoethanolamine	0.000467328	0.000575002	0.000613915	0.000169798	0.000165441	0.000138731	0.00027495	0.000188006	0.000259745
1,2-Dilinoleoyl-sn-glycero-3-phosphoethanolamine	0.00112934	0.00117416	0.00161425	0.000377476	0.000365147	0.000356074	0.00041842	0.000327114	0.000377855
Nis(monooleoylglycero)phosphate (S,R Isomer)	0.000275866	0.000288471	0.000228334	0.000169613	0.000189736	0.000176985	0.000224155	0.00014659	0.000198629
6-Benzylaminouracil	1.06996e-05	1.95285e-05	8.57246e-06	9.26324e-06	8.21855e-06	8.44251e-06	1.26721e-05	9.194e-06	1.60045e-05
Cohibin_A	1.009e-05	8.24288e-06	7.49512e-06	3.65296e-06	3.53342e-06	3.53381e-06	4.66378e-06	4.06768e-06	4.75979e-06
Montecristin	1.53559e-05	1.38743e-05	1.72879e-05	1.10119e-05	1.21914e-05	6.01576e-06	1.51697e-05	1.44707e-05	1.02427e-05
Cholesta-4,6-dien-3-one	1.59153e-05	1.60457e-05	1.99648e-05	6.48919e-06	5.8586e-06	7.98634e-06	6.59483e-06	4.52337e-06	8.80243e-06
2-Cyano-L-phenylalanine	1.0774e-05	1.43042e-05	5.61889e-06	8.85503e-06	1.03115e-05	1.23945e-05	1.11101e-05	1.16787e-05	1.438e-05
1-(1Z-Octadecenyl)-2-(5Z,8Z,11Z,14Z-eicosatetraenoyl)-sn-glycero-3-phosphoethanolamine	9.8945e-05	9.14426e-05	0.000120756	0.000108558	0.000102321	0.000107952	0.00010023	9.11159e-05	9.51712e-05
Urushiol I	0.000653397	0.000701412	0.0006197	0.000339159	0.000325631	0.000344571	0.000421286	0.000347457	0.000348249
5-(3-Chlorophenyl)-5-methylimidazolidine-2,4-dione	0.00017599	0.00011065	7.41912e-05	2.31266e-07	8.87125e-05	0.00013336	6.90252e-06	0.000230241	0.000201286
Melezitose	8.16911e-06	5.63724e-06	1.12134e-05	3.08971e-05	3.48127e-05	3.66871e-05	1.00421e-05	2.57096e-05	2.51697e-05
2-Methylpropanamine	0.000217551	0.00022918	0.000338691	0.000267251	0.00031077	8.46425e-05	0.000321607	0.000198766	0.000273548
3-Aminopiperidine-2,6-dione	9.03274e-06	4.58164e-06	7.91281e-06	1.75295e-05	1.82073e-05	1.61423e-05	9.9833e-06	2.35978e-05	1.45863e-05
Heptadecenoylcarnitine (Car(17:1))	1.94034e-06	2.24673e-06	1.10743e-06	6.914e-07	4.77e-07	1.03085e-06	5.65915e-07	2.2327e-06	1.79402e-06
Bovinocidin	8.27382e-06	2.03952e-05	1.01525e-05	5.40759e-06	8.35313e-06	1.03409e-05	3.71505e-06	5.64731e-06	2.36724e-06
Palbociclib (monohydrochloride)	1.02489e-05	9.56592e-06	9.5316e-06	1.39936e-06	1.351e-06	1.35536e-06	4.98201e-06	2.9787e-06	1.60304e-06
PC(40:6)	0.000103191	0.000107475	0.000157204	0.00014011	0.000150335	0.000145078	0.000202604	0.000162883	0.000149929
Lys-Leu	2.9267e-06	3.03016e-06	2.68019e-06	1.13623e-06	1.40726e-06	9.84817e-07	1.52415e-06	2.06518e-06	2.52728e-06
Mesoporphyrin IX	2.70448e-07	1.95676e-07	4.2304e-07	3.01019e-07	3.70483e-07	4.51664e-07	3.20877e-07	5.18033e-07	2.25751e-07
2-[4-(Trifluoromethyl)phenyl]-1,3-thiazole-5-carboxylic acid	8.34735e-06	9.3867e-06	7.03954e-06	2.23712e-05	1.59673e-05	2.10537e-05	2.02639e-05	1.9774e-05	2.32449e-05
Asp-Lys	8.94016e-06	8.79124e-06	5.92053e-06	6.27383e-06	7.18081e-06	7.64009e-06	3.67007e-06	2.53196e-06	4.41488e-06
Lys-Ala	1.7182e-05	1.38232e-05	1.26291e-05	6.68996e-06	9.40129e-06	1.06812e-05	2.83185e-06	3.52936e-06	5.80524e-06
2-[(3-Fluoro-4-methylphenyl)amino]-4-methylquinolin-5-ol	1.1904e-05	1.05447e-05	1.87327e-05	1.69392e-05	1.70818e-05	1.6124e-05	1.65281e-05	2.22187e-05	1.35801e-05
5-(4-Fluorophenyl)-4-methyl-4H-1,2,4-triazole-3-thiol	2.2405e-05	2.24399e-05	2.09584e-05	2.25509e-05	2.37104e-05	2.24363e-05	1.53094e-05	1.73341e-05	1.51253e-05
D-myo-Inositol, 1-[2-hydroxy-3-[(1-oxo-9,12-octadecadienyl)oxy]propyl hydrogen phosphate], [S-(Z,Z)]-	2.72943e-06	2.40479e-06	2.78849e-06	1.72949e-06	1.57246e-06	1.7225e-06	2.06054e-06	2.67282e-06	2.19473e-06
Neferine	1.57033e-06	1.16804e-06	1.70804e-06	9.31301e-07	7.82243e-07	6.33279e-07	8.03683e-07	1.33396e-06	6.81376e-07
2-(4-Amino-1-piperidinyl)acetamide	0.000572959	0.000310344	0.000619571	9.78485e-05	0.00022288	0.000228127	4.28535e-05	4.93465e-05	3.77865e-05
4-Amino-N-(2-fluorophenyl)benzenesulfonamide	1.19165e-06	1.06263e-06	1.67015e-06	1.20154e-06	1.27108e-06	1.09829e-06	2.38314e-06	2.55682e-06	1.58645e-06
Vaccenyl_carnitine	4.34975e-05	5.78193e-05	5.38289e-05	7.47013e-05	5.90127e-05	7.4954e-05	9.54913e-05	0.00011457	0.000101659
3-Dodecyloxypropylamine	1.81886e-05	1.43466e-05	1.34135e-05	1.41342e-05	1.88474e-05	1.79851e-05	1.52616e-05	1.41675e-05	2.12751e-05
1,2-Dioleoyl-sn-glycero-3-phosphoethanolamine-N-methyl	9.23386e-05	0.000106038	8.73055e-05	7.9851e-05	7.08104e-05	7.26615e-05	7.54058e-05	6.49361e-05	8.96486e-05
Palmitoyleicosapentaenoyl phosphatidylcholine	0.00177417	0.0018105	0.00168356	0.00138974	0.00123014	0.00135031	0.0013527	0.00159327	0.00131622
1,2-Diarachidonoyl-sn-glycero-3-phosphocholine	0.000287132	0.000288802	0.000312476	0.000318469	0.000343545	0.000338245	0.000328354	0.000313672	0.00027706
L-.beta.-Homoglutamine	6.40226e-05	5.58077e-05	1.68589e-05	4.57471e-06	3.99255e-06	5.10531e-06	1.37964e-06	3.35031e-06	5.17109e-06
L-Serine methyl ester	1.56418e-05	1.33229e-05	1.06234e-05	8.09086e-06	8.3518e-06	9.59861e-06	5.56828e-06	3.83562e-06	5.71362e-06
2-Amino-1-(4-aminophenyl)-1H-pyrrolo[2,3-b]quinoxaline-3-carbonitrile	8.67119e-05	7.81093e-05	3.54829e-05	4.01981e-05	3.20758e-05	4.10887e-05	8.40242e-05	3.34617e-05	6.89305e-05
4-Chloro-5-ethyl-7H-pyrrolo[2,3-d]pyrimidine	1.30446e-05	2.15873e-05	1.28883e-05	2.96605e-05	4.07537e-05	8.02518e-05	1.26585e-05	1.13372e-05	1.46986e-05
N-[(4E,8E)-1,3-dihydroxyoctadeca-4,8-dien-2-yl]hexadecanamide	4.59434e-05	4.34198e-05	5.58311e-05	8.70844e-05	8.95733e-05	9.1697e-05	0.000103868	0.000110246	8.35585e-05
Aurantiamine	4.5337e-05	6.97819e-05	5.24211e-05	5.76402e-05	5.95797e-05	4.77598e-05	4.55583e-05	3.34733e-05	3.15283e-05
Decamethylcyclopentasiloxane	8.33808e-06	5.27666e-06	2.84378e-06	2.97536e-06	2.74482e-06	3.62755e-06	7.0412e-06	1.63997e-05	1.05667e-05
Meclizine	3.32038e-06	2.8654e-06	2.9715e-06	3.25613e-06	3.34973e-06	3.53504e-06	1.08112e-06	6.49478e-07	1.06073e-06
3'-Sialyllactose	5.93647e-07	5.69097e-07	6.2226e-07	4.94053e-06	5.46697e-06	5.94063e-06	3.64693e-06	2.91655e-06	3.62146e-06
Probucol	2.58755e-06	1.96606e-06	5.47105e-06	4.93029e-06	4.23578e-06	4.00332e-06	1.10673e-06	1.58527e-06	6.44405e-07
Buprenorphine	6.01861e-05	6.71972e-05	3.71611e-05	0.000106348	8.17767e-05	8.12349e-05	8.32469e-05	0.000125977	0.000138946
S-Propyl_thiosulfate	6.8608e-06	5.59831e-06	7.78851e-06	7.0463e-06	6.76588e-06	6.68432e-06	6.5287e-06	6.49765e-06	7.01267e-06
LPI(20:4)	2.32019e-05	2.20434e-05	2.47269e-05	1.21904e-05	1.21249e-05	1.17234e-05	1.08098e-05	1.62303e-05	9.60217e-06
L-NG-Monomethylarginine	0.000307018	0.000281786	0.000164452	0.000382645	0.000374453	0.000416036	0.000214299	0.000125967	7.01102e-05
LNT	3.85719e-07	3.10871e-07	3.49665e-07	4.15365e-07	4.02109e-07	4.12325e-07	1.11532e-06	1.09973e-06	1.29423e-06
Benzoic acid, 4-(7,8,9,10-tetrahydro-5,7,7,10,10-pentamethyl-5H-benzo[e]naphtho[2,3-b][1,4]diazepin-13-yl)-	7.93537e-06	7.58754e-06	1.36048e-05	4.85861e-06	6.08958e-06	8.87135e-06	4.85123e-07	2.62226e-07	1.47738e-07
Gly-Pro-Arg	6.12628e-05	7.03575e-05	5.36042e-05	3.17428e-05	3.37314e-05	3.72615e-05	2.55888e-05	7.5212e-06	2.92897e-05
Fuziline	1.25775e-05	1.08261e-05	1.27851e-05	1.01563e-05	1.50418e-05	1.2303e-05	2.33533e-06	1.29008e-06	1.30424e-06
Pro-Pro	2.01151e-05	1.90594e-05	1.92786e-05	2.22915e-05	2.65876e-05	2.88141e-05	1.08052e-05	1.63778e-05	1.81701e-05
Ser-Glu	5.91395e-06	6.45986e-06	3.86587e-06	3.62699e-06	6.63142e-06	7.24857e-06	2.19934e-06	1.7152e-06	2.45064e-06
Methanone, [1-(5-fluoropentyl)-2-hydroxy-1H-indol-3-yl]-1-naphthalenyl-	2.92872e-06	2.89498e-06	2.2485e-06	3.53326e-06	4.33965e-06	4.23357e-06	2.46529e-06	2.4692e-06	2.5608e-06
5-Nitro-N-(3-pyridinylmethyl)-2-furamide	5.28055e-05	5.43195e-05	4.28352e-05	4.80235e-05	4.78183e-05	4.24934e-05	4.01392e-05	3.32708e-05	4.16594e-05
3,6-Dichloro-N-(pyridin-2-ylmethyl)pyridazine-4-carboxamide	5.4916e-05	8.02015e-05	7.56196e-05	7.33853e-05	7.00285e-05	7.88132e-05	5.5999e-05	4.10647e-05	6.66484e-05
4-Chloro-2-methyl-5-(4-morpholinyl)-3(2H)-pyridazinone	6.12145e-05	5.90207e-05	5.3855e-05	5.27548e-05	5.2999e-05	6.5355e-05	4.25396e-05	4.07574e-05	3.80387e-05
2,3',4,5'-Tetramethoxystilbene	1.6875e-05	1.12311e-05	1.29455e-05	9.85897e-06	1.61354e-05	1.35066e-05	5.79152e-06	5.62366e-06	4.98548e-06
Ethanol, 2-[[3-(2,3-dichlorophenoxy)propyl]amino]-	6.9518e-05	6.94407e-05	5.99379e-05	7.81268e-05	6.52315e-05	7.4753e-05	5.72678e-05	4.702e-05	3.95737e-05
Jervine	2.12693e-06	4.88246e-06	1.07216e-06	4.35719e-06	5.23178e-06	4.89704e-06	7.32413e-06	7.35837e-06	8.13981e-06
Ile-Trp	1.11046e-05	1.33429e-05	1.01294e-05	2.42931e-06	4.47895e-06	4.53755e-06	6.77473e-07	1.19042e-06	8.54696e-07
Crotonic acid	7.10271e-06	6.7189e-06	4.73893e-06	7.95237e-06	7.83459e-06	8.3081e-06	7.04362e-06	8.00855e-06	8.09026e-06
2-Arachidonoyl-1-palmitoyl-sn-glycero-3-phosphoethanolamine	0.00221848	0.00223377	0.00224025	0.000678254	0.000698262	0.000727159	0.000504681	0.000523368	0.000617144
Tetradecylamine	2.52886e-06	4.33913e-06	3.26349e-06	4.63197e-06	4.1919e-06	5.88986e-06	2.33237e-06	5.97621e-06	3.48837e-06
Ethephon	8.99263e-06	1.09787e-05	5.83567e-06	1.98248e-05	1.76809e-05	1.44436e-05	9.7989e-06	8.80327e-06	8.01112e-06
2,5-Dimethyl-3,4-diphenyl-2,4-cyclopentadien-1-one	3.28606e-05	3.09431e-05	1.19444e-05	1.6631e-05	1.56472e-05	1.04946e-05	3.10944e-05	6.79277e-05	0.000107928
N-Palmitoyltaurine	9.45057e-05	0.000101573	8.86748e-05	0.000406285	0.000380415	0.000425509	0.00198598	0.00162692	0.00163138
LPC(O-18:1)	2.27109e-05	2.67045e-05	1.0104e-05	8.11093e-05	9.88239e-05	9.12575e-05	0.000172438	0.000292337	0.000215833
PC(35:3)	2.50867e-05	3.49884e-05	2.0706e-05	3.72593e-05	3.4464e-05	3.51955e-05	2.4641e-05	0.000210837	3.18111e-05
2,4-Dichlorothieno[3,2-d]pyrimidine	3.12878e-06	3.49184e-06	3.86576e-06	3.66478e-06	2.81577e-06	3.35065e-06	3.3373e-06	2.07433e-06	2.11619e-06
Arg-Gly	4.30518e-05	4.11478e-05	2.60563e-05	1.22061e-05	1.80895e-05	2.02837e-05	5.35197e-06	7.17369e-06	1.16889e-05
Thymopoietin II (32-34)	2.34985e-06	1.40681e-06	2.56461e-06	8.32915e-07	9.09013e-07	2.20544e-06	6.63883e-07	3.73588e-07	3.89395e-07
.beta.-Glycerophosphate	8.28622e-06	7.53029e-06	6.16706e-06	8.08847e-06	8.45775e-06	8.35625e-06	4.80425e-06	3.3589e-06	5.66723e-06
Val-Lys	7.18166e-06	5.68289e-06	6.91742e-06	3.01749e-06	4.86272e-06	5.87876e-06	9.57301e-07	1.24086e-06	1.70739e-06
Metronidazole	5.43229e-06	6.02704e-06	4.39128e-06	1.71131e-05	1.58007e-05	1.59139e-05	8.16641e-06	6.37488e-06	3.74594e-06
Aminocyclopyrachlor	6.19429e-05	5.47349e-05	5.69594e-05	6.61041e-05	7.36675e-05	7.64538e-05	4.70331e-05	5.67917e-05	4.50301e-05
6-Chloro-4,5,7-trihydroxy-9,10-dioxo-9,10-dihydroanthracene-2-carboxylic acid	2.37374e-06	2.49999e-06	2.29514e-06	2.8303e-06	2.96091e-06	2.67126e-06	2.71815e-06	1.25148e-06	1.33323e-06
Atropic acid	1.85799e-05	1.74373e-05	1.57316e-05	1.71591e-05	2.07491e-05	2.02321e-05	1.06598e-05	1.11855e-05	1.07859e-05
{[3-Ethoxy-2-(ethoxycarbonyl)-3-oxo-1-propenyl]amino}acetic acid	1.12683e-05	1.16684e-05	9.0952e-06	4.34271e-06	5.26679e-06	1.63004e-05	5.10751e-06	2.16568e-05	2.72379e-05
1-Stearoyl-2-arachidonoyl-sn-glycero-3-phosphoserine	7.9616e-07	7.84706e-06	5.83297e-07	6.97694e-06	5.00005e-07	3.61211e-07	6.62821e-07	4.80187e-07	6.11199e-07
1-(4-Methoxyphenyl)ethanone	2.38873e-05	5.28918e-06	2.18886e-05	2.03257e-05	4.83585e-06	4.42841e-06	3.40161e-05	3.96935e-05	1.8546e-05
4-Chloro-6-(1H-imidazol-1-yl)pyrimidine	0.00203868	0.00111216	0.00224144	0.000741199	0.00173965	0.00166192	0.00189518	0.00165538	0.00132791
3,6-Diamino-9-(2-carboxyphenyl)xanthylium cation	4.28587e-06	5.25122e-06	4.78849e-06	7.9124e-06	6.77913e-06	8.0281e-06	5.8971e-06	5.66218e-06	6.55395e-06
6-Nitrocoumarin-3-carboxylic acid	5.24962e-06	6.26263e-06	6.47774e-06	9.68506e-06	7.131e-06	1.0085e-05	1.22188e-05	9.89068e-06	7.49262e-06
cis-4-Hydroxycyclohexanecarboxylic acid	6.43509e-06	1.03354e-05	7.35249e-06	7.30078e-06	8.05391e-06	7.5217e-06	6.58748e-06	7.08727e-06	8.87244e-06
Varenicline	0.000151403	8.60217e-05	6.04998e-05	0.000293103	9.84423e-05	0.000399955	0.000186852	0.000365105	0.000425361
2-Arachidonoyl-1-stearoyl-sn-glycero-3-phosphoethanolamine	0.00034969	0.000405544	0.000404045	0.000249459	0.000177227	0.000217142	0.000213031	0.000186192	0.000224152
N-Stearoyltaurine	6.48397e-07	0.000335651	0.000229261	0.000709633	0.000616646	0.000814913	0.00104647	0.000819375	0.000884978
L-isoleucyl-L-proline	6.19282e-06	7.03259e-06	5.2651e-06	7.2386e-06	7.70324e-06	9.36018e-06	5.06129e-06	7.60885e-05	0.000130197
LPC(22:5)	2.73177e-06	3.46006e-06	1.86862e-06	1.113e-05	1.29348e-05	1.10527e-05	1.81658e-05	4.07859e-05	5.46295e-05
Maltotetraose	1.61676e-06	1.18552e-06	2.22136e-06	7.70578e-06	8.6012e-06	9.03752e-06	2.68915e-06	5.84117e-06	9.34656e-06
CDP-Ethanolamine	6.54611e-08	3.35862e-08	2.51982e-08	4.21323e-07	4.49782e-07	4.07223e-07	3.90358e-07	3.41228e-07	1.89655e-06
PC(40:7)	5.4144e-08	9.56469e-08	6.65722e-08	2.3015e-07	1.69346e-07	2.50468e-07	2.6449e-07	4.31265e-07	8.08465e-07
7-[cis-3-(1-Azetidinylmethyl)cyclobutyl]-5-[3-(phenylmethoxy)phenyl]-7H-pyrrolo[2,3-d]pyrimidin-4-amine	1.82125e-06	1.80374e-06	2.05538e-06	2.53891e-06	2.34897e-06	2.60874e-06	1.25295e-06	1.42466e-06	8.99923e-07
L-Homoserine lactone	3.01121e-06	2.75294e-06	2.67038e-06	3.43312e-06	3.20698e-06	3.57656e-06	3.3612e-06	4.08196e-06	3.32228e-06
Armillaripin	1.94945e-05	1.44467e-05	3.35058e-05	3.06213e-05	3.10406e-05	3.99046e-05	3.51912e-06	3.14531e-06	2.45958e-06
Pro-Lys	1.64219e-05	1.50578e-05	1.41972e-05	8.88869e-06	1.17157e-05	1.49785e-05	3.38412e-06	3.95735e-06	6.1604e-06
6-(Thiophen-2-yl)imidazo[2,1-b][1,3]thiazole	4.56942e-06	4.27243e-06	5.42691e-06	7.00369e-06	6.8221e-06	6.90499e-06	9.2704e-06	9.58668e-06	6.87007e-06
Glu-Lys	1.39311e-05	1.56863e-05	1.19928e-05	6.80157e-06	7.35521e-06	8.27635e-06	3.07051e-06	2.00541e-06	2.57688e-06
(4E,6E)-2-(Hydroxymethyl)-3-(3-methoxy-3-oxopropyl)deca-4,6-dienoic acid	1.35128e-05	1.30533e-05	1.54519e-05	2.95617e-05	3.11954e-05	3.45079e-05	2.33174e-06	1.68962e-06	1.74419e-06
Thr-Arg	1.75874e-05	1.69106e-05	1.54151e-05	5.69857e-06	8.97103e-06	8.70116e-06	3.61732e-06	7.00493e-06	3.45691e-06
3a,6-Dihydroxy-9-(3-hydroxy-3-methylbutyl)-4-methoxy-3a,12a-dihydro-5H-furo[3',2':4,5]furo[3,2-b]xanthen-5-one	1.18349e-07	8.80989e-08	1.65649e-07	1.86659e-07	3.21372e-07	2.77553e-07	1.87508e-07	1.81023e-07	1.31377e-07
Glu-Leu	7.79846e-06	7.09953e-06	8.44578e-06	3.78478e-06	5.34081e-06	5.86974e-06	1.41481e-06	2.11045e-06	2.25707e-06
Ser-Ser	8.6621e-06	1.02384e-05	5.60945e-06	4.19564e-06	6.54225e-06	6.42087e-06	2.77766e-06	2.83321e-06	4.44617e-06
6-[3-[(3,4-dimethoxyphenyl)methyl]-4-methoxy-2-(methoxymethyl)butyl]-4-methoxy-1,3-benzodioxole	9.69488e-06	9.18553e-06	6.21741e-06	4.09554e-06	4.72296e-06	5.26423e-06	6.43869e-06	7.5336e-06	4.09098e-06
Alanyl-Proline	8.37046e-05	8.769e-05	7.26849e-05	5.76002e-05	5.77186e-05	7.30156e-05	1.06853e-05	7.87491e-06	9.79962e-06
2-Fluoro-4-biphenylylboronic acid	2.03097e-06	1.66189e-06	2.18813e-06	3.26013e-06	2.70566e-06	2.93758e-06	8.80389e-07	1.85721e-06	1.01351e-06
7-Keto-8-aminopelargonic acid	2.23549e-05	2.07392e-05	2.22851e-05	2.22438e-05	2.20385e-05	2.32861e-05	7.3556e-06	2.75346e-05	3.5084e-05
3(2H)-Pyridazinone, 4-chloro-5-(4-morpholinyl)-	3.04126e-05	2.95237e-05	2.78739e-05	2.80553e-05	3.19465e-05	3.54155e-05	2.02135e-05	2.2874e-05	1.98927e-05
1-Chloro-3-(triphenylphosphoranylidene)acetone	3.6245e-05	3.36842e-05	2.98779e-05	3.15923e-05	1.88283e-05	1.94003e-05	1.29748e-05	1.48067e-05	1.35494e-05
(Chloromethyl)(triphenyl)phosphonium cation	8.53926e-06	1.46995e-05	1.39867e-05	8.64799e-06	1.47848e-05	9.13392e-06	6.48738e-06	6.13171e-06	5.64733e-06
1-(3,4-Dichlorobenzyl)piperazine	3.31059e-05	3.0595e-05	2.85044e-05	2.97861e-05	3.19808e-05	3.54281e-05	2.54269e-05	2.30478e-05	1.86734e-05
4(1H)-Quinolinone, 3-bromo-8-methoxy-2-methyl-	8.05236e-06	2.98253e-06	7.15679e-06	6.77417e-06	6.29828e-06	7.68572e-06	7.32934e-06	3.19727e-06	2.7021e-06
1-Palmitoyl-2-arachidonoyl-sn-glycero-3-phosphoserine	2.47713e-05	2.57237e-05	2.19027e-05	1.3219e-05	1.33631e-05	1.18734e-05	1.0657e-05	7.51377e-06	7.81405e-06
(2-{[3-hydroxy-2-tetradecanamidooctadec-4-en-1-yl phosphonato]oxy}ethyl)trimethylazanium	0.000230187	0.000233148	0.000214596	0.000151301	0.000171663	0.000164415	0.000187394	0.000123789	0.000165947
.alpha.-Tocopherol nicotinate	1.86465e-05	1.90965e-05	1.77564e-05	2.254e-05	2.37511e-05	2.36305e-05	2.31082e-05	1.76387e-05	2.08886e-05
6-Thioinosine	9.71272e-05	7.77649e-05	9.42482e-05	8.62437e-05	0.000100454	9.31779e-05	0.000274047	0.000287256	0.000218862
[(7-Oxo-7H-benzo[de]anthracen-3-yl)sulfanyl]acetic acid	5.8243e-06	5.31009e-06	2.19372e-06	4.23599e-06	6.58113e-06	5.09935e-06	1.15434e-05	1.77083e-05	6.78358e-06
4,5-Dimethyl-1,3-oxazole-2-thiol	0.000111776	6.04811e-05	8.23636e-05	0.000124599	0.000117618	0.000109523	6.11021e-05	3.59305e-05	5.46223e-05
Methanone, (2,2,3,3-tetramethylcyclopropyl)[1-(4,4,4-trifluorobutyl)-1H-indol-3-yl]-	2.53538e-06	2.77527e-06	6.07846e-06	8.73349e-06	6.44926e-06	4.55282e-06	6.05565e-06	3.69052e-05	7.22015e-06
1,3,4,6,7,8-Hexahydro-1-methyl-2H-pyrimido[1,2-a]pyrimidine	2.99846e-06	3.05079e-06	3.12086e-06	2.85597e-06	2.49572e-06	2.9414e-06	5.59974e-06	2.71e-06	2.47149e-06
LysoPC(0:0/18:0)	4.56629e-05	5.47845e-05	5.31521e-05	2.53881e-05	2.69458e-05	2.56944e-05	6.43792e-05	9.50543e-05	0.00010404
LPE(O-18:2)	2.2895e-05	3.68411e-05	1.11862e-05	1.87586e-05	2.25428e-05	2.33516e-05	3.48075e-05	2.25893e-05	2.93224e-05
PC(44:12)	2.69674e-05	3.29136e-05	2.09285e-05	2.90408e-05	2.52387e-05	2.71681e-05	2.47626e-05	2.50494e-05	2.50944e-05
PC(33:0)	8.71144e-07	1.95861e-06	7.99305e-07	5.19481e-06	4.05823e-06	3.01562e-06	4.43149e-06	3.64932e-06	4.38567e-06
PC(37:5)	0.000162793	0.000172129	0.000168662	0.000154165	0.000149455	0.000136819	0.000164387	0.000131763	0.000142308
5'-Phosphoribosyl-5-amino-4-imidazolecarboxamide (AICAR)	2.86446e-06	2.39243e-06	3.54797e-06	1.1371e-06	1.27655e-06	1.33372e-06	9.48365e-07	1.00717e-06	7.34255e-07
(S)-3,4-Dihydroxybutyric acid (lithium hydrate)	1.29593e-05	8.91449e-06	2.35519e-05	6.09532e-06	2.47391e-05	9.22254e-06	9.24503e-06	7.83747e-06	3.08496e-05
Metharbital	1.72219e-06	1.80446e-06	1.70871e-06	1.54482e-06	1.62355e-06	1.51308e-06	1.66807e-06	1.47645e-06	1.4365e-06
1,1-Difluoro-5-azaspiro[2.4]heptane	5.14925e-06	5.39425e-06	8.89508e-08	5.00719e-06	5.02656e-06	5.94482e-06	5.31142e-06	7.42356e-08	5.09132e-06
5-Bromo-4-fluoro-2-hydroxybenzoic acid	3.897e-05	3.77764e-05	3.38773e-05	3.81468e-05	3.94313e-05	2.92491e-05	3.52651e-05	3.73452e-05	3.10611e-05
5-(Galactosylhydroxy)-L-lysine	6.12141e-06	6.71083e-06	6.29917e-06	3.56639e-06	3.70315e-06	3.88284e-06	2.21263e-06	1.59723e-06	1.79059e-06
4-(Methylnitrosamino)-1-(1-oxido-3-pyridinyl)-1-butanone	3.21482e-06	2.7793e-06	3.42313e-06	3.62711e-06	3.95253e-06	4.13502e-06	5.87122e-06	7.29484e-06	2.91609e-06
Lappaconitine	2.82791e-06	2.4965e-06	2.23693e-06	1.75783e-06	2.15075e-06	2.66826e-06	5.30442e-07	5.03717e-07	3.4151e-07
Moxonidine	1.14391e-05	1.19638e-05	8.93475e-06	1.11642e-05	1.11238e-05	1.09535e-05	8.48862e-06	6.38407e-06	9.8666e-06
4-Methylpiperidine-1-carboximidamide	7.56599e-06	6.89779e-06	7.67713e-06	4.62846e-06	4.47934e-06	7.88091e-06	4.46587e-06	8.29796e-06	7.18538e-06
Vardenafil	5.47843e-06	3.01396e-06	5.21e-06	8.57038e-06	8.72471e-06	1.05393e-05	2.45583e-06	4.07059e-06	1.43503e-06
(2R)-3-Hydroxyisovaleroylcarnitine	4.86171e-06	5.1845e-06	4.23688e-06	1.70081e-05	1.73629e-05	1.66155e-05	1.13509e-05	1.97931e-05	2.42866e-05
5-Bromoindoline	9.20168e-06	8.88438e-06	3.35624e-05	2.01733e-05	1.66589e-05	7.43441e-06	2.77638e-05	4.90163e-06	7.60072e-06
N-(3-Chlorobenzyl)-9H-purin-6-amine	6.72467e-06	5.66896e-06	4.01595e-06	1.04813e-05	1.33229e-05	1.59638e-05	9.89983e-06	1.39541e-05	2.88415e-05
4-Chloro-5,7-diphenyl-7H-pyrrolo[2,3-d]pyrimidine	2.45211e-05	2.57445e-05	4.92906e-05	3.11387e-05	4.11416e-05	3.46426e-05	1.62934e-05	7.14266e-05	3.55464e-05
2-Oleoyl-1-stearoyl-sn-glycero-3-phosphoserine	3.28075e-06	3.17021e-06	1.98077e-06	4.01981e-06	2.76701e-06	3.00568e-06	2.72834e-06	2.66683e-06	2.60605e-06
2-Oleoyl-1-palmitoyl-sn-glycero-3-phosphoserine	8.23816e-05	9.50047e-05	6.24932e-05	8.07211e-05	5.56621e-05	6.2558e-05	6.88598e-05	6.65106e-05	6.74586e-05
3-(2-Ethylhexoxy)propan-1-amine	1.04145e-06	1.04517e-06	1.23616e-06	1.39142e-06	2.38029e-06	5.11086e-05	7.7218e-07	6.43859e-06	3.98194e-06
1-Palmitoyl-2-thiopalmitoyl phosphatidylcholine	0.00154349	0.00157902	0.00174289	0.000895126	0.000944205	0.00085766	0.000837738	0.000905651	0.000744743
9S,15S-Dihydroxy-5Z,13E-prostadienoic acid	0.000490056	0.000324607	0.000462339	0.000462638	0.000330141	0.000488692	0.000399777	0.000287096	0.000481708
Arachidonic sulfonic acid	0.00124228	0.00127566	0.00120483	0.000349939	0.000346986	0.000583767	0.00171515	0.00129394	0.00114374
Nitrophenylphosphate	5.18769e-06	5.22067e-06	8.50916e-06	6.36566e-06	9.06509e-06	6.13586e-06	7.38272e-06	6.18831e-06	5.73433e-06
FA 18:3+2O	7.5696e-05	7.37231e-05	6.3667e-05	6.16991e-05	6.47453e-05	7.37359e-05	5.98106e-05	5.68572e-05	5.41158e-05
PC(36:5)	2.13673e-05	2.40471e-05	2.85717e-05	2.19803e-05	1.94892e-05	2.17561e-05	2.3917e-05	1.91997e-05	2.37583e-05
Hexadecatetraenoylcarnitine (Car(16:4))	7.6191e-05	9.02334e-05	7.9798e-05	7.6784e-05	7.90641e-05	8.28882e-05	8.54504e-05	5.78989e-05	6.80316e-05
2-Iodo-4-(trifluoromethyl)phenol	2.07761e-05	2.18742e-05	2.05805e-05	2.0144e-05	2.05739e-05	2.0217e-05	1.9277e-05	1.36452e-05	1.26107e-05
6-(Chloromethyl)-N2-(2-naphthyl)-1,3,5-triazine-2,4-diamine	2.59853e-06	2.54244e-06	1.94802e-06	3.48537e-06	3.50691e-06	3.63306e-06	4.89548e-06	5.06595e-06	4.77729e-06
(4-Oxo-1,2,3-benzotriazin-3(4H)-yl)acetic acid	1.97288e-05	1.78731e-05	1.5802e-05	2.78136e-05	2.89158e-05	2.66001e-05	3.55304e-05	3.85165e-05	3.61092e-05
Pro-Arg	1.73187e-05	1.64399e-05	1.30412e-05	1.03507e-05	1.43016e-05	1.61368e-05	5.07876e-06	4.37927e-06	6.09123e-06
Glu-Asp	3.48228e-06	3.3466e-06	2.64496e-06	4.92689e-06	5.6031e-06	5.77982e-06	3.07653e-06	3.03791e-06	4.07482e-06
N-Acetyl-D-glucosamine 6-phosphate	2.55205e-05	2.82508e-05	1.67396e-05	0.000123789	0.000130735	0.000130829	0.000105793	7.07784e-05	9.73457e-05
4-{[4-(Acetyloxy)benzoyl]amino}benzoic acid	1.13446e-06	9.31878e-07	1.03715e-06	2.83126e-06	3.52055e-06	3.25534e-06	2.90759e-06	2.91668e-06	2.3249e-06
3-Amino-1,1,1-trifluoro-2-propanol	2.45749e-07	1.23348e-07	6.65721e-06	1.11121e-05	1.74379e-07	1.16192e-07	1.02504e-05	1.78156e-05	2.16092e-05
4-[3-(Trifluoromethyl)benzyl]piperidine	1.21443e-05	1.85302e-05	7.15062e-06	3.96207e-06	4.43259e-06	4.95638e-06	1.93357e-06	3.9958e-07	1.04779e-06
Asn-Thr	8.84361e-06	8.67355e-06	6.28607e-06	4.06978e-06	5.10582e-06	5.3302e-06	1.73389e-06	1.0976e-06	2.00706e-06
6,6'-Benzene-1,2-diylbis(1,3,5-triazine-2,4-diamine)	4.20289e-07	4.1318e-07	6.95506e-07	5.31625e-07	6.32427e-07	5.30613e-07	9.0726e-07	1.56019e-06	5.47615e-07
6-Dimethylamino-4-ketohexanoic acid	7.13742e-06	6.95032e-06	7.5585e-06	7.17665e-06	7.54186e-06	8.74848e-06	1.21925e-06	1.09263e-05	1.94443e-05
2,4-Dioxo-4-(3-pyridinyl)butanoic acid	2.8217e-06	3.24337e-06	3.36032e-06	2.45587e-06	2.58205e-06	2.11983e-06	3.87552e-06	2.74111e-06	3.15014e-06
Homomangiferin	2.44645e-06	2.19749e-06	2.28852e-06	2.34811e-06	2.57083e-06	2.75888e-06	1.37725e-06	1.62413e-06	1.3223e-06
6-(3-Chloro-4-methylanilino)-2,4(1H,3H)-pyrimidinedione	4.02393e-05	4.31294e-05	3.36227e-05	3.56567e-05	3.64413e-05	3.78001e-05	2.64619e-05	2.55136e-05	2.35183e-05
(3.beta.,5.Xi.,9.Xi.,22.beta.)-22-Hydroxyolean-12-en-3-yl 6-deoxyhexopyranosyl-(1->2)hexopyranosyl-(1->2)hexopyranosiduronic acid	1.49013e-07	1.88495e-07	9.29909e-08	5.93719e-08	5.0173e-08	1.96428e-08	7.58527e-08	1.88e-09	2.82811e-08
2-Phosphonoethylphosphonic acid	0.000125059	0.000117411	0.000109373	9.76135e-05	9.65268e-05	0.000107253	0.000104596	8.06919e-05	0.000108185
Polyoxyethylene_(600)_mono-_ricinoleate	1.76399e-06	2.46288e-06	7.77176e-07	2.84408e-06	2.38632e-06	2.86937e-06	3.91817e-06	2.95275e-06	3.47608e-06
4-Fluorobenzenesulfonamide	2.81766e-05	3.92227e-05	2.93661e-05	3.57503e-05	4.01693e-05	3.19552e-05	6.40388e-05	5.66727e-05	8.01175e-05
Tyr-Phe	1.67158e-05	1.94271e-05	1.94102e-05	7.07165e-06	9.48115e-06	1.34926e-05	2.28522e-06	3.3469e-06	3.4279e-06
1-(2,4-Dihydroxyphenyl)-2-(4-nitrophenyl)ethanone	2.63977e-05	3.06034e-05	2.52103e-05	1.6114e-05	1.96445e-05	1.59114e-05	1.25174e-05	8.06373e-06	9.83049e-06
AMP-Deoxynojirimycin	1.70173e-06	1.85568e-06	5.63863e-06	7.61736e-06	4.99492e-06	8.61533e-06	9.15668e-06	1.12672e-05	1.60151e-06
2-Chloro-4-(dimethylamino)-5-fluoropyrimidine	7.57082e-05	6.87221e-05	8.868e-05	7.31679e-05	8.71968e-05	7.09573e-05	8.87178e-05	8.86945e-05	7.66956e-05
[1,2,4]Triazolo[4,3-a]quinazolin-5(1H)-one, 2,4-dihydro-4-methyl-1-thioxo-	2.04261e-06	2.09027e-06	6.35325e-07	1.34497e-06	2.21321e-06	2.05964e-06	4.54156e-06	2.04105e-06	3.79555e-06
LPI(18:1)	2.39575e-06	3.87733e-06	2.86592e-06	7.71493e-06	8.10649e-06	9.26335e-06	4.13779e-06	3.59256e-06	4.0696e-06
LPE(20:5)	6.14922e-07	9.01426e-07	5.05224e-07	3.55524e-07	4.12045e-07	3.2006e-07	4.35128e-07	2.96679e-07	5.7685e-07
LPE(22:4)	4.51194e-06	6.36504e-06	2.30532e-06	8.09187e-06	9.0656e-06	8.15535e-06	1.63584e-05	1.19176e-05	1.40455e-05
Desmethylcerivastatin	2.17382e-06	1.62335e-06	2.4462e-06	1.03307e-06	1.20846e-06	1.1561e-06	3.23775e-07	3.9472e-07	3.23258e-07
3-Oxo-2-[3-(trifluoromethyl)phenyl]-2,3-dihydro-1H-isoindole-4-carboxylic acid	1.93633e-06	1.27415e-06	8.00266e-07	8.24887e-06	6.72971e-06	6.9384e-06	2.28691e-05	1.69036e-05	2.60568e-05
Asn-Arg	4.25927e-06	3.84074e-06	3.09741e-06	1.33237e-06	2.35254e-06	2.38257e-06	9.14781e-07	8.61612e-07	1.28377e-06
2-(4-Fluorophenyl)-2,3-dihydro-1H-perimidine	4.30159e-06	4.40071e-06	3.23771e-06	3.99576e-06	3.97685e-06	4.26205e-06	7.81179e-06	7.4196e-06	6.60032e-06
4-(Pentafluorosulfanyl)aniline	2.58735e-05	2.27678e-05	2.14487e-05	2.96877e-05	2.49999e-05	2.91128e-05	3.11336e-05	2.75453e-05	2.71535e-05
6.alpha.-Hydroxybudesonide	3.78243e-06	3.64469e-06	4.25035e-06	2.95346e-06	2.76227e-06	3.48607e-06	1.54256e-06	1.44211e-06	1.06911e-06
5-(4-Nitro-1H-pyrazol-1-yl)-1H-tetraazole	2.92551e-06	3.59875e-06	2.89042e-06	5.37786e-06	6.05053e-06	4.75412e-06	6.33651e-06	5.03801e-06	4.48819e-06
Methyl 6-hydroxy-1H-indole-3-carboxylate	1.34376e-05	9.1027e-06	9.58432e-06	8.94315e-06	9.26037e-06	4.57938e-05	4.77329e-05	9.80824e-06	2.02451e-05
4-Bromo-2,6-di-tert-butylphenol	6.49414e-06	6.13133e-06	8.45111e-06	1.94055e-05	2.22232e-05	1.7554e-05	6.82827e-05	7.24838e-05	3.36083e-05
1-O-Hexadecyl-2-O-(2E-butenoyl)-sn-glyceryl-3-phosphocholine	2.73967e-05	3.22832e-05	1.39087e-05	7.08388e-05	8.26331e-05	7.7141e-05	9.55032e-05	0.000106152	0.000116919
N-Cyclohexanecarbonylpentadecylamine	1.93315e-06	5.75813e-06	1.53541e-06	1.99289e-06	1.96054e-06	1.36813e-06	1.90898e-06	2.40073e-06	1.61401e-06
1,3,8-Trimethyl-3,9-dihydro-1H-purine-2,6-dione	1.29158e-05	3.94368e-06	1.41392e-05	9.29574e-06	1.19531e-05	1.59883e-05	1.69011e-05	9.74497e-06	9.28515e-06
1-O-(9Z-Octadecenyl)-sn-glycero-2,3-cyclic-phosphate	4.02626e-06	3.55284e-06	5.69455e-06	7.46883e-05	0.000101128	0.000112885	3.49332e-06	9.18509e-05	1.37583e-05
Finasteridecarboxylic acid	2.3189e-05	2.52841e-05	2.23304e-05	5.5227e-05	6.58533e-05	7.60364e-05	1.98148e-05	3.16753e-05	1.42402e-05
Ciprostene	0.00060747	0.000429335	0.00048	0.000630081	0.000502504	0.00059001	0.000650446	0.000477731	0.000464178
Dihydrocapsaicin	5.27508e-05	4.10044e-05	8.1673e-05	3.88122e-05	4.28842e-05	7.32256e-05	8.56121e-06	1.26423e-05	4.41268e-06
PC(44:11)	2.06137e-05	2.72719e-05	1.4977e-05	4.14437e-05	3.17573e-05	3.45408e-05	5.51045e-05	7.05124e-05	5.76174e-05
Oxotridecanoylcarnitine (Car(13:1-O))	0.000106412	0.000105928	0.000105532	7.47031e-05	7.67404e-05	7.67651e-05	0.000133297	9.94974e-05	0.000104806
Xanthotoxol	4.28972e-07	1.02796e-06	1.25647e-06	1.09063e-06	1.19895e-06	1.02934e-06	9.62265e-07	7.3903e-07	7.80032e-07
5-Bromo-3-chloropyridin-2-ol	4.01395e-06	3.09825e-06	3.20361e-06	3.9704e-06	3.02835e-06	3.38082e-06	3.21752e-06	2.3935e-06	2.23142e-06
2,6-Difluoro-4-iodophenol	4.7144e-05	4.908e-05	4.1261e-05	5.05015e-05	5.27656e-05	5.52837e-05	4.75941e-05	1.27916e-05	1.15616e-05
Asp-Asn	3.41032e-06	3.42006e-06	2.36759e-06	3.02264e-06	3.46915e-06	3.58327e-06	1.98666e-06	1.81095e-06	2.31416e-06
Gallacetophenone-4'-methyl ether	2.76658e-07	1.87824e-07	1.12874e-07	1.46261e-07	6.81996e-07	1.89478e-07	4.43735e-07	5.04239e-07	5.55452e-07
2-Methyl-4-phenyl-5-thiazolecarboxylic acid	6.46155e-07	7.04812e-07	2.49076e-06	1.09953e-05	1.13752e-06	9.44346e-07	1.18678e-05	1.06697e-06	1.11758e-05
N-(3-Chloro-1,4-dioxo-1,4-dihydro-2-naphthalenyl)acetamide	1.28622e-06	1.41681e-06	4.39116e-06	2.01889e-06	1.95891e-06	2.1887e-06	1.11232e-06	2.89254e-06	1.75656e-06
2-Chloro-5-(5-formylfuran-2-yl)benzoic acid	6.52447e-06	5.19968e-06	8.13305e-06	5.69804e-06	5.46577e-06	5.49364e-06	9.99486e-06	1.00809e-05	6.50178e-06
3,5-Diphenylcyclopentane-1,2,4-trione	1.3439e-07	4.55159e-07	2.78397e-07	3.25135e-06	3.76302e-06	3.71206e-06	6.7306e-06	5.47075e-06	3.46473e-06
6-Iodopurine	1.83004e-06	1.40233e-06	1.56933e-06	2.30708e-06	3.15072e-06	3.13533e-06	4.90662e-06	5.17818e-06	4.21827e-06
3-Nitrophenylhydrazine	9.47146e-06	8.3002e-06	1.24852e-05	6.07521e-06	6.84114e-06	6.37487e-06	1.71222e-05	2.87928e-05	1.33673e-05
Bicyclo-prostaglandin E1	0.000216081	0.00022081	0.000191935	9.33445e-05	9.66289e-05	0.000141218	0.00021236	0.000108044	0.000204455
Flumequin	2.1017e-05	1.99102e-05	1.79962e-05	1.84197e-05	1.87835e-05	1.95199e-05	1.91234e-05	1.6921e-05	2.07471e-05
Dihydroergocristine	5.88347e-06	5.94312e-06	2.87673e-06	7.08142e-06	8.12823e-06	7.19812e-06	1.64523e-05	1.59559e-05	1.13189e-05
Artocarpin	0.00163746	0.00220928	0.0023695	0.00218738	0.00212814	0.00217383	0.00170904	0.00223378	0.00205749
PC(22:2)	6.21625e-06	7.42212e-06	2.97379e-06	2.29531e-05	1.96247e-05	1.78488e-05	2.54357e-05	2.64983e-05	3.04339e-05
Glyceraldehyde	1.11809e-05	1.04973e-05	1.06269e-05	1.03343e-05	1.42174e-07	1.44884e-07	1.00388e-05	1.63786e-05	2.36415e-05
Allose	1.43395e-05	1.58278e-05	1.43844e-05	1.2622e-05	1.36177e-05	1.30053e-05	1.15317e-05	1.12899e-05	1.64276e-05
3-Methylcyclohexanethiol	2.96082e-06	4.35737e-06	2.93696e-06	4.76434e-06	5.38411e-06	4.54787e-06	1.84071e-06	2.28327e-06	2.76034e-06
Venalstonine	7.76229e-06	5.16566e-06	1.37616e-05	6.47058e-06	6.6912e-06	7.44915e-06	7.43076e-07	6.90517e-07	3.72271e-07
LNnT	1.17665e-06	1.15815e-06	1.05754e-06	9.90327e-07	1.17779e-06	1.18761e-06	1.28316e-06	1.02227e-06	1.42575e-06
Asticolorin_B	0.000482954	0.000423308	0.000282334	0.000560782	0.000668291	0.000583051	0.000232486	0.000211889	0.000356523
2,6-Diamino-1H-s-triazine-4-thione	0.00102778	0.00102518	0.000915614	0.00101393	0.00102967	0.0011139	0.00093122	0.000921693	0.00102224
N-(2-Thienylmethyl)-7H-purin-6-amine	2.68801e-06	2.39212e-06	2.52876e-06	2.30516e-06	2.66149e-06	2.7022e-06	1.24886e-06	1.47859e-06	1.52765e-06
Karanjin	3.69926e-05	3.36848e-05	3.27873e-05	3.20742e-05	2.933e-05	3.35738e-05	2.36611e-05	2.31378e-05	2.0939e-05
Amidosulfonic_acid	6.75272e-06	2.6016e-05	2.6497e-05	1.58399e-05	9.80027e-06	1.03846e-05	1.71545e-05	6.63147e-06	1.39802e-05
5-((1E,3E)-Hepta-1,3-dien-1-yl)-1,2,3-trihydroxycyclopentanecarboxylic acid	3.11825e-06	2.97497e-06	1.65922e-06	4.30049e-06	3.93341e-06	4.94087e-06	4.06484e-06	1.50321e-06	2.44016e-06
1,2-Dipalmitoyl-sn-glycero-3-phospho-(1'-rac-glycerol)	0.000254924	0.00026699	0.000226978	5.23028e-05	4.47229e-05	4.54208e-05	7.16382e-05	5.83672e-05	5.99477e-05
7-Amino-4-methylquinolin-2-ol	2.39185e-05	2.32005e-05	1.52268e-05	2.28816e-05	1.68894e-05	2.03782e-05	1.76317e-05	3.38528e-05	3.00405e-05
4-Methylerlotinib	6.07339e-06	5.58075e-06	4.60351e-06	4.66752e-06	6.17567e-06	6.09421e-06	2.41182e-06	2.76041e-06	1.24584e-05
Chlorothalonil-4-hydroxy	1.32498e-05	1.35646e-05	1.38076e-05	1.33762e-05	1.10978e-05	1.29422e-05	1.30061e-05	8.754e-06	8.47881e-06
Ebastin	4.4037e-06	3.27706e-06	4.41257e-06	3.09705e-06	5.35509e-06	5.07303e-06	1.54602e-07	1.28486e-06	2.41859e-07
Pentachlorophenol	1.02309e-06	1.16145e-06	9.51351e-07	2.47109e-06	2.53241e-06	2.58511e-06	5.55556e-06	9.03285e-06	1.25903e-05
Warfarin	1.15311e-05	1.01023e-05	1.01626e-05	1.03666e-05	1.3027e-05	1.13244e-05	2.28762e-05	2.53869e-05	1.91087e-05
Oxotridecenoylcarnitine (Car(13:2-O))	3.42041e-05	3.46695e-05	2.95735e-05	3.78038e-05	4.15525e-05	5.04418e-05	4.82118e-05	3.36996e-05	4.15698e-05
Piperolein A	4.82451e-06	4.95275e-06	5.59514e-06	3.60712e-06	3.76536e-06	3.61979e-06	2.93414e-06	4.58111e-06	4.14153e-06
2-Amino-3-(1H-pyrazol-1-yl)propanoic acid	1.38752e-05	1.75268e-05	2.01951e-05	2.52967e-05	2.68381e-05	1.74217e-05	1.02615e-05	8.95231e-06	1.22565e-05
Asn-Asp	3.00771e-06	2.6272e-06	2.14583e-06	2.58734e-06	3.30456e-06	3.2733e-06	1.74137e-06	1.39825e-06	1.52759e-06
Thiolutin	2.79203e-06	2.6592e-06	3.14326e-06	3.46982e-06	3.6345e-06	3.79358e-06	4.4975e-06	3.45231e-06	1.77665e-06
Ala-Asp	3.17822e-06	2.87559e-06	2.5452e-06	3.62095e-06	4.62258e-06	4.46156e-06	2.33728e-06	2.60457e-06	2.68008e-06
Methyl 4-hydroxy-3,5-dinitrobenzoate	3.56565e-05	3.60629e-05	1.88187e-05	1.99019e-05	2.15708e-05	2.18076e-05	2.68774e-05	1.58036e-05	2.92301e-05
Cyclocytidine	0.000139516	0.000146062	0.000119696	0.000137	0.000138932	0.000124573	0.000102695	6.61447e-05	8.82473e-05
2-Amino-6-(methylsulfanyl)-3,5-pyridinedicarbonitrile	4.81638e-05	4.79584e-05	2.96811e-05	5.94958e-05	6.59571e-05	7.06792e-05	3.78183e-05	6.29651e-05	9.10616e-05
PyroGlu-Val	2.88236e-06	3.23732e-06	2.06295e-06	1.67976e-06	2.07733e-06	2.31139e-06	1.0747e-06	6.95132e-07	1.45322e-06
5-Bromo-4-isopentylpyrimidine	1.62916e-05	1.63695e-05	1.4772e-05	1.34193e-05	1.4072e-05	1.65647e-05	6.78609e-06	5.98655e-06	4.93104e-06
[3-[[2,3-dihydroxypropoxy]-hydroxyphosphoryl]oxy-2-hexadecanoyloxypropyl] hexadecanoate	0.000317165	0.000343576	0.000327438	0.000172076	0.000182151	0.000207948	0.000158278	0.000135176	0.000182468
16.beta.-Hydroxyfurazabol	3.9844e-06	8.02515e-06	2.67069e-06	3.34112e-06	1.54976e-05	2.38922e-05	5.38787e-06	9.35574e-06	4.65002e-06
Atazanavir	1.06953e-05	1.29047e-05	1.14068e-05	1.01071e-05	1.11853e-05	1.07334e-05	9.53284e-06	5.94578e-06	9.36836e-06
Tolmetin	9.35034e-06	9.05565e-06	7.1886e-06	9.73103e-06	0.000267373	1.97777e-05	8.19487e-06	6.64983e-06	1.21182e-05
Riluzole	1.76088e-05	2.08812e-05	1.68689e-05	2.45868e-05	2.45987e-05	2.52561e-05	3.83634e-05	3.61859e-05	4.69419e-05
Candoxatril	3.08107e-06	1.42316e-06	8.88312e-07	1.69133e-06	1.34775e-06	2.3609e-06	1.39239e-06	2.30074e-06	2.05118e-06
LPC(20:4)	0.000379643	0.000333247	0.000225843	0.000210449	0.000226159	0.000209283	0.00050593	0.00137745	0.000519625
1-(2,5-Dimethylphenoxy)-3-(4-morpholinyl)-2-propanol	1.80939e-06	1.91457e-06	1.50516e-06	1.88779e-06	1.82545e-06	1.88139e-06	1.84859e-06	1.91931e-06	1.85788e-06
Haplamine	2.44397e-05	1.68755e-05	1.40451e-05	2.05186e-05	2.25742e-05	2.10872e-05	1.33128e-05	1.58688e-05	1.63144e-05
Cyclo(L-Leu-L-Pip-L-Aoe-D-Phe)	5.02784e-07	4.46039e-07	5.54071e-07	9.59181e-07	1.15288e-06	1.09188e-06	2.33328e-08	1.88e-09	2.11932e-09
6b-Hydroxy-3,14b,14c-trimethyl-5-oxo-2,3,4,5,6b,7,8,8a,9,14,14b,14c,15,16-tetradecahydro-4,16a-epoxy[1]benzoxocino[7',8':6,7]indeno[1,2-b]indol-3-yl acetate	1.88149e-06	1.56648e-06	4.7568e-06	6.78355e-06	7.93939e-06	8.54297e-06	1.32677e-06	2.26249e-06	1.17118e-06
5,10-Dihydro-10-phenophosphazinol 10-oxide	2.12477e-05	9.64889e-06	6.03531e-06	6.42054e-06	6.08216e-06	6.08303e-06	4.6337e-06	4.60574e-06	8.71089e-06
1,6-Anhydro-.beta.-D-glucose	1.85916e-05	1.93158e-05	1.87501e-05	1.94029e-05	2.00262e-05	1.91641e-05	1.79519e-05	3.01496e-05	4.12644e-05
Mifepristone	2.08226e-06	2.12158e-06	4.0411e-06	1.44781e-06	1.34321e-06	1.04399e-06	1.22905e-06	1.31013e-06	1.11492e-06
3-[4-(4-Hydroxy-2-quinazolinyl)phenyl]-1,3-oxazolidin-2-one	7.43657e-07	6.47098e-07	4.70349e-07	5.92839e-07	8.14813e-07	7.47098e-07	3.34591e-07	1.04241e-06	4.70809e-07
2-Isobutyl-1,3-dioxo-2,3-dihydro-1H-Isoindole-5-carboxylic acid	3.90406e-05	3.5665e-05	3.35814e-05	3.46244e-05	3.92441e-05	4.67059e-05	2.2607e-05	2.81615e-05	2.38237e-05
Mangiferursanone	1.42257e-06	1.69537e-06	1.45277e-06	2.75086e-06	2.54277e-06	2.35475e-06	1.53397e-06	1.5541e-06	1.74927e-06
4-Amino-6-chloropyrimidine-5-carbaldehyde	0.000391278	0.00160082	0.00128635	0.000424798	0.00108876	0.000448519	0.00132939	0.00109233	0.0010483
5-[(3-Pyridinylmethyl)sulfanyl]-4H-1,2,4-triazol-3-amine	6.21039e-06	9.19909e-06	4.61596e-06	2.70661e-05	2.54239e-05	2.39695e-05	1.32254e-05	7.09941e-06	7.1622e-06
2,8,9-Triisobutyl-2,5,8,9-tetraaza-1-phosphabicyclo[3.3.3]undecane solution	1.3861e-05	1.22352e-05	1.73849e-05	2.24104e-05	1.94738e-05	1.74504e-05	2.21982e-05	2.03022e-05	1.54609e-05
LysoPC(22:1(13Z))	2.02087e-07	2.67004e-07	1.37692e-07	8.70733e-08	1.79928e-09	1.15144e-07	8.18599e-08	2.1866e-07	1.83903e-09
7,3'-Dimethoxy-3-hydroxyflavone	1.78702e-05	4.13676e-06	4.10111e-06	5.25358e-06	3.59443e-06	3.34924e-06	3.49054e-05	3.91282e-05	4.90755e-06
Prostaglandin H1	6.14629e-06	5.80301e-06	3.18099e-06	3.3201e-06	5.64223e-06	4.38498e-06	5.67816e-06	3.20611e-05	5.55753e-05
Val-Gly-Val	3.31563e-05	2.03575e-05	3.31962e-05	3.75747e-05	4.83125e-05	3.83361e-05	6.16518e-05	7.88033e-05	3.29195e-05
.delta.-Decalactone	8.23332e-06	1.42966e-05	1.09213e-05	7.13818e-06	1.6877e-05	1.07048e-05	1.24702e-05	1.74984e-05	1.09546e-05
Lys-Val	1.15922e-05	1.17164e-05	9.91202e-06	1.90565e-05	2.01843e-05	2.0414e-05	1.67472e-05	1.97441e-05	2.46567e-05
DL-Isocitric acid lactone	7.45985e-06	6.832e-06	5.80662e-06	9.77971e-06	2.75506e-05	9.97308e-06	8.01533e-06	2.86374e-05	3.89953e-05
Urapidil	2.48234e-05	1.84726e-05	2.02155e-05	4.8124e-06	5.69977e-06	5.72278e-06	3.81907e-06	2.02739e-06	2.96747e-06
Glu-Asn	8.42239e-06	8.31265e-06	5.68228e-06	5.63391e-06	6.10604e-06	6.72517e-06	3.44083e-06	2.81218e-06	4.24848e-06
Rolofylline	5.7589e-05	6.33282e-05	4.05012e-05	3.09808e-05	2.32358e-05	3.70306e-05	3.41612e-06	8.29113e-07	5.50273e-06
5-[(2-Phenylethyl)amino]-1,3,4-thiadiazole-2(3H)-thione	3.263e-05	3.17427e-05	3.11902e-05	2.93884e-05	3.07708e-05	3.12744e-05	1.74626e-05	1.41882e-05	1.90153e-05
1-(4-Fluorophenyl)-2-propanone	9.1441e-06	1.04553e-05	1.01704e-05	9.09436e-06	9.0847e-06	8.436e-06	8.98549e-06	8.90645e-06	9.95623e-06
Trimethobenzamide	7.93476e-06	4.63338e-06	1.19003e-05	7.1103e-06	6.43709e-06	7.33598e-06	1.75425e-06	2.62287e-06	7.00473e-07
4-Hydroxyisophthalic acid	4.90525e-06	5.57097e-06	5.29194e-06	3.8514e-06	3.84681e-06	4.26549e-06	2.90833e-06	3.64443e-06	3.04393e-06
1-(3-Fluorobenzoyl)-4-piperidinecarboxylic acid	5.28526e-05	3.20982e-05	4.59451e-05	2.83444e-05	2.87508e-05	3.38267e-05	3.369e-05	1.88994e-05	1.66251e-05
3-Phosphonopropanoic acid	1.74799e-05	1.67492e-05	1.99034e-05	2.17283e-05	2.59474e-05	2.67536e-05	1.8249e-05	1.8409e-05	1.78794e-05
Sedoheptulosan	5.05721e-05	4.94245e-05	3.941e-05	4.07276e-05	4.57196e-05	4.46558e-05	2.69136e-05	2.15082e-05	2.56869e-05
Diclomezine	5.39235e-06	4.41654e-06	5.54654e-06	4.44973e-06	7.58111e-06	5.72349e-06	4.80776e-06	5.20082e-06	3.7387e-06
4-(2,4-Dichlorophenyl)-1,3-thiazole-2-carboxylic acid	4.6392e-06	2.5494e-06	3.37195e-06	3.72425e-06	3.80007e-06	3.76029e-06	3.57551e-06	3.19049e-06	1.71462e-06
Triphenylphosphine	1.60046e-06	1.20882e-06	1.41988e-06	2.00125e-06	2.28624e-06	2.46118e-06	5.21974e-06	5.45672e-06	4.36819e-06
PC(18:1(9Z)/P-16:0)	0.000684741	0.00069256	0.000784557	0.00240324	0.00264057	0.00229085	0.00228713	0.00267233	0.00220707
6,7-dimethoxy-2,2-dimethyl-2h-1-benzopyran	2.23479e-06	2.27833e-06	2.35438e-06	2.30455e-06	2.73797e-06	2.76464e-06	5.57166e-07	3.547e-07	3.1566e-07
PGF3alpha	0.000315329	0.000325099	0.000305809	0.00030329	0.000325361	0.000333129	0.000293447	0.000305335	0.00025388
PC(38:7)	1.43236e-05	1.43382e-05	1.28374e-05	1.50903e-05	1.79333e-05	1.93108e-05	2.30433e-05	1.48271e-05	1.86438e-05
4-Bromophenyl 1-methyl-1H-pyrazolo[3,4-d]pyrimidin-4-yl ether	1.65876e-05	1.679e-05	1.77769e-05	2.20469e-05	2.11199e-05	2.16463e-05	2.73812e-05	2.41638e-05	8.06775e-06
Asp-Gln	6.65187e-06	6.82511e-06	4.98427e-06	4.665e-06	5.42079e-06	5.61742e-06	2.85405e-06	2.16268e-06	2.97033e-06
Nomilin	2.70649e-07	2.20273e-07	1.36373e-07	1.59726e-07	2.93214e-07	2.49471e-07	3.69795e-08	1.72536e-08	4.97103e-08
1-Hexanol_arabinosylglucoside	1.59066e-06	1.08804e-06	9.84666e-07	9.61247e-07	8.90303e-07	1.07823e-06	4.32776e-07	1.05916e-07	6.06496e-07
5-[4-(Diethylamino)phenyl]-4-ethyl-4H-1,2,4-triazol-3-yl hydrosulfide	2.10708e-05	1.94212e-05	1.76539e-05	6.46271e-06	8.11907e-06	8.74694e-06	1.10189e-06	5.69924e-07	9.58268e-07
2-Hydroxy-5-chlorobiphenyl	1.61343e-05	1.66727e-05	1.77568e-05	1.85985e-05	2.59172e-05	1.35845e-05	1.31935e-05	1.81118e-05	3.42561e-06
1-Allylpiperazine	7.07338e-06	7.4585e-06	8.4544e-06	6.4752e-06	6.5728e-06	6.30119e-06	6.90708e-06	5.05781e-06	8.00623e-06
Isopropalin	1.80472e-05	1.95879e-05	8.94796e-06	9.47913e-06	1.14915e-05	1.23102e-05	9.63363e-06	7.09034e-06	8.9635e-06
1H-3-Benzazepine-7,8-diol, 6-chloro-2,3,4,5-tetrahydro-1-phenyl-	0.000159674	0.000141306	0.000117927	0.000130903	0.000152669	0.000155352	0.000106481	9.87279e-05	9.52457e-05
GKK 1032B	0.000110219	0.000126867	0.000100398	8.48047e-05	9.21722e-05	7.76276e-05	9.88223e-05	8.2449e-05	0.00010343
5-Hydroxymaltol	5.85109e-05	5.36434e-05	4.69068e-05	3.88262e-05	5.53149e-05	5.97616e-05	0.000115244	4.97304e-05	3.25915e-05
2-Acetylamino-3-mercapto-3-methylbutyric acid	0.000688149	0.000656586	0.000551648	0.000537213	0.000616693	0.000595006	0.000348405	0.000275589	0.00032919
5'-Fluoro-2'-hydroxy-4-methylchalcone	5.82755e-06	8.31809e-06	6.68411e-06	7.9162e-06	7.56587e-06	7.18836e-06	6.65348e-06	6.36801e-06	5.79968e-06
4-(1,3-Dioxo-1,3-dihydro-2H-isoindol-2-yl)-2-hydroxybenzoic acid	0.000266318	0.000187539	0.000242728	0.000770602	0.000570999	0.000892049	0.000561044	0.000487898	0.000377802
2-(Hexopyranosyloxy)-3-hydroxypropyl (7Z,10Z,13Z)-hexadeca-7,10,13-trienoate	2.4902e-06	4.65343e-06	4.93046e-06	3.46911e-06	3.5954e-06	3.40157e-06	3.99563e-06	2.29695e-06	2.75327e-06
DL-.beta.-Hydroxypalmitic acid	3.35977e-05	3.52695e-05	3.00575e-05	2.19441e-05	2.07823e-05	1.95082e-05	3.33476e-05	0.000105357	0.000156244
N-Arachidonylmaleimide	8.45197e-06	8.71451e-06	4.77577e-06	1.24272e-05	1.36208e-05	1.50935e-05	1.20857e-05	1.2801e-05	9.32728e-06
Paxilline	8.14475e-05	8.32565e-05	7.08928e-05	0.00028849	0.000287813	0.000298906	0.000113409	9.09521e-05	9.66706e-05
6-Acetyl-5.8-dimethoxy-2.2-dimethyl-2H-1-benzopyran	8.47369e-06	1.05917e-05	1.29255e-05	9.78077e-06	1.30345e-05	7.71678e-06	7.82687e-06	1.00816e-05	9.78919e-06
Stachybotramide	1.38082e-06	7.23296e-07	2.14179e-09	6.50342e-07	9.63666e-07	4.94478e-06	2.49218e-07	3.65831e-07	6.33128e-07
Bortezomib__	3.31062e-05	3.03396e-05	3.09806e-05	2.07055e-05	2.51925e-05	2.52176e-05	5.39995e-06	4.24479e-06	4.09611e-06
Cer(d18:0/16:0)	1.98973e-05	2.27283e-05	2.25413e-05	3.38731e-05	2.3899e-05	2.93777e-05	4.07814e-05	5.40896e-05	3.80567e-05
3,5-Di-tert-butyl-4-hydroxybenzoic acid	2.41764e-05	2.31501e-05	2.21754e-05	6.28448e-06	6.90914e-06	7.22617e-06	4.61418e-06	1.65026e-06	3.01031e-06
Bazedoxifene	2.64721e-06	2.235e-06	3.48918e-06	3.4324e-06	2.71936e-06	3.04201e-06	5.53725e-07	3.87218e-07	3.69566e-07
Paynantheine	1.08282e-05	1.03667e-05	8.19801e-06	8.50239e-06	9.09839e-06	9.16337e-06	3.88215e-06	2.7846e-06	2.38395e-06
Yohimbic acid	6.52798e-06	8.58683e-06	9.58692e-06	7.72554e-06	9.78342e-06	1.03299e-05	2.54678e-06	2.2537e-06	2.83501e-06
Gln-Thr	4.58911e-06	4.37051e-06	3.21211e-06	2.38662e-06	3.39283e-06	3.40176e-06	1.22406e-06	1.15283e-06	1.23544e-06
(2E)-3-(4-Fluorophenyl)-1-(4-methylphenyl)prop-2-en-1-one	6.68685e-06	5.64748e-06	5.38494e-06	6.2829e-06	6.6588e-06	6.75137e-06	5.66733e-06	6.89552e-06	5.50117e-06
2-Bromohypoxanthine	5.31747e-05	5.1802e-05	2.55176e-05	5.01519e-05	2.32118e-05	5.30707e-05	5.7561e-05	5.11632e-05	4.60611e-05
5,6,7,8-Tetrahydro-1H-spiro[benzo[4,5]thieno[2,3-d]pyrimidine-2,1'-cyclohexane]-4(3H)-thione	7.13378e-07	5.29475e-07	6.1808e-07	2.38151e-07	2.68935e-07	3.11533e-07	4.64871e-08	1.74983e-07	1.1968e-07
(4-Oxo-1,3-thiazolidin-3-yl)acetic acid	6.40092e-06	7.28962e-06	4.7128e-06	4.97959e-06	5.45332e-06	3.58724e-06	4.9242e-06	7.79303e-06	5.31924e-06
Soyacerebroside II	0.000253881	0.000214179	0.00023084	0.000193304	0.000197153	0.000219536	0.000197037	0.0001667	0.000179619
1-Phenyl-3-(trifluoromethyl)-1H-pyrazol-5-ol	6.07014e-06	6.80684e-06	8.65789e-06	6.6436e-06	7.05893e-06	5.53535e-06	6.92019e-06	5.85644e-06	7.02954e-06
4,6-Dinitro-o-cresol	2.96262e-05	2.84441e-05	2.31562e-05	1.54362e-05	6.62376e-06	4.76113e-06	7.86722e-06	8.37947e-06	6.95512e-06
4-Propyl-N-(2-pyridinylmethyl)benzenesulfonamide	9.73142e-06	1.37885e-05	8.68377e-06	5.63421e-07	1.28551e-06	4.77295e-07	6.29256e-07	5.71339e-06	3.89738e-06
13,14-Dihydro-16,16-difluoroprostaglandin F2.alpha.	1.34893e-05	1.21293e-05	1.00885e-05	7.31173e-05	8.65444e-05	9.72536e-05	1.8423e-05	3.83232e-05	1.36431e-05
[2.3-dihydroxypropoxy][2-[docosa-4.7.10.13.16.19-hexaenoyloxy]-3-[octadec-9-enoyloxy]propoxy]phosphinic acid	0.008113	0.00754965	0.00755814	0.00961587	0.00975378	0.00906083	0.00417778	0.00351982	0.00366122
5-Nitro-2-(2-pyridinyl)-1H-benzimidazole	0.000170031	0.000273209	7.06536e-05	6.55754e-05	7.99196e-05	0.000123122	0.000167267	0.000223092	0.000172339
Licochalcone A	3.06227e-06	3.14324e-06	3.46035e-06	4.77574e-06	4.21269e-06	3.71171e-06	1.64946e-06	6.83582e-07	6.29404e-07
3-Cyano-N-(2,5-diphenylpyrazol-3-yl)benzamide	8.16764e-07	1.40822e-06	1.39436e-06	9.75609e-07	8.85944e-07	1.32181e-06	8.78017e-07	6.73718e-07	1.16594e-06
2-Hydroxy-6-methyl-4-(trifluoromethyl)nicotinonitrile	3.02361e-05	2.65926e-05	2.44618e-05	2.51709e-05	2.80883e-05	3.02624e-05	2.63542e-05	3.60796e-05	2.70907e-05
risedronate	5.26615e-06	5.44047e-06	4.37222e-06	1.2798e-05	1.359e-05	1.38323e-05	1.81187e-05	3.55405e-05	5.42914e-05
PC(40:9)	3.08816e-05	3.71092e-05	3.17233e-05	2.66401e-05	2.5945e-05	2.21254e-05	3.14118e-05	2.27727e-05	2.4419e-05
5-Carbethoxycytosine	0.00163038	0.00144683	0.0012145	0.00237833	0.00240374	0.00222931	0.00289368	0.00244097	0.00241851
Rhazidigenine_Nb-oxide	7.74229e-05	5.70099e-05	8.76654e-05	7.43895e-05	7.8358e-05	0.000109886	1.42905e-05	9.62002e-06	1.09629e-05
2-(4-Amino-2-nitroanilino)ethanol	3.68217e-06	4.1144e-06	3.35157e-06	0.000130581	1.786e-05	1.65784e-05	8.38903e-06	8.84009e-06	3.8453e-05
(1R,3R,4R,5S,6S,8x)-1-Acetoxy-8-angeloyloxy-3,4-epoxy-5-hydroxy-7(14),10-bisaboladien-2-one	9.24361e-06	1.10049e-05	1.59558e-05	7.5341e-06	8.56487e-06	9.81831e-06	2.28436e-07	1.27469e-06	1.98407e-06
5,13,15-Trihydroxy-9-methyl-10-oxabicyclo[10.4.0]hexadeca-1(12),13,15-triene-3,11-dione	3.03354e-06	2.90078e-06	2.43283e-06	5.42346e-06	6.1128e-06	6.19464e-06	4.93875e-06	4.45464e-06	4.66518e-06
3-Chloro-4-fluoro-5-trifluoromethylaniline	1.72889e-05	1.87264e-05	1.70204e-05	3.04367e-05	3.03395e-05	3.42092e-05	3.50758e-05	3.04171e-05	2.89184e-05
Methyl 3-hydroxy-4-nitrobenzoate	1.92404e-06	1.95829e-06	1.58884e-06	6.51483e-06	7.09486e-06	6.81786e-06	6.69588e-06	5.83789e-06	6.20902e-06
2-Hydroxy-3-(trifluoromethoxy)benzoic acid	9.48142e-07	9.73815e-07	7.62335e-07	2.05402e-06	3.84787e-06	2.22901e-06	2.76677e-06	2.66771e-06	4.12708e-06
6-Chloro-5-fluoro-1H-1,3-benzodiazol-2-amine	5.03955e-05	7.67073e-05	0.000117951	6.53204e-05	8.03501e-05	5.50765e-05	5.81187e-05	0.000113768	6.32246e-05
Ethyl 2-amino-4-phenylthiophene-3-carboxylate	2.17377e-05	1.71105e-05	1.44741e-05	2.21862e-05	2.10324e-05	2.11259e-05	1.57595e-05	1.52686e-05	1.37426e-05
6-Amino-1,3,5-triazine-2,4-dithiol	1.17233e-05	1.10431e-05	6.74896e-06	9.20946e-06	8.04092e-06	7.65373e-06	7.68432e-06	6.74874e-06	7.05372e-06
4-(2-Fluorophenyl)-2,3-dihydro-1,3-thiazol-2-one	9.30581e-07	1.22475e-06	3.58312e-06	1.62981e-06	1.64724e-06	1.54066e-06	3.46139e-07	2.12728e-06	1.15066e-06
1-Hydroxy-2-naphthoic acid	4.51862e-05	4.59722e-05	4.15456e-05	6.63554e-05	7.97085e-05	0.00036963	0.000437476	0.000307445	0.000927043
6-Bromo-3-methyl-3,4-dihydro-2(1H)-quinazolinone	3.2484e-07	4.11658e-07	5.53079e-06	1.13963e-06	1.27051e-06	5.25144e-06	7.15892e-06	1.19341e-05	1.28397e-05
Atrazine-desethyl-desisopropyl	3.14894e-06	2.71612e-06	3.03075e-06	2.10816e-07	2.60168e-07	1.01018e-07	7.04507e-07	3.70685e-07	4.7927e-07
Calpain Inhibitor I	7.12772e-05	6.11063e-05	6.55635e-05	5.8697e-05	6.16659e-05	6.09464e-05	6.4054e-05	5.48539e-05	6.01013e-05
.alpha.,.alpha.,.alpha.-Trifluorothymidine	7.94979e-06	8.21759e-06	1.05397e-05	1.51886e-05	1.61706e-05	1.62843e-05	2.03996e-05	2.83618e-05	1.32046e-05
5,5,7,12,12,14-Hexamethyl-1,4,8,11-tetraazacyclotetradecane	1.26319e-05	1.394e-05	1.13223e-05	9.96666e-06	1.01781e-05	1.10032e-05	5.81722e-06	4.55627e-06	4.67169e-06
3-[(4-Phenyl-1-phthalazinyl)amino]-1-propanol	2.73115e-05	2.85487e-05	1.293e-05	1.12309e-05	9.99385e-06	1.33696e-05	2.62972e-05	8.3692e-06	2.47198e-05
16,16-Dimethylprostaglandin A2	3.7235e-05	3.52606e-05	3.0973e-05	2.77861e-05	4.38177e-05	3.16566e-05	3.66344e-05	3.55303e-05	9.35488e-06
1-Palmitoyl-2-docosahexaenoyl-sn-glycero-3-phospho-(1'-rac-glycerol)	0.00085991	0.000832513	0.000827448	0.00156447	0.00151454	0.00164762	0.000719712	0.00063637	0.000621098
Flunarizine	0.000104593	7.77096e-05	0.00010529	0.000148512	0.000166031	0.00017695	7.2642e-05	0.000106188	5.99458e-05
Mepacrine	1.72336e-06	1.19302e-06	1.35492e-06	2.34562e-06	2.38498e-06	2.60393e-06	2.16774e-06	1.36807e-06	9.78792e-07
Diuron-desdimethyl	7.75252e-06	8.26317e-06	7.12743e-06	1.81121e-05	1.88985e-05	1.94697e-05	2.59893e-05	4.11656e-05	5.1131e-05
Dehydropipernonaline	2.03038e-06	9.86023e-06	5.98836e-06	1.64118e-05	9.23157e-06	6.04097e-06	3.76615e-06	4.84153e-05	8.69535e-06
(1S,2R,4R,8S)-p-Menthane-2,8,9-triol_9-glucoside	4.66775e-06	3.55449e-06	5.68995e-06	1.86355e-06	2.04996e-06	2.45084e-06	9.63058e-08	1.86235e-09	1.77389e-07
Methylcodeine	1.16141e-05	1.06523e-05	6.37532e-06	9.25682e-06	1.03353e-05	1.01484e-05	3.17456e-06	2.27866e-06	3.70207e-06
Pro-Leu	4.93642e-06	5.31354e-06	4.87798e-06	6.58831e-06	6.91688e-06	6.36024e-06	4.10892e-06	0.000110371	0.00018523
Propachlor ESA	6.33551e-06	5.35084e-06	5.93034e-06	6.88559e-06	7.92406e-06	7.55757e-06	4.74338e-06	5.80428e-06	4.91464e-06
N-(1,3-Thiazol-2-yl)benzenesulfonamide	7.58919e-06	8.00637e-06	4.11306e-06	3.14632e-06	3.60422e-06	3.64082e-06	5.47081e-06	2.43786e-06	4.90034e-06
4-Bromobenzenecarboximidamide	3.37756e-05	3.23952e-05	5.26825e-05	5.72745e-05	7.07773e-05	3.23958e-05	4.78139e-05	1.44875e-05	1.04349e-05
Methyl 2-chloro-6-(trifluoromethyl)pyridine-3-carboxylate	3.33498e-05	2.97537e-05	3.0339e-05	2.92162e-05	2.66529e-05	3.14109e-05	3.53186e-05	2.81505e-05	2.65302e-05
4-Bromo-1-methyl-1H-indazole	1.40544e-05	1.8768e-05	1.45303e-05	2.13554e-05	1.88246e-05	1.97956e-05	3.32098e-05	3.16374e-05	3.18682e-05
2-Bromoestra-1,3,5(10)-triene-3,17-diol	3.71191e-05	4.71059e-05	4.77964e-05	5.01357e-05	6.00011e-05	4.88884e-05	0.000130769	8.70608e-05	0.000114911
1-Stearoyl-2-arachidonoyl-sn-glycero-3-phospho-(1'-myo-inositol)	0.00316809	0.00356975	0.00224908	0.00318115	0.00266584	0.00262528	0.00267203	0.00220539	0.00276264
Amastatin	1.41457e-06	1.4986e-06	4.32707e-07	1.49213e-06	1.05875e-06	1.74803e-06	4.38718e-07	2.30652e-06	1.10977e-06
1-Piperazineacetic acid, 4-(phenylmethyl)-, 2-[[2-hydroxy-3-(2-propen-1-yl)phenyl]methylene]hydrazide	6.4667e-07	2.37304e-06	1.74829e-06	1.60446e-06	1.46947e-06	1.9922e-06	3.51753e-07	1.46824e-06	1.4012e-06
PC(20:3(8Z,11Z,14Z)/P-18:0)	0.000173043	0.000178184	0.000177653	0.000425137	0.000436328	0.000433733	0.000507007	0.000447163	0.00040957
8-Geranyl-7-hydroxycoumarin	0.000334159	0.000335129	0.000305475	0.000132802	0.000139362	0.000236051	0.000731809	0.000565018	0.00058547
Triptophenolide	0.00122368	0.00116211	0.001144	0.000429784	0.00041826	0.000751506	0.00227348	0.00178212	0.00175745
S-Acetyldihydrolipoamide-E	6.17767e-06	5.92036e-06	1.27004e-05	2.26506e-06	2.78388e-06	1.66195e-06	9.67717e-06	1.70533e-05	7.65244e-06
24,25-hydroxyvitamin_D3	2.22449e-07	2.24676e-07	6.6686e-08	2.56838e-07	4.12835e-07	3.54484e-07	2.62418e-07	5.36669e-07	4.53736e-07
PC(40:8)	1.07356e-05	1.46305e-05	1.4228e-05	9.63967e-06	1.0611e-05	8.36999e-06	1.57867e-05	1.25634e-05	1.32974e-05
3-Methyl-6-(4-toluidino)-3H-naphtho[1,2,3-de]quinoline-2,7-dione	9.21212e-07	8.01649e-07	8.81931e-07	2.23649e-06	2.65385e-06	2.13167e-06	4.05754e-06	4.18619e-06	3.70408e-06
5-Acetoacetamido-2-benzimidazolone	2.0214e-06	3.03501e-07	2.12919e-07	3.4824e-07	2.3176e-06	4.40041e-07	9.77124e-07	8.29685e-07	1.02963e-06
Mesaconitine	7.78384e-07	1.31468e-06	8.94951e-07	6.79241e-07	4.13606e-07	1.15083e-06	1.33356e-06	3.1569e-07	3.4419e-07
Neryl_glucoside	0.000116858	9.76256e-05	0.000105799	9.12739e-05	0.000101624	0.000102453	4.06134e-05	2.42719e-05	2.87512e-05
Codeine	9.18412e-06	8.97432e-06	8.76358e-06	8.14989e-06	8.53301e-06	1.13477e-05	2.16641e-06	1.8417e-06	2.16441e-06
4-Chloro-N-(5-fluoro-2-methylphenyl)benzamide	2.17791e-06	2.18205e-06	1.61684e-06	1.94601e-06	2.18164e-06	2.07164e-06	1.69668e-06	1.20811e-06	2.36173e-06
3'-Hydroxyprostanozol	4.23951e-05	3.70782e-05	4.62254e-05	4.68922e-05	5.07197e-05	6.83519e-05	3.78772e-06	3.78935e-06	5.36362e-06
4-(1,3-Dithiolan-2-yl)aniline	1.95041e-05	2.14348e-05	2.0446e-05	1.90297e-05	1.71602e-05	1.79015e-05	1.83611e-05	1.97813e-05	2.37389e-05
4-Fluoro-N-phenylbenzenesulfonamide	1.78199e-05	1.7388e-05	1.60845e-05	3.57795e-05	3.85857e-05	4.0345e-05	4.05959e-05	3.27501e-05	3.58278e-05
4-Chloro-N-(3-hydroxyphenyl)benzamide	5.53307e-06	4.8941e-06	5.02375e-06	4.77094e-06	5.89681e-06	6.33273e-06	2.62685e-06	3.01227e-06	3.5107e-06
20-Hydroxy-N-arachidonoyltaurine	6.62634e-07	6.88847e-07	1.4991e-06	1.8665e-06	1.68502e-06	1.6758e-06	1.67752e-07	1.26972e-07	1.80927e-07
2-(2-Fluorophenyl)-4-methyl-1,3-thiazole-5-carboxylic acid	2.7427e-05	2.77302e-05	2.51601e-05	2.51746e-05	2.75567e-05	2.90161e-05	1.81287e-05	1.91096e-05	1.8214e-05
4-[4-(4-Chlorophenyl)-1,3-thiazol-2-yl]morpholine	3.11633e-05	3.31388e-05	3.06805e-05	1.45725e-05	1.39317e-05	1.49447e-05	9.17918e-06	7.9602e-06	7.92344e-06
1-Methyl-4-(p-tolylsulfonyl)piperazine	2.42029e-05	2.18484e-05	1.97712e-05	2.1807e-05	2.0757e-05	2.21973e-05	2.75822e-05	1.70629e-05	1.55765e-05
2,3-Dehydrosilybin A	5.23766e-06	5.28823e-06	5.09611e-06	4.12677e-06	4.09512e-06	5.20198e-06	2.95952e-06	2.79516e-06	2.46106e-06
Methanone, [1-(2-hydroxypentyl)-1H-indol-3-yl](2,2,3,3-tetramethylcyclopropyl)-	1.06707e-05	1.83365e-05	8.31168e-06	2.46527e-06	2.65133e-06	2.98748e-06	1.29909e-06	1.75374e-06	1.32899e-06
5-(Furan-2-yl)thiophene-2-carboxylic acid	7.40171e-06	9.21756e-06	7.23432e-06	1.06362e-05	1.07492e-05	1.03579e-05	1.73992e-05	1.97656e-05	1.96965e-05
3,4-Thiophenedicarbonitrile	1.06859e-05	1.44537e-05	1.01697e-05	1.66575e-05	1.78612e-05	1.37074e-05	3.71962e-05	5.49514e-05	7.00097e-05
2-Docosahexaenoyl-1-stearoyl-sn-glycero-3-phosphoserine	8.31815e-06	8.5978e-06	6.65082e-06	5.53472e-06	4.76153e-06	5.04826e-06	4.94223e-06	6.3424e-06	4.51952e-06
5-(4-Aminophenyl)-4-phenyl-2,4-dihydro-3H-1,2,4-triazole-3-thione	0.000571046	0.000676286	0.000627838	0.000851352	0.000968293	0.000812821	0.00232761	0.00211206	0.00259478
1,5-Hexanediol, 6-[6-[(1E,3R,5Z)-3-hydroxy-1,5-undecadien-1-yl]-2-pyridinyl]-, (5S)-	4.76181e-06	4.48986e-06	5.59775e-06	7.22476e-06	6.74735e-06	7.4817e-06	9.52416e-06	7.30693e-06	7.2594e-06
N,N-Diethyl-2-bromo-4-nitroaniline	4.80985e-06	3.59697e-06	4.70597e-06	5.05008e-06	5.58958e-06	5.86602e-06	5.7303e-06	5.22166e-06	3.68154e-06
D-Erythronic acid .gamma.-lactone	1.6407e-05	1.59275e-05	1.6341e-05	2.19154e-05	2.15771e-05	2.36633e-05	2.96427e-05	2.92404e-05	2.2947e-05
1H-Pyrrole-3-carboxylic acid	8.4266e-06	1.03937e-05	1.02721e-05	3.29027e-05	2.15039e-05	2.36814e-05	1.49666e-05	3.32233e-05	2.39028e-05
Normorphine	1.59279e-05	7.49475e-06	4.1108e-06	8.18251e-06	1.46131e-05	2.18215e-05	3.57799e-05	8.5884e-05	1.02961e-05
TACROLIMUS	4.45361e-06	4.18757e-06	4.22005e-06	7.09759e-08	2.19666e-07	3.21034e-07	7.01018e-06	6.36513e-06	6.26101e-06
Methocarbamol	3.41431e-05	3.50706e-05	2.53334e-05	4.85924e-05	4.8748e-05	4.45428e-05	6.38434e-05	4.53471e-05	3.99854e-05
2,4-Dinitrophenol	2.40794e-06	3.12168e-06	2.62896e-06	4.22471e-06	3.87599e-06	3.78031e-06	5.28042e-06	3.34293e-06	3.11383e-06
Malachite green cation	5.90893e-06	6.01576e-06	6.89671e-06	3.91191e-06	3.84472e-06	4.46323e-06	3.1782e-06	1.84782e-06	2.6124e-06
5-Chloro-2-(trifluoromethyl)-3H-imidazo[4,5-b]pyridine	1.90903e-05	1.91247e-05	1.9492e-05	2.18918e-05	2.07617e-05	2.67215e-05	1.88821e-05	1.7602e-05	1.85389e-05
Pheophorbide a	1.13048e-07	2.13783e-08	3.21765e-08	1.08886e-07	1.4642e-07	1.24453e-07	2.78624e-07	2.00185e-07	1.76621e-07
Tebufenpyrad	7.16851e-06	5.89581e-06	6.48188e-06	4.68365e-06	5.04067e-06	4.97385e-06	2.25354e-06	1.67536e-06	1.73881e-06
4-[2-(Trifluoromethyl)phenyl]-4H-1,2,4-triazole-3-thiol	4.33818e-06	4.19399e-06	4.08921e-06	8.02423e-06	9.77897e-06	9.48502e-06	9.52648e-06	7.54994e-06	8.08529e-06
5-(2-methoxyethylamino)-3H-1,3,4-thiadiazole-2-thione	2.01693e-05	2.034e-05	2.07953e-05	4.67233e-05	4.63646e-05	4.8596e-05	4.61344e-05	4.4809e-05	4.09644e-05
(2,5-Dioxo-1-pyrrolidinyl)acetic acid	6.58953e-07	6.29599e-07	5.8709e-07	5.23358e-07	6.05442e-07	9.46192e-07	9.791e-07	6.35289e-07	8.77921e-07
D7-Mesembrenone	2.5039e-05	3.16205e-05	1.56295e-05	5.30775e-06	6.23172e-06	7.80215e-06	4.85446e-06	4.10747e-06	6.23555e-07
1H-Imidazo[4,5-c]quinoline-1-ethanol, 4-amino-2-(ethoxymethyl)-.alpha.,.alpha.-dimethyl-	3.71732e-06	3.54666e-06	3.1563e-06	1.27619e-06	1.47827e-06	1.45963e-06	2.62391e-07	2.13472e-07	1.10948e-07
2-(3,5-Dichlorophenyl)-2-(dimethylamino)acetic acid	2.83987e-05	2.73668e-05	2.37948e-05	2.30282e-05	2.43184e-05	2.86017e-05	1.22129e-05	1.05897e-05	8.54978e-06
3-Chloro-5,7-dihydroxy-4-methylcoumarin	4.72412e-06	5.64782e-06	5.74726e-06	5.96247e-06	4.7468e-06	5.80587e-06	6.04263e-06	2.74707e-06	5.54777e-06
LysoPC(18:4(6Z,9Z,12Z,15Z))	6.77473e-05	7.65015e-05	5.06152e-05	2.83295e-05	2.80084e-05	2.64283e-05	8.18151e-05	8.63352e-05	0.000148676
Phosphonic acid, P-[[4-[(1-oxotetradecyl)amino]phenyl]methyl]-	6.56935e-06	6.36552e-06	2.88097e-06	3.06018e-06	3.19862e-06	3.82836e-06	4.14098e-06	5.62446e-06	3.24244e-06
1.alpha.-Methyl-5.alpha.-androstan-3.alpha.,17.beta.-diol glucuronide	6.5545e-07	1.66655e-06	2.59877e-06	9.08843e-07	6.83641e-07	7.80576e-07	8.02881e-07	1.78139e-06	1.60077e-06
2-[4-(Acetylamino)phenyl]-4-quinolinecarboxylic acid	7.46658e-07	9.35562e-07	4.81458e-07	1.67649e-06	1.38003e-06	1.43597e-06	1.94932e-06	1.76546e-06	2.50102e-06
Butylphosphonic acid	5.89137e-06	5.8191e-06	5.74503e-06	9.27107e-06	9.37345e-06	8.63207e-06	1.26564e-05	1.36971e-05	1.36864e-05
4-(1H-Benzimidazol-2-yl)-1,2,5-oxadiazol-3-ylamine	7.21257e-06	5.52535e-06	9.63335e-07	2.09947e-06	1.92525e-06	9.29301e-07	1.49933e-05	1.01529e-05	5.06341e-06
17-Trifluoromethylphenyl-13,14-dihydrotrinorprostaglandin F1.alpha.	3.76283e-06	3.79506e-06	2.73812e-06	3.35055e-06	3.08446e-06	3.69869e-06	3.99822e-06	1.79013e-06	3.38162e-06
Diaveridine	2.68908e-05	2.78948e-05	1.21999e-05	1.06091e-05	1.08803e-05	1.42511e-05	2.60774e-05	6.69457e-05	0.000104401
Mantabegron	4.48078e-05	5.07056e-05	3.47418e-05	5.99768e-05	6.21538e-05	5.97177e-05	8.08733e-05	0.000173892	3.7486e-05
Tetrabenazine	1.89446e-05	1.49294e-05	2.14649e-05	1.29676e-05	1.18191e-05	1.41954e-05	7.48369e-06	1.03339e-05	4.63003e-06
PA(20:1(11Z)/15:0)	7.22136e-05	8.04243e-05	8.47621e-05	2.58439e-05	2.29755e-05	3.09907e-05	2.60615e-05	2.41362e-05	3.3688e-05
L-Menthone_1,2-glycerol_ketal	2.32323e-06	2.26647e-06	1.83938e-06	9.10374e-06	1.0805e-05	9.54515e-06	8.55563e-06	7.59043e-06	7.47875e-06
dyclonine	9.49798e-06	9.11028e-06	7.73441e-06	1.11704e-05	1.2609e-05	1.41892e-05	1.75376e-06	7.92712e-07	1.16749e-06
Gallic_acid	8.98319e-06	1.3026e-05	1.07246e-05	3.51445e-06	2.19013e-06	7.39046e-06	9.67987e-06	1.75324e-05	7.36215e-05
Desisopropyldisopyramide	1.00093e-05	1.16e-05	1.09869e-05	9.3302e-06	1.10263e-05	1.16499e-05	7.96171e-06	8.27129e-06	9.9005e-06
5-Amino-3-methyl-1-(p-tolyl)pyrazole	1.91191e-06	1.95416e-06	1.71392e-06	7.7336e-06	7.53932e-06	7.62947e-06	7.03275e-06	6.9838e-06	6.18137e-06
Luminol	3.10303e-06	4.79575e-06	3.00595e-06	3.65054e-06	3.56477e-06	4.25324e-06	1.3933e-06	2.77955e-06	3.25213e-06
1-Butanol, 2-[[9-(1-methylethyl)-6-[[[4-(2-pyridinyl)phenyl]methyl]amino]-9H-purin-2-yl]amino]-, (2R)-	3.47426e-06	2.16557e-06	3.27741e-06	3.15781e-06	2.96334e-06	3.83944e-06	2.3125e-06	1.61964e-06	1.89829e-06
1-[4-(Trifluoromethoxy)benzyl]piperazine	6.20931e-06	7.65455e-06	4.84413e-06	6.17556e-06	6.61236e-06	6.32614e-06	3.88154e-06	2.80332e-06	4.05414e-06
.alpha.-Pyrrolidinononanophenone	2.39826e-05	1.88136e-05	2.28019e-05	9.24909e-06	1.15995e-05	1.24524e-05	1.37805e-06	2.08612e-06	3.23925e-06
Dihydrocodeine	4.96292e-05	8.45531e-05	1.97818e-05	5.96826e-06	7.30243e-06	8.5937e-06	3.52546e-06	1.57858e-06	2.14738e-06
Ephedrannin_A	2.38956e-06	3.4099e-06	1.90181e-06	1.89553e-06	1.72952e-06	4.20766e-06	1.3098e-06	1.14743e-06	7.88461e-07
Methyl 2-hydroxy-4-methoxybenzoate	2.23653e-05	1.82342e-05	2.63998e-05	2.30959e-05	2.50825e-05	2.44443e-05	4.15757e-05	3.80499e-05	1.74463e-05
Dihydrohaloperidol	1.21831e-05	1.26169e-05	9.99873e-06	7.3618e-06	7.28709e-06	7.51818e-06	4.39212e-06	3.44194e-06	3.8318e-06
Propanedinitrile, 2-[(3,4-dihydroxyphenyl)methylene]-	3.53561e-05	7.50956e-05	0.000101287	5.61163e-05	3.0475e-05	7.39145e-05	2.00895e-05	2.07312e-05	2.37657e-05
PC(18:0/18:3(6Z,9Z,12Z))	2.87158e-06	3.13694e-06	2.9182e-06	3.62534e-06	3.24368e-06	2.69946e-06	3.70119e-06	3.5717e-06	7.1026e-06
1,2,3,19-Tetrahydroxy-12-ursen-28-oic acid	1.40232e-05	1.42685e-06	5.49259e-07	9.14796e-06	1.96362e-05	9.51725e-06	1.88657e-05	5.55715e-05	0.000107978
Creatinol O-phosphate	3.94418e-06	4.03795e-06	4.72196e-06	4.02649e-06	3.80766e-06	3.71418e-06	8.02332e-06	6.23723e-06	2.11198e-06
2-(Dimethylamino)-1,3-benzothiazol-6-ol	2.83977e-06	3.42964e-06	2.55541e-06	4.13534e-06	4.31996e-06	4.2679e-06	9.56987e-06	1.53451e-05	1.49443e-05
Luotonin F	1.21145e-05	1.27949e-05	1.79201e-05	1.18125e-05	1.50462e-05	8.76635e-06	3.90429e-05	4.08249e-05	1.38812e-05
4-(Difluoromethyl)-2-hydrazinyl-6-(3-methoxyphenyl)pyrimidine	1.92297e-09	2.70989e-07	1.98501e-07	1.18176e-06	1.28251e-06	1.11543e-06	6.59558e-06	7.09018e-06	6.35621e-06
N-Benzyl-6,7-dimethoxy-4-quinazolinamine	5.19651e-05	4.56434e-05	0.000118549	7.06879e-05	6.22079e-05	5.82489e-05	9.85393e-05	0.000160093	6.78521e-05
Methyl 1-pentyl-1H-indole-3-carboxylate	0.000152916	0.000162801	0.000107509	0.000261733	0.000290641	0.000241793	0.000343059	0.000391748	0.000228916
1-Stearoyl-2-docosahexaenoyl-sn-glycero-3-phospho-(1'-sn-glycerol)	0.0019266	0.00186432	0.00184068	0.00288957	0.00293969	0.00293344	0.00126872	0.00104746	0.00104171
Fumonisin_B1	6.56415e-06	8.00067e-06	2.8507e-06	4.81826e-07	4.26878e-07	5.68419e-07	4.53322e-07	9.7038e-08	3.75822e-07
Glycerol_tribenzoate	5.70442e-06	5.32474e-06	5.32068e-06	4.64454e-06	4.7066e-06	8.05584e-06	3.91879e-06	2.53975e-06	2.15901e-06
5-Bromo-6-nitro-1H-isoindole-1,3(2H)-dione	1.67544e-06	2.45799e-06	2.2488e-06	1.61392e-06	2.12204e-06	1.45795e-06	1.69587e-06	1.6322e-07	2.11932e-09
3-{2-[(E)-2-(Phenylamino)ethenyl]-4,5-dihydro-1,3-thiazol-3-ium-3-yl}propane-1-sulfonate	3.05965e-06	3.41778e-06	2.64304e-06	7.50791e-06	8.44243e-06	8.27321e-06	1.49279e-05	1.45098e-05	1.34352e-05
Triacetylnormorphine	7.22618e-07	6.07811e-07	4.88195e-07	7.73805e-07	9.57571e-07	1.08933e-06	5.60034e-07	5.91523e-07	5.47346e-07
Ifenprodil	7.3697e-06	7.15173e-06	8.3627e-06	6.21659e-06	6.37057e-06	6.62264e-06	2.48902e-06	1.30519e-06	1.22239e-06
2-Amino-4,5,6,7-tetrahydro-1-benzothiophene-3-carboxylic acid	1.05334e-05	9.08383e-06	9.55528e-06	1.20166e-05	1.35322e-05	1.29299e-05	8.10435e-06	1.13956e-05	8.19032e-06
2-(4-Morpholinyl)-4H-pyrimido[2,1-a]isoquinolin-4-one	9.47046e-05	8.52231e-05	0.000162974	0.000141846	0.000145128	0.000136049	0.000140871	0.000189196	8.98964e-05
2-Chloro-N-(4-methoxyphenyl)nicotinamide	9.51351e-06	8.28727e-06	6.65533e-06	1.03183e-05	1.15016e-05	1.10673e-05	6.53594e-06	9.41265e-06	7.23948e-06
5-(2H-Chromen-3-ylmethylene)-2,4,6(1H,3H,5H)-pyrimidinetrione	6.21696e-06	6.33218e-06	3.63103e-06	8.93322e-06	9.35662e-06	7.64755e-06	1.46272e-05	1.81291e-05	1.93349e-05
4-[5-(Trifluoromethyl)-1,3-benzothiazol-2-yl]phenol	5.0823e-07	5.66554e-07	1.78897e-06	6.96543e-07	7.77725e-07	8.54841e-07	1.84233e-07	8.12936e-07	4.83427e-07
2,3-Quinoxalinedione, 6-chloro-1,4-dihydro-	1.1799e-06	3.57123e-06	9.93205e-07	1.82936e-06	1.66666e-06	1.76287e-06	2.68837e-06	2.32117e-06	1.12401e-06
4-(3,4-Dichlorophenyl)-2-hydrazinyl-6-(trifluoromethyl)pyrimidine	1.13813e-06	2.28005e-06	1.55223e-06	3.39025e-06	4.14414e-06	3.23308e-06	1.00187e-05	1.15662e-05	1.3482e-05
1H-Pyrrole-2,5-dione, 1-[6-[[(17.beta.)-3-methoxyestra-1,3,5(10)-trien-17-yl]amino]hexyl]-	4.90044e-05	6.75331e-05	2.44216e-05	5.00439e-05	5.64113e-05	5.5423e-05	8.28984e-05	6.97641e-05	7.68772e-05
6-(4-Chlorophenyl)-2-oxo-1,2-dihydro-3-pyridinecarboxylic acid	1.81918e-05	1.92561e-05	1.61145e-05	1.5198e-05	1.73804e-05	1.72456e-05	9.99292e-06	7.98947e-06	9.22104e-06
Amfonelic acid	7.16359e-05	6.44854e-05	6.08911e-05	0.000104104	0.000111584	0.00010682	8.05163e-05	7.68096e-05	7.40382e-05
Piperanine	3.74015e-05	3.20857e-05	3.60452e-05	2.77142e-05	2.77346e-05	3.78153e-05	3.4022e-06	3.7432e-06	6.15824e-06
Netilmicin	1.41501e-05	1.52605e-05	1.45015e-05	2.41626e-05	2.12819e-05	2.55117e-05	1.90882e-05	0.000460146	0.000706879
Ala-Arg	6.75497e-05	5.91212e-05	4.40039e-05	0.000109909	0.000140654	0.00011105	0.000157611	0.000149354	0.000110681
[8]-Gingerdione	2.08062e-06	1.5384e-06	4.77329e-07	6.08211e-07	3.76035e-07	9.36411e-07	1.24965e-06	7.18476e-07	1.57367e-06
1-Hexadecyl-1H-indole-2,3-dione	4.9931e-06	1.35821e-05	7.75195e-06	1.57602e-05	1.49278e-05	1.17826e-05	7.13633e-06	2.44948e-05	9.36362e-06
Urea, N-[4-[4-amino-1-(1-methylethyl)-1H-pyrazolo[3,4-d]pyrimidin-3-yl]phenyl]-N'-[3-(trifluoromethyl)phenyl]-	4.83062e-06	4.97896e-06	1.82319e-06	3.46259e-06	4.99745e-06	4.06861e-06	3.3649e-06	4.12103e-06	3.26717e-06
Diuron-desmethyl	2.29813e-06	1.80481e-06	2.51411e-06	3.52938e-06	3.93811e-06	3.38193e-06	4.81614e-06	5.87996e-06	5.55436e-06
5-hydroxy-2-(4-hydroxyphenyl)-7-methoxy-4H-chromen-4-one	1.02818e-06	1.05556e-06	1.51811e-06	2.7382e-06	2.67664e-06	2.53365e-06	1.02886e-05	1.10642e-05	3.44359e-06
Nylidrin	7.61336e-05	4.10202e-05	2.90879e-05	3.05789e-05	3.37501e-05	9.3755e-05	1.29106e-05	7.95035e-06	8.47812e-06
Biotin-XX hydrazide	3.73326e-06	3.00941e-06	1.83233e-06	2.28649e-06	1.50169e-06	2.62603e-06	1.24282e-06	1.17651e-06	1.29531e-06
Piceatannol	1.36161e-06	1.1731e-06	8.34271e-07	1.7174e-06	1.96624e-06	1.95918e-06	1.52111e-06	1.09214e-06	1.64718e-06
Benzoic acid, 4-[[tetrahydro-2-(3-hydroxy-1-butenyl)-5-oxo-3-furanyl]amino]-	9.46174e-07	6.99929e-07	2.84812e-07	9.68756e-06	1.00958e-05	9.38193e-06	3.71509e-06	3.39554e-06	2.42874e-06
6,6'-Dihydroxy-5,5'-dimethoxybiphenyl-3,3'-dicarboxylic acid	9.62014e-05	8.04574e-05	0.000110805	4.53391e-05	5.25969e-05	4.97989e-05	3.58351e-05	3.94343e-05	3.09558e-05
4-Nitrobenzene-1,3-diol	2.37902e-06	2.06405e-06	2.25684e-06	7.27378e-06	7.61974e-06	7.48777e-06	5.39182e-06	5.79469e-06	5.82422e-06
11,13-Dihydrotaraxinic_acid_glucosyl_ester	1.91688e-06	1.50896e-06	2.06383e-06	2.31448e-06	2.5638e-06	2.92054e-06	1.12461e-06	2.02137e-06	1.17735e-06
Pro-Gly-Pro	1.10244e-05	1.10793e-05	1.18622e-05	1.33558e-05	1.28744e-05	1.20105e-05	3.66323e-06	2.2308e-06	5.88886e-06
1-Allyl-6-hydroxy-2,4(1H,3H)-pyrimidinedione	1.39969e-05	1.49706e-05	9.24469e-06	1.68854e-05	1.92658e-05	1.821e-05	1.28327e-05	1.40972e-05	2.38159e-05
Dorsomorphin	4.16471e-06	3.29269e-06	3.65236e-06	4.62201e-06	4.49599e-06	5.0381e-06	3.70433e-06	2.68472e-06	1.54917e-06
Thr-Glu	8.83803e-06	6.97477e-06	6.24998e-06	7.12209e-06	9.03543e-06	9.56338e-06	4.98024e-06	5.74229e-06	4.02659e-06
4-(3-Methylphenyl)-2H-pyrido[4,3-e]-1,2,4-thiadiazin-3(4H)-one 1,1-dioxide	1.49324e-06	1.44986e-06	1.44253e-06	1.47799e-06	1.6515e-06	1.63918e-06	1.19287e-06	1.23643e-06	1.40554e-06
3-Chloro-2-hydroxy-5-phenylbenzoic acid	8.09988e-06	8.20919e-06	3.49721e-07	9.86788e-06	1.32008e-05	1.35109e-05	2.60829e-05	2.53983e-05	3.73444e-05
2-(2-Hydroxyethyl)-3-methyl-1-oxo-1,5-dihydropyrido[1,2-a]benzimidazole-4-carbonitrile	1.55517e-05	1.12514e-05	5.41994e-05	1.03009e-05	1.53258e-05	1.32122e-05	9.89168e-06	6.06688e-05	2.42425e-05
6-Bromo-2-phenyl-4-quinolinecarboxylic acid	8.75708e-06	1.22981e-05	9.40592e-06	1.14901e-05	1.17154e-05	1.24553e-05	2.42289e-05	1.43761e-05	1.4473e-05
Coptisine cation	2.40649e-05	2.17174e-05	3.58286e-05	2.16541e-05	2.46907e-05	2.09646e-05	5.22591e-05	6.16169e-05	3.32239e-05
5-(Chloromethyl)-7-oxo-4,7-dihydropyrazolo[1,5-a]pyrimidine-3-carbonitrile	6.59904e-06	8.50889e-06	8.96932e-06	8.86195e-06	6.53852e-06	6.95086e-06	4.5721e-06	4.19171e-06	6.04723e-06
N-(4-Chlorophenyl)-N'-(5-methyl-2-pyridinyl)urea	0.000275082	0.000230776	0.000290334	0.000209636	0.000165715	0.0001356	0.000156785	0.000136675	6.56629e-05
2-(4,8,12-Trimethylcyclotetradeca-3,7,11-trien-1-yl)propan-2-ol	5.87019e-06	7.47632e-06	5.40847e-06	7.77428e-06	7.56522e-06	6.90119e-06	9.08848e-06	7.6845e-06	6.11182e-06
Prolyl-Tyrosine	3.15581e-05	2.76038e-05	1.39896e-05	1.47991e-05	1.13206e-05	1.39874e-05	2.65975e-05	1.25954e-05	2.25786e-05
(12Z)-9,10,11,14,15,16,17,18,19,20,21,22-Dodecahydro-5,8-ethenobenzo[20]annulene-2,4,6,24-tetrol	3.56148e-05	3.56107e-05	3.15868e-05	1.45145e-05	1.94186e-05	1.82405e-05	6.811e-06	7.35655e-06	8.91606e-06
18.beta.-Glycyrrhetic acid methyl ester	3.10375e-06	3.05905e-06	3.6397e-06	4.68548e-06	8.59371e-06	5.82526e-06	4.05922e-06	5.544e-06	3.18036e-06
D-Fructose_1-phosphate	3.58733e-05	3.49394e-05	3.95511e-05	4.96358e-05	5.19043e-05	5.03776e-05	6.3206e-05	6.47054e-05	4.14143e-05
PC(20:2(11Z,14Z)/18:3(9Z,12Z,15Z))	7.17598e-07	6.30647e-07	5.42371e-07	8.91523e-07	1.08342e-06	9.615e-07	5.14938e-07	5.24389e-07	6.21869e-07
2,3-Diphenyl-1H-indole-7-carboxylic acid	2.39072e-06	1.50747e-06	2.97114e-06	1.8227e-06	2.91189e-06	1.7752e-06	2.30654e-06	6.29022e-06	3.39856e-06
Benoxacor	1.24003e-05	1.20189e-05	1.12152e-05	1.10511e-05	1.1238e-05	1.15156e-05	7.23823e-06	6.30576e-06	6.58973e-06
6-Amino-2,3-difluorophenol	1.24039e-05	1.13038e-05	1.14617e-05	1.20179e-05	1.51263e-05	1.63386e-05	6.84823e-06	8.25052e-06	6.2001e-06
4-Hydroxy-6-methyl-2-oxo-1,2-dihydropyridine-3-carboxamide	2.2426e-05	2.15392e-05	1.3988e-05	2.66432e-05	3.05871e-05	3.18855e-05	1.82865e-05	2.33898e-05	3.46514e-05
5-(2-Chlorophenyl)-4-phenyl-4H-1,2,4-triazol-3-yl hydrosulfide	3.09324e-06	2.88536e-06	2.34129e-06	5.74567e-06	6.72791e-06	6.44383e-06	1.03234e-05	9.42825e-06	8.68138e-06
1-Palmitoyl-2-linoleoyl-sn-glycero-3-phosphate	1.94201e-06	1.82048e-06	1.77067e-06	1.28249e-06	1.45238e-06	1.49519e-06	2.32483e-06	1.85128e-06	2.36615e-06
Gambogic_acid	3.19961e-06	4.24624e-06	1.84496e-06	5.93299e-06	6.57744e-06	6.41482e-06	8.30692e-06	4.33461e-06	2.00781e-06
Methyl 1-(cyclohexylmethyl)-1H-indole-3-carboxylate	4.97462e-05	4.19698e-05	4.39732e-05	3.15991e-05	3.29287e-05	5.06892e-05	9.97875e-06	6.74136e-06	1.0412e-05
5-{[2-(4-Chlorophenyl)ethyl]amino}-3-methyl-5-oxopentanoic acid	1.11568e-05	8.74598e-06	1.09552e-05	8.37257e-06	1.22887e-05	8.85624e-06	1.79106e-05	2.28371e-05	8.52286e-06
S-Ethyl-N-[4-(trifluoromethyl)phenyl]isothiourea	1.41371e-05	1.57091e-05	2.09217e-05	1.46676e-05	1.36303e-05	1.93858e-05	1.82836e-05	1.48179e-05	1.67269e-05
Ikarugamycin	5.95842e-06	3.85655e-06	4.3021e-06	6.45589e-06	6.906e-06	7.57041e-06	7.44577e-06	6.24159e-06	4.52472e-06
(2-aminoethoxy)[2-[docosa-4.7.10.13.16.19-hexaenoyloxy]-3-[hexadec-1-en-1-yloxy]propoxy]phosphinic acid	0.000583381	0.00042031	0.000653062	0.000711265	0.000734867	0.000797137	0.000751591	0.00060253	0.000394541
2-(3,4,5-Trimethoxyphenyl)-1H-benzimidazole	5.15985e-06	5.55593e-06	5.55781e-06	5.69873e-06	1.81553e-05	1.18991e-05	1.06329e-05	8.30074e-06	8.04893e-06
Rhein	1.68674e-05	1.57124e-05	1.60558e-05	1.58543e-05	1.75996e-05	1.56237e-05	1.69912e-05	1.38744e-05	1.5799e-05
(2-{[2-[hexadec-9-enoyloxy]-3-(tetradecanoyloxy)propyl phosphonato]oxy}ethyl)trimethylazanium	0.00104203	0.000919983	0.00104305	0.000607046	0.000608115	0.000631675	0.000422089	0.000403292	0.00041916
PC(20:4(8Z,11Z,14Z,17Z)/20:1(11Z))	0.000499484	0.000534663	0.000556752	0.000671772	0.00071729	0.000700512	0.000579592	0.00061475	0.000505178
N''-(4,6-Dimethyl-2-pyrimidinyl)-N-[2-(4-methoxyphenyl)ethyl]guanidine	7.98279e-06	3.56748e-05	2.18946e-05	7.18027e-06	5.65161e-07	1.91804e-05	2.25568e-05	4.97665e-06	4.92719e-07
Gossypetin 3-methylether	6.97674e-06	7.59675e-06	7.99078e-06	3.42273e-06	3.8077e-06	3.3972e-06	2.71503e-06	3.14267e-06	2.21533e-06
4-Amino-2-methyl-5-pyrimidinemethanol	2.2343e-06	1.99949e-06	2.42937e-06	1.76365e-06	1.66193e-06	1.5901e-06	3.68045e-06	2.79586e-06	2.70322e-06
Heptanedioic acid, 1-(2-cyclopentylidenehydrazide)	7.68195e-06	7.94816e-06	6.76871e-06	1.02115e-05	9.93102e-06	8.53672e-06	5.61324e-06	1.30676e-05	1.64149e-05
Ethyl 3-amino-1-benzothiophene-2-carboxylate	1.13392e-05	1.0603e-05	9.92952e-06	1.06938e-05	1.22755e-05	1.1427e-05	7.68666e-06	9.65035e-06	8.26594e-06
5-(2-Thienyl)-7-(trifluoromethyl)pyrazolo[1,5-a]pyrimidine-3-carboxylic acid	8.05329e-06	8.64902e-06	7.82538e-06	7.53764e-06	7.76409e-06	9.06289e-06	5.88139e-06	5.8629e-06	4.96663e-06
Diosbulbinoside_D	1.06978e-06	1.09712e-06	9.3406e-07	9.95657e-07	1.00689e-06	1.08984e-06	6.38036e-07	7.1152e-07	5.75308e-07
O-Desmethylquinidine	3.0599e-06	2.60887e-06	3.84637e-06	2.52163e-06	2.4503e-06	2.74072e-06	5.91025e-07	5.2224e-07	8.95879e-07
5-[(7-Chloro-4-quinolinyl)amino]-2-hydroxybenzoic acid	7.30007e-06	8.01117e-06	5.96624e-06	8.34259e-06	9.65848e-06	7.90207e-06	1.23805e-05	5.1263e-06	8.0583e-06
Ascorbalamic_acid	9.63514e-06	1.095e-05	1.05644e-05	1.04362e-05	2.17218e-05	9.24538e-06	1.10944e-05	1.01446e-05	2.83278e-05
Thiomiltefosine	3.62015e-06	4.22546e-06	4.79274e-06	2.55968e-06	1.58451e-06	9.14359e-07	3.0293e-06	1.1499e-06	3.12912e-06
PC(14:1(9Z)/16:1(9Z))	0.000428212	0.000418225	0.000620338	0.000217093	0.000169604	0.000167604	0.000140446	0.000152964	0.000137399
PC(14:0/18:3(9Z,12Z,15Z))	0.00119256	0.00118877	0.00142604	0.000694461	0.000674767	0.00073716	0.000362	0.000393317	0.000270608
PC(20:2(11Z,14Z)/20:5(5Z,8Z,11Z,14Z,17Z))	0.000749015	0.000750873	0.000773871	0.00104293	0.000994384	0.000996645	0.000954741	0.000865271	0.000763164
HYDROQUINIDINE	1.20067e-05	9.37817e-06	9.21447e-06	2.31666e-05	1.79009e-05	2.42624e-05	1.16796e-05	0.000456872	0.000707068
1,2-Dioleoyl-sn-glycero-3-phosphoethanolamine-N,N-dimethyl	0.000340158	0.000488512	0.000451237	0.000420789	0.00043529	0.000440026	0.000492472	0.000422947	0.000479688
Ethanox 310	1.75371e-05	3.87127e-05	2.56346e-05	2.31479e-05	3.12528e-05	1.59283e-05	1.66624e-05	9.27749e-06	8.71978e-06
LPC(18:3)	7.01297e-06	8.53277e-06	4.1625e-06	5.77108e-06	7.81201e-06	6.89762e-06	1.47309e-05	2.41614e-05	4.22224e-05
Moreollin	7.04155e-07	6.77806e-07	3.78983e-07	1.90026e-09	1.04253e-07	9.32736e-08	1.843e-09	1.86235e-09	1.83903e-09
N-(4-Butylphenyl)-4-methoxybenzamide	1.72752e-05	1.73357e-05	1.65333e-05	2.22065e-05	2.08056e-05	2.47717e-05	4.96126e-06	3.38222e-06	4.06352e-06
N-3,4-Tridhydroxybenzamide	3.35002e-05	3.13478e-05	2.92766e-05	7.31159e-05	7.65984e-05	7.72618e-05	7.24866e-05	6.74387e-05	6.79245e-05
Benzamide, N-[5-[2-(3,5-dimethoxyphenyl)ethyl]-1H-pyrazol-3-yl]-4-[(3R,5S)-3,5-dimethyl-1-piperazinyl]-, rel-	3.4974e-06	4.65987e-06	8.46321e-06	2.39269e-06	2.35536e-06	3.37609e-06	3.85434e-07	8.78057e-08	1.94488e-07
Phe-Met-Arg-Phe-amide	2.80333e-05	1.80861e-05	1.90596e-05	1.7961e-05	1.37051e-05	2.7303e-05	6.30467e-06	8.09065e-06	8.30208e-06
PC(20:2(11Z,14Z)/15:0)	0.00095606	0.00116325	0.00101585	0.00124339	0.00122979	0.00116458	0.00109335	0.00105683	0.00121644
PC(20:1(11Z)/22:6(4Z,7Z,10Z,13Z,16Z,19Z))	0.000165495	0.000173664	0.000165947	0.000180853	0.00018084	0.000193069	0.000139642	0.000125972	0.000102627
3,4-Dihydroxy-5-((6-O-((4-(2-hydroxypropan-2-yl)cyclohex-1-en-1-yl)carbonyl)-.beta.-D-glucopyranosyl)oxy)benzoic acid	2.86292e-07	1.17896e-07	2.14179e-09	1.42324e-07	1.12464e-07	4.61479e-07	2.07832e-09	1.2552e-06	5.36268e-07
Hydroheptelidic acid	3.2972e-05	4.00435e-05	4.17714e-05	3.67734e-05	4.77304e-05	3.49052e-05	1.89315e-05	2.46582e-05	3.04533e-05
DG(18:3(6Z,9Z,12Z)/20:3(5Z,8Z,11Z)/0:0)	2.18356e-05	2.15556e-05	2.72094e-05	1.21944e-05	1.16129e-05	1.55887e-05	2.69689e-05	2.59347e-05	2.8331e-05
PG(18:3(9Z,12Z,15Z)/20:4(5Z,8Z,11Z,14Z))	2.33931e-06	2.57774e-06	2.47192e-06	1.80754e-07	7.46248e-08	2.64654e-07	4.03956e-06	4.0606e-06	4.17005e-06
(-)-11-Hydroxy-9,15,16-trioxooctadecanoic_acid	0.000179217	0.00018851	0.000139712	9.30501e-05	8.8958e-05	0.000118212	3.03105e-05	8.84535e-06	2.64899e-05
N-Acryloyl-DL-aspartic acid	3.05179e-05	2.52896e-05	2.7186e-05	3.10189e-05	3.72623e-05	3.83854e-05	1.73859e-05	2.08352e-05	1.56395e-05
.beta.-Alanylleucine	3.08045e-06	1.85627e-05	2.79302e-06	6.617e-06	7.1307e-06	7.19569e-06	8.08621e-06	9.28671e-06	9.73837e-06
2-[4-(Hydroxycarbamoyl)phenyl]-N-(2-hydroxyethyl)-N-phenylacetamide	2.82901e-06	2.35371e-06	2.38421e-06	3.24075e-06	4.11651e-06	3.53549e-06	1.63528e-06	1.63817e-06	7.78068e-07
Benodanil	1.40288e-05	1.05399e-05	1.57537e-05	1.27545e-05	1.21901e-05	1.37278e-05	1.19005e-05	1.29155e-05	1.39978e-05
2-(3-Bromophenyl)-5-ethyl-1,3,4-oxadiazole	2.73773e-07	2.36362e-07	8.59773e-07	3.96834e-07	3.64167e-07	4.28942e-07	1.32589e-07	4.35304e-07	2.77662e-07
2-amino-3-({hydroxy[2-[icosa-5.8.11-trienoyloxy]-3-(octadecanoyloxy)propoxy]phosphoryl}oxy)propanoic acid	2.30965e-05	2.70617e-05	1.72824e-05	1.86202e-05	1.70638e-05	1.67983e-05	2.54822e-05	2.21923e-05	2.72825e-05
PA(20:4(5Z,8Z,11Z,14Z)/22:4(7Z,10Z,13Z,16Z))	2.20875e-05	2.05895e-05	1.67627e-05	1.47673e-05	1.29351e-05	1.73151e-05	1.75063e-05	8.80282e-06	1.71124e-05
6-Azauridine	3.9516e-06	3.76939e-06	5.02214e-06	1.51351e-05	1.39555e-05	1.45987e-05	9.73405e-06	1.69921e-05	1.12759e-05
PC(20:3(5Z,8Z,11Z)/18:0)	0.0011621	0.00120746	0.00136463	0.00117636	0.0012963	0.00120095	0.00121851	0.00119976	0.0011359
PC(15:0/20:1(11Z))	0.000188562	0.000268748	0.000272315	0.000263955	0.000296258	0.000278287	0.000301342	0.000277816	0.000226356
N1-(3-Aminopropyl)-N1-methylpropane-1,3-diamine	0.000175679	0.000187684	0.000176164	7.36809e-05	0.000200405	0.000216995	0.000181623	0.000229175	0.000196352
Isoquinoline, 5-[(hexahydro-1H-1,4-diazepin-1-yl)sulfonyl]-	5.42137e-07	5.8612e-07	3.20735e-07	1.16743e-05	1.02666e-05	1.10664e-05	4.33903e-06	3.88565e-06	2.70458e-06
22-Hydroxymifepristone	1.79355e-05	1.82575e-05	1.2206e-05	8.95843e-06	8.70983e-06	1.35312e-05	4.60001e-06	2.46676e-06	3.30178e-06
Piperlonguminine	6.79484e-06	7.31394e-06	3.14921e-06	2.17072e-06	2.62835e-06	2.70609e-06	2.61918e-07	8.81405e-07	6.1419e-07
DL-Homocysteine thiolactone	1.79072e-05	1.27133e-07	2.32018e-05	1.83298e-05	1.42453e-05	1.81321e-05	8.13218e-06	7.94627e-06	6.98275e-06
Cytochalasin B	5.29228e-06	8.71722e-06	1.04881e-05	1.00233e-05	8.38203e-06	7.7301e-06	4.69293e-06	9.66836e-06	6.0206e-06
1-(Piperidin-4-yl)ethan-1-ol	9.95376e-06	9.16958e-06	8.72452e-06	8.50495e-06	7.22391e-06	6.55234e-06	8.21686e-06	7.82277e-06	8.0284e-06
(2Z,6E,10Z)-12-Acetyloxy-10-(acetyloxymethyl)-6-methyl-2-(4-methylpent-3-enyl)dodeca-2,6,10-trienoic acid	3.47263e-05	3.25226e-05	3.13359e-05	3.21302e-05	3.18431e-05	3.3026e-05	2.68215e-05	2.48009e-05	3.6515e-05
3-(Hepta-1,3-dienyl)hexanedioic acid	2.10306e-05	6.84367e-05	6.43076e-05	6.11549e-05	7.26869e-05	6.67386e-05	5.4147e-05	4.73033e-05	3.9871e-05
Torvoside_D	6.27767e-07	5.05878e-07	6.11517e-07	3.6684e-08	5.7192e-08	2.09176e-08	8.51068e-07	5.83089e-06	1.05929e-05
Pyrazolo[1,5-a]pyrimidine-3-carbonitrile, 4,7-dihydro-5-methyl-6-(1-methylethyl)-7-oxo-	3.45341e-06	3.16946e-06	3.2881e-06	3.70978e-06	4.68032e-06	4.21795e-06	3.24488e-06	3.21659e-06	1.60718e-06
2-Chloro-4,5-dimethoxybenzoic acid	3.38558e-06	2.91744e-06	4.63848e-06	3.68756e-06	5.00893e-06	1.50541e-05	6.2251e-06	1.23373e-05	2.16458e-05
PG(18:1(9Z)/18:3(9Z,12Z,15Z))	6.47158e-05	0.00016853	5.57368e-05	4.45949e-05	4.27887e-05	4.57298e-05	5.43823e-05	3.9416e-05	4.76673e-05
PC(P-18:1(9Z)/0:0)	3.4647e-05	3.9146e-05	2.36566e-05	5.37029e-05	5.70714e-05	5.80199e-05	9.7582e-05	8.78427e-05	8.38852e-05
D-myo-Inositol-1,4-diphosphate	8.98637e-06	3.28004e-06	8.16064e-06	8.41391e-06	8.83867e-06	6.02722e-06	7.98655e-06	7.83485e-06	6.46135e-06
Adiphenine	9.14101e-06	1.38046e-05	4.29179e-06	2.39183e-06	2.85927e-06	3.62617e-06	1.97329e-06	8.9884e-07	1.4326e-06
Drostanolone propionate	1.80435e-05	1.75985e-05	1.87617e-05	9.53269e-06	7.55822e-06	8.1626e-06	8.11693e-06	1.1867e-05	6.76519e-06
SM(d17:1/24:0)	1.14602e-05	1.78832e-05	1.2462e-05	8.09465e-06	5.81283e-06	5.16114e-06	1.26738e-05	2.25093e-05	1.47546e-05
3,4-Dihydroxy-4-(4-methoxyphenyl)-1,3-dihydroquinolin-2-one	1.56215e-05	1.4933e-05	1.87181e-05	8.09916e-06	6.82077e-06	1.05683e-05	2.49282e-05	4.71834e-05	2.09193e-05
N-[2,4-Bis(3-methylbut-2-enyl)-6-[2-(5-methyl-3,6-dioxopiperazin-2-yl)acetyl]phenyl]-2,2-dimethylbut-3-enamide	7.25363e-08	2.0233e-09	1.91657e-09	7.00666e-08	1.39686e-07	3.08983e-07	6.31587e-07	1.57755e-06	1.60885e-06
PC(15:0/22:4(7Z,10Z,13Z,16Z))	0.000220717	0.000193792	0.000193393	0.000159304	0.000145453	0.000151857	0.000152011	0.000149441	0.000143212
PC(22:4(7Z,10Z,13Z,16Z)/20:4(5Z,8Z,11Z,14Z))	7.39938e-05	7.78217e-05	7.62741e-05	0.000106054	0.000109723	0.000110874	0.000107696	8.89811e-05	8.0584e-05
5-(Ethylsulfonyl)-2-methoxyaniline	1.41057e-05	1.09754e-05	1.50182e-05	1.12882e-05	7.98306e-06	6.10224e-06	6.45836e-06	5.62768e-06	2.65414e-06
.alpha.-Methyltryptamine	1.1841e-07	1.12393e-07	6.3005e-06	9.15133e-07	6.24971e-07	5.37268e-07	2.20705e-07	6.03094e-08	8.41411e-08
Glycinoeclepin_B	2.50507e-06	3.21081e-06	9.28563e-07	2.40406e-07	2.34237e-07	2.70308e-08	1.55831e-08	1.69753e-08	5.27532e-08
Urobilin	3.01832e-07	4.65296e-07	3.24742e-07	1.02021e-06	1.24143e-06	1.0965e-06	4.64186e-07	1.67443e-06	2.89446e-07
Benzonitrile, 2-[[(6-bromo-3H-imidazo[4,5-b]pyridin-2-yl)thio]methyl]-	0.000128985	0.000131157	0.000119027	0.000106818	0.000108575	0.000149118	0.00012772	9.99412e-05	0.000117827
1-[6-Chloro-5-(trifluoromethoxy)-1H-benzimidazol-2-yl]-1H-pyrazole-4-carboxylic acid	2.60738e-05	2.36028e-05	3.7758e-05	2.24528e-05	2.89263e-05	4.09399e-05	2.78736e-05	1.001e-05	1.84608e-05
Cys-Tyr	5.70021e-05	5.89587e-05	4.44091e-05	8.84835e-05	9.3869e-05	8.21159e-05	9.29539e-05	0.000103867	0.000142732
2,3,4-Pentanetrione, 3-[(4-nitrophenyl)hydrazone]	2.31706e-05	2.08133e-05	7.35909e-05	1.44554e-06	2.62004e-06	2.36868e-06	2.57659e-06	5.98668e-05	6.83988e-05
SM(d18:1/24:0)	0.00016945	0.000189943	0.00012332	0.000115099	7.33489e-05	7.36599e-05	0.000163486	0.000166647	0.000195605
R-Palmitoyl-(2-methyl) ethanolamide	1.50449e-05	1.73596e-05	1.48506e-05	7.6849e-06	8.43578e-06	8.60265e-06	1.17278e-05	1.037e-05	1.08694e-05
Eleutherazine B	1.72667e-06	1.29095e-06	2.20614e-06	2.25017e-06	9.39768e-07	2.4716e-06	1.49047e-06	2.39505e-06	1.49191e-06
Xanthogalenol	6.06948e-06	8.95987e-06	3.87739e-06	4.99201e-06	4.43994e-06	3.51208e-06	5.22945e-06	5.89136e-06	2.33972e-06
LysoPC(16:1(9Z))	0.000373543	0.000575124	0.000243051	0.000149804	0.000154582	0.000143236	0.000840633	0.0005416	0.000447661
LysoPC(18:1(11Z))	0.00138099	0.00160535	0.000893825	0.00120748	0.00122171	0.00118436	0.00283845	0.00313645	0.00297628
Mesotrione	0.000234569	0.000289411	0.000488655	0.000563113	0.000527085	0.000555162	0.00054082	0.00055401	0.000293934
Risperidone	3.97985e-06	3.74145e-06	8.64359e-06	7.78679e-06	8.49743e-06	9.51557e-06	1.08021e-06	1.17451e-06	8.85846e-07
N-Acetylsulfamethoxazole	6.29334e-05	6.02073e-05	5.2787e-05	6.9667e-05	7.25204e-05	6.61494e-05	5.53776e-05	6.77246e-05	8.67988e-05
5-(2-Furyl)-1,3,4-oxadiazole-2(3H)-thione	3.30075e-06	3.97218e-06	3.9646e-06	2.9826e-06	3.46129e-06	2.68247e-06	2.88602e-06	2.48648e-06	2.79497e-06
2-(4-Morpholinylcarbonyl)-1-naphthol	4.32154e-06	3.69552e-06	4.71475e-06	3.27508e-06	3.9373e-06	4.57023e-06	1.30323e-06	1.39614e-06	1.35429e-06
SM(d18:0/16:0)	0.00593449	0.00578498	0.00575579	0.00480557	0.00455659	0.00470294	0.00711188	0.00553916	0.00650915
PG(20:4(5Z,8Z,11Z,14Z)/22:6(4Z,7Z,10Z,13Z,16Z,19Z))	1.67237e-05	1.48135e-05	1.01487e-05	2.52098e-05	2.20352e-05	2.44843e-05	1.08944e-05	8.21685e-06	6.21087e-06
1H-Benzimidazole-7-carboxamide, 2-[(2R)-2-methyl-2-pyrrolidinyl]-	3.80386e-06	3.13742e-06	3.67467e-06	6.05956e-06	5.8888e-06	6.00161e-06	3.42337e-06	2.82292e-06	2.10389e-06
Lincomycin	1.49808e-06	1.559e-06	1.64441e-06	2.91479e-06	2.89304e-06	2.84954e-06	2.34955e-07	1.74812e-07	1.24578e-07
Arginyl-Serine	3.23684e-06	2.57953e-06	6.40012e-06	2.3439e-06	2.45776e-06	3.48251e-06	5.8124e-07	4.09853e-07	3.56502e-07
Nelfinavir	1.47951e-06	1.5614e-06	1.41076e-06	1.48343e-06	1.96468e-06	2.01798e-06	2.60759e-07	3.49706e-07	2.17395e-07
N-Desmethylimatinib	2.79369e-07	3.06707e-07	3.34971e-07	2.57438e-07	3.19268e-07	2.83818e-07	1.91861e-07	2.84432e-07	3.49148e-07
[3-[(2,4-Dichlorobenzyl)thio]-1H-1,2,4-triazol-5-yl]amine	3.39486e-06	3.91121e-06	4.43531e-06	4.01514e-06	4.95882e-06	3.59008e-06	7.29521e-06	5.05695e-06	4.08424e-06
17.beta.-Estradiol 3-.beta.-D-glucuronide	6.25389e-06	5.79686e-06	3.96558e-06	1.52358e-06	2.10946e-06	2.59742e-06	1.60849e-06	1.33788e-06	8.83475e-07
N-Acetylleucylalanylserine	3.55719e-06	3.37537e-06	2.88888e-06	1.5135e-06	4.5679e-06	2.70506e-06	1.81882e-06	7.36512e-07	1.52372e-06
PC(14:0/20:5(5Z,8Z,11Z,14Z,17Z))	0.000384529	0.000379024	0.000312605	0.00016136	0.000183295	0.000194095	0.00018322	0.000180604	0.000146574
(2-aminoethoxy)[2-[hexadec-9-enoyloxy]-3-[octadeca-1.11-dien-1-yloxy]propoxy]phosphinic acid	8.86604e-05	8.77729e-05	7.62734e-05	6.62882e-05	2.36373e-05	2.69998e-05	3.22032e-05	1.94521e-05	6.82276e-05
LysoPC(22:6(4Z,7Z,10Z,13Z,16Z,19Z))	2.3401e-05	2.67434e-05	1.99416e-05	1.68611e-05	1.55853e-05	1.55407e-05	3.30408e-05	8.49802e-05	0.000129331
PC(14:0/P-18:1(9Z))	0.000689296	0.000595308	0.000658703	0.000709672	0.000648427	0.000714249	0.000807696	0.000954687	0.000794554
Prednisolone 21-acetate	2.003e-06	1.88053e-06	1.49839e-06	6.29227e-07	7.52955e-07	9.15931e-07	4.43147e-07	2.4669e-07	3.33235e-07
N-Demethylmifepristone	7.16693e-06	6.91066e-06	7.93796e-06	2.86514e-06	2.80892e-06	3.54231e-06	7.34055e-07	1.40454e-06	9.41614e-07
Lupenone	3.22886e-07	3.90255e-07	3.01842e-07	7.94618e-07	7.0952e-07	6.70984e-07	4.41611e-07	4.51249e-07	5.09995e-07
[2-[docosa-4.7.10.13.16.19-hexaenoyloxy]-3-(octadecanoyloxy)propoxy]({[2.3.4.5.6-pentahydroxycyclohexyl]oxy})phosphinic acid	8.18714e-05	9.66929e-05	6.95506e-05	0.000122628	0.000122867	0.000117119	6.18412e-05	5.29752e-05	6.74347e-05
(2-aminoethoxy)[3-[hexadec-1-en-1-yloxy]-2-[icosa-5.8.11.14-tetraenoyloxy]propoxy]phosphinic acid	0.000214751	0.000242038	0.000215549	0.000105207	0.000104668	0.000102243	0.000136933	0.000119609	0.000154871
(2-aminoethoxy)[3-[hexadec-1-en-1-yloxy]-2-[hexadec-9-enoyloxy]propoxy]phosphinic acid	2.09943e-05	2.40864e-05	2.5464e-05	1.06165e-05	1.21983e-05	4.76451e-05	1.1306e-05	6.1579e-06	6.52029e-05
Chrysin	5.96565e-06	5.52974e-06	5.58542e-06	6.50044e-06	6.94105e-06	6.62131e-06	5.27451e-06	5.63608e-06	5.1929e-06
4,5-Dihydro-2-methylthiazole	8.95635e-06	8.91019e-06	3.6301e-06	7.10387e-06	8.30849e-06	6.83765e-06	2.02929e-06	3.72061e-06	3.92708e-06
lysoPC(28:0)	0.000237005	0.000238271	0.000265832	0.00035964	0.000333408	0.000387289	0.000357565	0.000390623	0.000390398
PC(14:0/P-16:0)	0.000339351	0.000335723	0.000279707	0.000480491	0.000447092	0.000640341	0.000452974	0.000436297	0.000454434
PC(18:2(9Z,12Z)/P-16:0)	0.000276324	0.00026923	0.000264881	0.000552499	0.000448468	0.00044998	0.000650891	0.000519534	0.00052044
PC(20:5(5Z,8Z,11Z,14Z,17Z)/P-16:0)	0.000125598	0.000128896	0.000126756	0.000100432	0.000107539	0.000103275	0.000102405	0.000111552	0.000103868
(R)-2-Hydroxysterculic_acid	1.65638e-05	1.22821e-05	1.31742e-05	8.26966e-06	1.03493e-05	8.78664e-06	1.83661e-05	1.40487e-05	1.93063e-05
Volinanserin	5.65148e-05	0.000102953	5.32788e-05	1.45561e-05	1.60943e-05	3.4563e-05	9.39557e-06	6.843e-06	6.74405e-06
Dynasore	2.14809e-06	1.60147e-06	9.75895e-07	7.59041e-06	6.68255e-06	6.12641e-06	2.13681e-05	1.40824e-05	2.93344e-05
.beta.-Glutamic acid	0.000227	0.00023782	0.000226183	0.000491925	0.000540049	0.000524715	0.000533995	0.000515248	0.000506073
3-Quinolinecarboxamide, 1,4-dihydro-8-methoxy-4-oxo-1-pentyl-N-tricyclo[3.3.1.13,7]dec-1-yl-	1.81086e-06	1.63955e-06	4.2617e-06	2.5131e-06	2.75096e-06	3.30564e-06	2.46383e-07	1.99597e-07	1.83903e-09
Guineensine	3.08752e-07	4.03096e-07	1.80979e-07	3.19513e-07	3.83892e-07	2.25985e-07	4.53243e-07	3.77139e-07	3.66665e-07
2-amino-3-({[3-(hexadecanoyloxy)-2-(octadecanoyloxy)propoxy](hydroxy)phosphoryl}oxy)propanoic acid	0.000416173	0.000408378	0.000467788	0.000175664	0.000170827	0.000177413	0.000108795	0.000101288	0.000168358
Heptadecasphinganine	0.000298237	0.000298494	0.000257152	0.000244529	0.000243267	0.000254797	0.000292835	0.000246824	0.000228181
PC(15:0/P-18:1(11Z))	3.8486e-05	5.66907e-05	9.81259e-05	0.000220209	0.000208918	0.00021929	0.000165723	0.000223446	0.000198534
PC(20:1(11Z)/P-16:0)	0.000197176	0.000183224	0.000207637	0.00130814	0.00123652	0.00132444	0.000960278	0.000970747	0.000913579
PC(22:6(4Z,7Z,10Z,13Z,16Z,19Z)/P-16:0)	0.000267215	0.000254822	0.000158657	0.000180012	0.000174941	0.00019348	0.000259978	0.000234622	0.000226022
2-(2-Methoxyethoxy)ethanamine	2.73071e-06	3.33964e-06	4.09973e-06	3.06467e-06	8.5256e-06	1.03223e-05	3.13342e-06	7.57213e-06	3.22418e-06
PC(18:1(9Z)/18:3(9Z,12Z,15Z))	5.75906e-07	5.28966e-07	2.5327e-06	7.4017e-07	6.26819e-07	4.48226e-07	4.08909e-07	5.00615e-07	1.72327e-06
Desglucocoroloside	2.0231e-05	3.52798e-05	9.27576e-06	1.96904e-05	2.25995e-05	2.22015e-05	3.42567e-05	2.4051e-05	2.87943e-05
3,4',5-Trinitro[1,1'-biphenyl]-4-ol	8.19465e-06	1.16953e-05	1.53808e-05	5.68559e-06	8.99413e-06	1.67133e-05	9.93546e-06	1.44503e-05	4.15424e-06
5-[(Z)-14-(3,5-Dihydroxyphenyl)tetradec-8-enyl]benzene-1,3-diol	1.68798e-05	1.44013e-05	1.50378e-05	1.19334e-05	1.09432e-05	1.36564e-05	1.76586e-05	1.56603e-05	8.76859e-06
3-[(1E,3E)-Hepta-1,3-dienyl]pentanedioic acid	1.54839e-05	1.57735e-05	1.3916e-05	1.2553e-05	2.62843e-05	2.38438e-05	1.63809e-05	2.13496e-05	2.34395e-05
SM(d18:0/14:0)	0.000520638	0.000506263	0.000504382	0.000316537	0.000324078	0.000329685	0.000544139	0.000434248	0.000503136
PC(16:1(9Z)/14:0)	0.000372987	0.000500164	0.000777172	0.000292372	0.000228929	0.000269027	0.000155549	0.000147026	0.000170289
PC(20:3(5Z,8Z,11Z)/P-18:0)	8.19809e-05	8.54411e-05	7.02694e-05	0.000116065	9.38418e-05	0.000127662	0.000113079	9.6587e-05	9.91709e-05
13,14-Dihydro-16,16-difluoroprostaglandin J2	2.31516e-05	1.63471e-05	2.48412e-05	2.92881e-05	2.62498e-05	3.80689e-05	4.38051e-06	3.26338e-06	2.44567e-06
Fulvestrant 9-sulfone	1.50959e-05	1.23779e-05	2.01918e-05	5.25444e-06	4.13466e-06	4.44562e-06	5.35412e-06	8.1843e-06	4.42446e-06
Ricinoleic acid methyl ester	1.04413e-06	1.06455e-06	4.9671e-07	1.18734e-06	1.01046e-06	9.56777e-07	1.44778e-06	4.44361e-07	9.66015e-07
Lisinopril	4.45683e-06	3.81382e-06	2.07082e-06	1.62914e-06	2.50559e-06	2.55335e-06	5.51217e-06	1.8818e-06	2.7729e-06
N,N-Dimethyl-2,2-diphenylethanamine	1.23766e-05	1.72622e-05	1.19888e-05	1.38895e-05	1.14185e-05	1.26009e-05	1.25683e-05	1.65378e-05	1.66856e-05
1-(1Z-Octadecenyl)-2-(4Z,7Z,10Z,13Z,16Z,19Z-docosahexaenoyl)-sn-glycero-3-phosphoethanolamine	3.41863e-05	4.00477e-05	3.43089e-05	3.28843e-05	1.33036e-05	3.44304e-05	1.46106e-05	2.13345e-05	2.61385e-05
N-cis-Tetradec-9-enoyl-L-homoserine lactone	8.60732e-07	9.20082e-07	8.46893e-07	9.23739e-07	1.01001e-06	1.6928e-06	9.40364e-07	1.617e-06	1.55143e-06
Prunetin	1.79369e-05	1.11331e-05	1.08327e-05	1.14953e-05	1.19199e-05	1.23957e-05	1.26976e-05	1.42689e-05	1.23293e-05
SM(d18:1/20:0)	2.67245e-05	2.27454e-05	2.78786e-05	1.9068e-05	1.84156e-05	1.66287e-05	2.78696e-05	2.59146e-05	2.53034e-05
LysoPC(22:0)	5.95865e-06	9.05269e-06	4.73743e-06	3.38206e-06	5.29077e-06	6.31886e-06	3.42023e-06	2.16769e-06	2.04607e-06
PC(18:3(6Z,9Z,12Z)/P-16:0)	8.96444e-05	9.34171e-05	0.000119249	0.000159578	0.000200358	0.000213931	0.000190627	0.000191186	0.000211643
Epothilone B	5.25805e-06	3.5929e-06	1.37173e-05	1.1253e-05	1.07695e-05	1.19983e-05	4.90296e-07	9.11579e-07	3.07153e-07
2-(2,6-Dihydroxy-4-methoxycarbonylbenzoyl)-3-hydroxybenzoic acid	6.65943e-06	5.91131e-06	3.53753e-06	7.85002e-06	8.91724e-06	9.52362e-06	4.83623e-06	7.41202e-06	1.17141e-05
3-(Trifluoromethyl)cinnamic acid	7.34905e-05	7.29424e-05	4.51672e-05	8.53728e-05	0.000180551	8.52507e-05	4.82256e-05	5.47093e-05	0.00013005
1-(4-Bromobenzyl)-5-methyl-1H-pyrazol-3-ylamine	3.11305e-06	3.36195e-06	3.91919e-06	2.13068e-06	1.78358e-06	1.76323e-06	1.50753e-06	1.24368e-06	2.40073e-06
Calcimycin	3.11403e-05	3.53644e-05	3.31767e-05	2.52993e-05	2.4411e-05	2.18354e-05	2.89994e-05	2.38506e-05	2.65358e-05
2-Dechloroethylifosfamide	5.08561e-05	0.000105087	7.65226e-05	0.000133716	7.1394e-05	0.00012779	7.61365e-05	4.90866e-05	5.47289e-05
Hematoxylin	3.27103e-05	3.39264e-05	1.47591e-05	1.49132e-05	1.70607e-05	1.6391e-05	2.37941e-05	1.90864e-05	2.65141e-05
4,5-Di-O-caffeoylquinic acid	3.21685e-06	2.7385e-06	2.26145e-06	2.92912e-06	2.79718e-06	2.86928e-06	1.53854e-06	1.35343e-06	1.88081e-06
PC(20:4(8Z,11Z,14Z,17Z)/15:0)	4.61952e-06	4.58991e-06	3.42574e-06	2.17392e-06	1.58436e-06	1.83728e-06	2.2857e-06	1.10166e-06	1.76217e-06
SM(d16:1/24:1(15Z))	0.000540769	0.000551122	0.000529463	0.000264778	0.000230265	0.000253195	0.000345512	0.000322079	0.000346223
PC(15:0/14:1(9Z))	0.00215386	0.00223206	0.00121473	0.000297947	0.000498568	0.000538498	0.000761786	0.000669944	0.000771085
2-Deoxyribose 5-phosphate	1.0757e-05	1.07836e-05	1.00924e-05	4.32725e-06	4.72211e-06	4.63576e-06	4.47326e-06	5.41993e-06	6.66004e-06
N-Oleoyldopamine	2.4995e-05	2.55587e-05	2.21065e-05	1.27942e-05	8.43567e-06	1.03707e-05	1.10023e-05	1.21524e-05	1.25069e-05
PC(18:1(11Z)/15:0)	0.000387239	1.76783e-05	1.49092e-05	1.94851e-05	1.55787e-05	1.70936e-05	1.44114e-05	1.37067e-05	1.30917e-05
2,4-Dodecadienamide, N-(p-hydroxyphenethyl)-, (E,E)-	3.02139e-05	5.90901e-05	3.64917e-05	6.00374e-05	5.50558e-05	3.94858e-05	5.62546e-05	0.000211035	4.07424e-05
SM(d17:1/24:1(15Z))	0.00023727	0.000257787	0.000219798	0.000133274	0.000109929	0.000124316	0.0001441	0.000134814	0.000146562
PC(20:5(5Z,8Z,11Z,14Z,17Z)/15:0)	0.00123362	0.00102897	0.000912605	0.000773054	0.000710377	0.000836482	0.000621583	0.00049519	0.000596929
Imatinib	9.98673e-07	6.89474e-07	7.01696e-07	1.21927e-06	1.16199e-06	1.70766e-06	2.39787e-07	4.15812e-07	1.76758e-07
(6R,7R)-7-Amino-3-(hydroxymethyl)-8-oxo-5-thia-1-azabicyclo[4.2.0]oct-2-ene-2-carboxylic acid	9.5703e-07	1.3694e-06	4.55301e-06	7.49994e-06	8.87112e-06	7.30738e-06	8.49107e-06	6.3988e-06	5.57651e-06
Methyl 3-(acetyloxy)-16-hydroxy-4,4,8,12,16-pentamethyl-15,17,19-trioxoandrost-11-ene-14-carboxylate	7.09035e-06	6.42886e-06	6.18166e-06	7.06474e-06	7.06021e-06	7.7885e-06	5.02725e-06	4.4553e-06	7.63829e-06
1-palmitoyl-2-linoleoyl-sn-glycero-3-phospho-(1'-rac-glycerol)	0.000522188	0.00061135	0.000593722	0.00134765	0.000917849	0.00155091	0.00089402	0.000679768	0.000727749
SM(d18:0/18:0)	8.10997e-05	0.000139009	7.74904e-05	0.000121451	8.3601e-05	9.74002e-05	0.000147693	0.000162717	0.0001757
PC(18:3(6Z,9Z,12Z)/15:0)	0.000715746	0.000746961	0.00107306	0.000519648	0.000455339	0.000438518	0.000537084	0.000553708	0.00051106
PC(15:0/22:2(13Z,16Z))	0.000208887	0.000210832	0.000249055	0.000382168	0.000422769	0.000397472	0.000285225	0.000332888	0.000274736
PC(18:2(9Z,12Z)/20:0)	0.000738433	0.000840417	0.00084797	0.00119454	0.000964442	0.00102445	0.000721555	0.00073024	0.000682102
PC(20:2(11Z,14Z)/18:1(9Z))	0.00033458	0.000371046	0.000344949	0.000360972	0.000318231	0.00036291	0.000335122	0.000317357	0.000350388
PS(18:3(9Z,12Z,15Z)/22:6(4Z,7Z,10Z,13Z,16Z,19Z))	2.39597e-05	1.74093e-05	1.78191e-05	2.6685e-08	4.8091e-08	3.41051e-08	2.50696e-05	3.26011e-05	3.63483e-05
N-(4-Chlorobenzoyl)tryptophan	1.25049e-05	1.48387e-05	1.54071e-05	8.6242e-06	1.03802e-05	9.42062e-06	1.24259e-05	9.93019e-06	1.18991e-05
1-Ethyl-3-methyl-10-methylenetetradecahydro-3,6a,12-(epiethane[1,1,2]triyl)-9,11a-methanoazuleno[2,1-b]azocine-6,8,11-triol	1.61329e-05	8.88722e-06	1.03852e-05	1.24631e-05	1.07133e-05	1.08065e-05	1.39814e-05	1.23849e-05	8.9988e-06
PS(22:0/16:1(9Z))	7.08896e-06	6.31545e-06	7.10839e-06	5.06659e-06	6.72974e-06	6.32769e-06	9.09864e-06	7.40997e-06	3.26677e-06
(11.Xi.)-4,7-Dihydroxy-12,13-epoxytrichothec-9-en-8-one	0.00040061	0.000297577	0.000405882	0.000387893	0.000406218	0.000272792	0.00022366	0.000438586	0.000399098
SM(d18:1/22:0)	0.000198947	0.000317791	0.000221438	0.00014921	0.000110541	0.000123938	0.000224414	0.000210641	0.000230069
PC(20:3(8Z,11Z,14Z)/14:1(9Z))	3.10763e-05	3.91129e-05	4.42875e-05	2.57895e-05	2.60034e-05	2.64852e-05	2.22584e-05	1.84128e-05	1.91023e-05
PC(16:1(9Z)/22:6(4Z,7Z,10Z,13Z,16Z,19Z))	0.000341259	0.000353931	0.000353354	0.000234228	0.000228533	0.00023384	0.000191723	0.000277087	0.000213297
PC(15:0/P-16:0)	2.32552e-05	2.65757e-05	3.22278e-05	4.0571e-05	3.62608e-05	5.30055e-05	4.77387e-05	4.74527e-05	4.87341e-05
2-[[(1R,2S)-2-Aminocyclohexyl]amino]-4-[3-(triazol-2-yl)anilino]pyrimidine-5-carboxamide	1.73757e-06	1.20898e-06	2.68175e-06	2.24094e-06	2.3424e-06	2.46288e-06	3.18231e-07	1.82638e-07	1.7371e-07
1-Oxa-4,7,10-triazacyclododecane	2.74099e-06	3.246e-06	2.46457e-06	5.05921e-06	3.64543e-06	5.30242e-06	3.91963e-06	3.85217e-06	2.78636e-06
3-((4,7-Dimethyl-1-((1E)-prop-1-en-1-yl)-1,5,6,7,8,8a-hexahydronaphthalen-2-yl)carbonyl)-4-hydroxy-5-(4-hydroxyphenyl)pyridin-2(1H)-one	1.39367e-05	1.05309e-05	1.7305e-05	1.84769e-05	1.72783e-05	1.99965e-05	1.99334e-06	1.40331e-06	2.33248e-06
6a,9-Dihydroxy-2-(3-hydroxyprop-1-en-2-yl)-8-methoxy-1,2,12,12a-tetrahydrochromeno[3,4-b]furo[2,3-h]chromen-6(6aH)-one	1.70068e-05	1.70072e-05	9.68802e-06	1.51183e-05	1.62161e-05	1.77477e-05	2.56148e-05	1.41635e-05	1.84459e-05
PI(20:4(8Z,11Z,14Z,17Z)/18:1(9Z))	3.14227e-05	3.39536e-05	2.80586e-05	4.54557e-05	3.95481e-05	4.22155e-05	3.69164e-05	3.88529e-05	3.56736e-05
Desmethyleneparoxetine	1.98849e-05	1.44786e-05	2.64395e-05	1.7966e-05	1.55203e-05	2.31129e-05	3.47773e-06	8.49189e-07	1.26318e-06
Aminofructose_6-phosphate	5.10659e-06	5.21468e-06	4.01075e-06	8.16032e-06	1.02465e-05	7.87738e-06	4.40959e-06	5.17994e-06	6.59457e-06
PC(15:0/16:0)	0.000244364	0.000278354	0.000303738	0.000142464	0.000125976	0.000137502	0.000124992	0.000123643	0.000125476
21-Deacetoxy-11-oxodeflazacort-3,20-hydrazinecarboxamide	1.46564e-06	1.54183e-06	2.75733e-06	7.91104e-07	8.17034e-07	1.2017e-06	1.43742e-07	1.26738e-07	1.8927e-07
Sch 210972	1.90953e-06	1.73156e-06	2.92648e-06	1.47845e-06	1.44834e-06	1.78788e-06	8.39776e-07	5.99159e-07	6.65352e-07
Bufotalin	9.83927e-06	8.88879e-06	1.04338e-05	6.85737e-06	6.71737e-06	7.04914e-06	4.35103e-06	2.39742e-06	3.20904e-06
Cyclopropanecarboxamide, N-[3-(2-methoxyethyl)-4,5-dimethyl-2(3H)-thiazolylidene]-2,2,3,3-tetramethyl-, [N(Z)]-	3.58706e-05	3.62721e-05	2.05975e-05	2.11059e-05	2.35539e-05	2.39027e-05	2.2264e-05	1.77548e-05	2.07225e-05
3-(5-Chloro-1,3-benzothiazol-2-yl)propanoic acid	1.97895e-06	2.09357e-06	2.04382e-06	7.86682e-06	7.93022e-06	8.23153e-06	8.0927e-06	7.00832e-06	6.59647e-06
Methylenediphosphonic acid	4.17893e-05	4.40524e-05	2.38435e-05	3.70981e-05	2.6387e-05	2.71874e-05	2.90752e-05	2.06878e-05	2.39348e-05
Norbuprenorphine	3.93413e-06	3.22096e-06	2.68636e-06	2.19284e-06	1.58285e-06	2.07326e-06	3.6017e-06	3.02509e-06	9.02831e-06
PE(18:3(9Z,12Z,15Z)/P-18:1(9Z))	0.000103816	0.000116908	0.000113352	0.00016129	9.04883e-05	0.000136797	9.47566e-05	9.31307e-05	9.85152e-05
N-Palmitoylglycine	8.31498e-07	7.49877e-07	4.58525e-07	2.27405e-06	2.78706e-06	2.51893e-06	3.30891e-06	2.37409e-06	2.90929e-06
Tazarotenic acid	2.71028e-06	8.71583e-07	2.95224e-06	1.23059e-06	1.64977e-06	1.09042e-06	5.03985e-06	2.61139e-06	3.87218e-07
PC(20:0/14:0)	0.00133286	0.00155566	0.00158293	0.00150384	0.00136912	0.00150702	0.00142163	0.00129139	0.00138018
Ixabepilone__	7.73168e-08	7.55249e-07	7.62194e-07	1.77783e-06	1.37434e-06	8.70485e-07	1.45532e-07	1.13279e-06	6.01607e-07
Cohibin_D	8.05573e-05	6.71627e-05	6.5645e-05	5.02202e-05	4.41611e-05	5.33746e-05	6.15684e-05	5.636e-05	5.2962e-05
5-Norbornene-2,3-dicarboximide, N-(2-ethylhexyl)-	2.15192e-05	2.44647e-05	2.61837e-05	4.39413e-06	2.58889e-05	2.69808e-05	2.09432e-05	2.13162e-05	2.32843e-05
4-[(2R,3S,7R,8R,8aS)-2,3,4'-Trihydroxy-4,4,7,8a-tetramethyl-6'-oxospiro[2,3,4a,5,6,7-hexahydro-1H-naphthalene-8,2'-3,8-dihydrofuro[2,3-e]isoindole]-7'-yl]butanoic acid	1.65497e-07	4.56363e-07	1.99268e-07	2.71642e-08	3.55589e-08	3.52853e-08	1.4056e-07	1.86235e-09	1.34047e-07
PS(22:6(4Z,7Z,10Z,13Z,16Z,19Z)/16:0)	5.81128e-06	4.39471e-06	3.36146e-06	1.90026e-09	1.79928e-09	1.86042e-09	6.93834e-06	6.6711e-06	1.03829e-05
4-Chloro-N'-(2-chloroacetyl)benzohydrazide	5.70453e-05	6.50763e-05	6.35591e-05	0.00010651	2.30616e-05	4.7417e-05	3.80978e-05	5.34359e-05	1.37737e-05
5-(2-Aminoethyl)-1H-imidazol-2-amine	0.000290778	0.00011977	7.74811e-05	9.40423e-06	6.88196e-06	3.04525e-06	1.2898e-05	1.97441e-05	3.19794e-05
Boldenone sulfate	5.63373e-06	6.60218e-06	6.91747e-06	6.06602e-06	4.25946e-06	2.33975e-06	5.4141e-07	6.38247e-07	1.0836e-06
Cucurbitacin_D	1.52414e-05	1.82362e-05	1.07024e-05	5.33307e-06	6.15838e-06	5.70615e-06	1.8854e-05	1.89745e-05	1.5561e-05
TG(18:2(9Z,12Z)/14:0/18:2(9Z,12Z))[iso3]	5.43333e-05	6.17156e-05	4.4212e-05	2.15371e-05	1.3055e-05	1.56896e-05	2.49285e-05	2.16422e-05	2.41198e-05
N-[2-[[4-(Diethylamino)butyl]amino]-6-(3,5-dimethoxyphenyl)pyrido[2,3-d]pyrimidin-7-yl]-N'-(1,1-dimethylethyl)urea	2.43955e-06	4.85287e-06	1.08867e-05	3.16699e-06	6.84686e-06	4.49387e-06	1.54603e-06	5.53822e-06	5.97736e-06
Piericidin C1	4.60639e-06	3.16433e-06	4.02003e-06	4.10679e-06	4.86411e-06	1.28747e-05	4.47546e-06	5.58534e-06	3.64006e-06
BR-Xanthone_A	2.09672e-05	2.41211e-05	1.93057e-05	0.000108165	0.000110982	0.000113889	9.68029e-05	8.60038e-05	8.56044e-05
1,2-Dioleoyl-rac-glycerol	0.000186598	0.000193885	0.000271897	0.000118156	0.00012042	0.000158178	0.000297542	0.0002737	0.000345768
Oxyresveratrol	6.61692e-06	4.69877e-06	5.21857e-06	5.37957e-06	5.9361e-06	5.7199e-06	2.40718e-06	2.86048e-06	3.26932e-06
Bucladesine	9.4162e-07	9.53781e-07	4.69854e-07	1.21473e-06	1.47972e-06	1.55182e-06	1.78781e-06	7.80434e-07	1.58425e-06
2-(5-Chloro-1,3-benzothiazol-2-yl)ethanamine	7.78612e-06	8.02424e-06	4.42901e-06	9.46083e-06	1.04422e-05	1.11398e-05	5.95904e-06	1.04864e-05	1.37527e-05
N-(5-Chloro-2-hydroxyphenyl)-2-ethoxybenzamide	1.09103e-05	9.29022e-06	7.92688e-06	9.42351e-06	1.01776e-05	9.8137e-06	4.45252e-06	4.71182e-06	4.49567e-06
Carebastine	1.61876e-05	2.05543e-05	1.62321e-05	1.01724e-05	1.03178e-05	9.04327e-06	1.09604e-05	9.7707e-06	1.0746e-05
2-Acetamido-N-methylacetamide	1.25869e-05	1.24523e-05	9.58407e-06	4.49087e-05	4.609e-05	4.75549e-05	5.3405e-06	2.37883e-05	1.51444e-05
.beta.-Tocotrienol	1.86356e-07	2.75432e-07	4.97108e-07	2.81157e-06	5.68404e-06	3.12283e-06	4.49161e-06	6.14154e-06	3.80705e-06
PE(14:0/16:1(9Z))	0.000103707	0.000247661	8.05778e-05	7.20192e-05	3.73266e-05	7.35129e-05	4.44578e-05	7.64249e-05	8.74191e-05
1-O-beta-D-Glucopyranosyl-2,3-di-O-(8-hexadecenoyl)glycerol	0.000128926	0.000137415	0.000149284	0.000167956	0.000197159	0.00015682	0.000176268	0.000191809	0.000185903
(E)-3-(4-Acetyloxy-2,3-dihydroxy-2,5,5,8a-tetramethyl-3,4,4a,6,7,8-hexahydro-1H-naphthalen-1-yl)prop-2-enoic acid	2.38473e-05	2.27562e-05	5.76899e-05	4.76859e-05	2.85836e-05	4.36677e-05	1.96855e-05	1.90255e-05	3.9857e-05
LysoPE(16:1(9Z)/0:0)	3.62933e-05	4.2055e-05	2.59809e-05	1.95201e-05	2.07153e-05	2.74794e-05	4.70063e-05	4.63777e-05	3.80629e-05
[(5-Chloro-1,3-benzothiazol-2-yl)sulfanyl]acetic acid	8.95114e-06	8.18323e-06	7.26788e-06	9.972e-06	7.80996e-06	9.52918e-06	7.79823e-06	6.84314e-06	6.2245e-06
D-myo-Inositol-3,4,5-triphosphate	7.05559e-05	7.9837e-05	7.4768e-05	6.66454e-05	5.8583e-05	6.50355e-05	6.25936e-05	2.64296e-05	1.22482e-05
8-Amino-2H-1,4-benzoxazin-3(4H)-one	0.000505188	7.51945e-05	0.000442652	0.000473945	4.25436e-05	0.000515316	0.000386442	0.000577061	0.000485514
1-Pyrrolidineheptanoic acid, 2-(3-hydroxyoctyl)-5-oxo-	4.04535e-06	3.97186e-06	3.84671e-06	9.0731e-07	8.65697e-07	7.72643e-07	2.10694e-06	2.03166e-06	2.17546e-06
PS(20:5(5Z,8Z,11Z,14Z,17Z)/18:0)	2.28488e-05	2.50456e-05	2.08874e-05	3.27828e-05	3.04772e-05	3.09124e-05	2.86349e-05	2.49305e-05	2.33409e-05
Undecanamide, N-cyclopropyl-11-(3-hydroxy-5-pentylphenoxy)-	2.51756e-06	1.72978e-06	2.67697e-06	1.04334e-06	1.51187e-06	1.30122e-06	1.45743e-06	1.95732e-06	1.73328e-06
(2-aminoethoxy)[2-[icosa-5.8.11-trienoyloxy]-3-(octadecanoyloxy)propoxy]phosphinic acid	0.000761762	0.00082007	0.000952282	0.000327482	0.000324869	0.000344169	0.000440926	0.000385632	0.000572815
Ramipril	1.78592e-06	1.55809e-06	2.25163e-06	1.06329e-06	1.17624e-06	1.468e-06	1.02821e-07	8.56312e-08	3.51431e-08
Oxacillin	2.26588e-06	2.31212e-06	1.95515e-06	2.42803e-06	3.15393e-06	3.01238e-06	1.84603e-06	1.63446e-06	1.928e-06
isoliquiritigenin	1.57318e-05	1.61074e-05	1.51871e-05	1.53272e-05	1.62228e-05	1.64945e-05	1.12073e-05	1.17176e-05	1.04279e-05
Chondroitin_sulfate	9.3695e-08	1.17393e-07	2.78906e-07	4.73263e-08	1.44465e-07	4.65748e-08	1.70131e-07	5.25687e-07	4.18798e-07
Glycylalanylprolylmethionylphenylalanylvalinamide	2.72866e-05	2.02346e-05	1.26143e-05	1.20595e-05	1.34921e-05	1.31158e-05	3.53419e-05	2.85358e-05	2.67952e-05
PE(18:3(6Z,9Z,12Z)/16:0)	0.000202725	0.000301294	0.000108625	0.000108908	4.72301e-05	8.83537e-05	0.000165004	0.000129655	4.84032e-05
(2-aminoethoxy)[2-[octadec-9-enoyloxy]-3-(octadecanoyloxy)propoxy]phosphinic acid	0.00010483	0.000157848	0.000123428	6.45949e-05	6.83721e-05	6.47864e-05	8.19323e-05	9.61721e-05	0.000113056
6H-Thieno[3,2-f][1,2,4]triazolo[4,3-a][1,4]diazepine-6-acetamide, 4-(4-chlorophenyl)-N-(4-hydroxyphenyl)-2,3,9-trimethyl-, (6S)-	3.14173e-07	3.70142e-07	1.42038e-07	4.15925e-07	4.66151e-07	5.95167e-07	4.84486e-07	3.13245e-07	5.15373e-07
[4-(2-Fluorobenzyl)piperazin-1-yl](2-fluorophenyl)methanone	6.77021e-06	4.7527e-06	5.46462e-06	7.28526e-06	6.77853e-06	7.37563e-06	4.43154e-06	3.32945e-06	3.63226e-06
Succinamide	2.23676e-06	1.5827e-06	1.78199e-06	3.72509e-06	3.77083e-06	1.89183e-06	4.38409e-06	2.27887e-06	2.11235e-06
5-Bromo-5'-hexyl-2,2'-bithiophene	3.14266e-05	5.6281e-05	4.49097e-05	2.9817e-05	2.82051e-05	4.45498e-05	4.78195e-05	4.95332e-05	2.9178e-05
3-[5-[Acetyl(hydroxy)amino]pentylcarbamoyl]-5-[3-[acetyl(hydroxy)amino]propylamino]-3-hydroxy-5-oxopentanoic acid	7.79258e-06	6.31531e-06	5.03349e-06	2.95037e-06	1.21696e-06	4.23673e-06	2.53339e-06	2.48327e-06	1.65941e-06
6-[(2-Hydroxyethyl)sulfanyl]-1,2,4-triazine-3,5(2H,4H)-dione	7.01411e-06	5.96124e-06	5.05947e-06	5.22567e-06	5.16779e-06	6.69469e-06	5.37253e-06	5.23942e-06	8.01359e-06
PS(16:0/16:1(9Z))	3.43492e-05	3.56098e-05	2.94473e-05	9.90249e-06	9.75998e-06	9.95081e-06	1.02112e-05	1.02125e-05	1.06291e-05
3-(6-Oxopyrazolo[1,5-a]pyrido[3,4-e]pyrimidin-7(6H)-yl)propanoic acid	8.02077e-06	6.70348e-06	6.74742e-06	4.67616e-06	7.68085e-06	5.10807e-06	1.02698e-05	9.30059e-06	6.16783e-06
PE(P-18:1(9Z)/18:3(6Z,9Z,12Z))	1.91522e-05	1.97863e-05	1.72493e-05	1.94441e-05	2.10457e-05	2.14949e-05	2.87351e-05	1.83505e-05	2.08203e-05
5,7-Dimethoxy-3-hydroxyflavone	1.10633e-05	2.47026e-05	1.15403e-05	4.3036e-06	4.59617e-06	1.67473e-05	1.76207e-05	5.71642e-05	1.36504e-05
(2-aminoethoxy)[2-[icosa-5.8.11.14-tetraenoyloxy]-3-[octadec-11-enoyloxy]propoxy]phosphinic acid	0.00259774	0.00263395	0.00278852	0.00169136	0.00166416	0.00176196	0.00133263	0.00110214	0.00160392
Loperamide	1.369e-06	1.04862e-06	8.13402e-07	2.01836e-06	1.80221e-06	2.21342e-06	1.90648e-06	1.26122e-06	6.52933e-07
6.beta.-Hydroxyeplerenone	1.58107e-06	2.89872e-06	1.57269e-06	2.95982e-06	4.7946e-06	1.768e-06	1.14954e-05	1.12638e-05	1.37937e-05
arborinine	4.59664e-06	3.53896e-06	3.15682e-06	3.32604e-06	7.50567e-06	6.74756e-06	8.72195e-06	8.83085e-06	1.44584e-05
Epigallocatechin	5.17045e-07	4.29507e-07	1.5449e-07	2.17182e-06	2.39793e-06	1.54383e-06	5.73178e-06	8.75001e-06	1.16197e-05
3-(4-Methyl-3-pentenyl)thiophene	6.57967e-06	6.55916e-06	6.81735e-06	5.77441e-06	6.02285e-06	6.53723e-06	5.84896e-06	6.06357e-06	5.47301e-06
LysoPC(22:5(7Z,10Z,13Z,16Z,19Z))	2.6268e-06	2.14362e-06	1.70367e-06	1.64259e-06	1.78681e-06	1.80171e-06	5.25485e-07	8.10252e-07	1.66287e-07
LysoPE(0:0/18:0)	0.000484468	0.000548736	0.000216952	0.000526643	0.000592389	0.000604272	0.000899753	0.000729284	0.000840043
3-Demethylubiquinone-9	5.40736e-05	6.07321e-05	5.1579e-05	3.68794e-05	2.98757e-05	3.49747e-05	4.16251e-05	3.5788e-05	3.77466e-05
8-Hydroxy-7-methylguanine	6.06641e-06	4.58455e-06	1.31975e-05	6.61789e-06	6.55495e-06	7.68733e-06	3.12607e-06	8.81011e-06	4.23061e-06
PE(P-18:1(9Z)/18:4(6Z,9Z,12Z,15Z))	0.00037072	0.000366939	0.000343677	0.000167183	0.000147158	0.000158504	0.000177006	0.000132218	0.000156991
PE(P-18:1(11Z)/22:4(7Z,10Z,13Z,16Z))	6.86466e-05	6.24535e-05	6.47945e-05	8.60364e-05	8.21668e-05	7.68428e-05	9.76399e-05	8.76177e-05	7.9729e-05
4-Hydroxy-4-(3-pyridyl)-butanoic_acid	1.26806e-05	1.25214e-05	1.2988e-05	1.40594e-05	1.6296e-05	1.46887e-05	1.83696e-05	1.33665e-05	1.48274e-05
1,2,3-Tris(1-ethoxyethoxy)propane	3.93594e-06	6.30359e-06	6.67084e-07	2.58192e-06	2.0851e-05	4.83916e-06	1.44371e-06	6.98338e-06	4.50328e-06
Mangiferdesmethylursanone	2.3462e-05	2.22049e-05	1.80289e-05	1.84779e-05	2.16723e-05	2.66413e-05	2.51742e-05	5.86631e-05	6.14937e-05
S-Adenosylmethioninamine	1.42948e-05	4.47048e-06	6.28761e-06	1.44777e-05	9.56014e-06	9.97366e-06	1.07798e-05	1.41419e-05	1.42292e-05
N-(4-Methylphenyl)-N'-(6-methyl-2-pyridinyl)thiourea	1.52012e-05	1.28691e-05	1.07933e-05	5.59603e-05	6.41045e-05	6.73652e-05	2.55298e-05	2.60745e-05	2.03033e-05
Piperazine-2-carbonitrile	3.83944e-05	4.30661e-05	4.73409e-05	2.16776e-06	1.32188e-06	1.37505e-06	2.38104e-06	4.02994e-06	6.95801e-06
[2-(4-Aminofurazan-3-yl)-1-ethylimidazo[4,5-c]pyridin-7-yl]methyl-(4-piperidyl)amine	1.42678e-05	1.33425e-05	1.69496e-05	1.25469e-05	1.38293e-05	1.65795e-05	4.9003e-06	6.58887e-06	2.13325e-06
3-Benzyl-6-bromo-2-methoxyquinoline	3.01775e-05	3.17034e-05	1.54048e-05	1.64264e-05	2.56592e-05	3.1083e-05	1.32546e-05	1.29942e-05	1.68426e-05
LysoPE(18:1(11Z)/0:0)	6.38419e-06	8.27828e-06	3.2504e-06	8.46441e-06	8.43507e-06	8.0446e-06	1.92198e-05	1.37689e-05	1.42712e-05
(E)-2-Cyano-1-(tert-pentyl)guanidine	0.000150669	0.00013107	0.00017118	0.000212297	0.000154525	0.00015616	3.23094e-05	3.28591e-05	3.69028e-05
N-Isobutyl-3-methylbutanamide	6.07642e-06	6.14533e-06	6.57642e-06	6.60229e-06	6.16032e-06	5.82123e-06	6.46936e-06	6.25793e-06	6.0038e-06
2-amino-3-({hydroxy[2-(icosanoyloxy)-3-[octadec-11-enoyloxy]propoxy]phosphoryl}oxy)propanoic acid	4.76448e-06	5.06446e-06	3.91068e-06	5.56216e-06	4.95179e-06	5.27261e-06	7.60812e-06	6.53152e-06	5.8723e-06
PE(18:2(9Z,12Z)/18:3(6Z,9Z,12Z))	0.000355337	0.000412382	0.000544604	0.000204426	0.000137272	0.000187277	0.000109975	0.000218245	0.000163492
PC(22:5(7Z,10Z,13Z,16Z,19Z)/20:5(5Z,8Z,11Z,14Z,17Z))	8.26906e-05	8.91539e-05	8.60053e-05	0.000133949	0.000138809	0.000141878	0.000128888	0.000123131	9.71805e-05
N-Cyclohexyl-N'-(tetrahydro-2-furanylmethyl)urea	1.04709e-05	1.09175e-05	1.01702e-05	1.43106e-05	1.20057e-05	1.45901e-05	8.97832e-06	1.32815e-05	8.06029e-06
.beta.-Hydroxyphenylalanine	1.438e-05	1.7336e-05	1.50893e-05	1.24564e-05	1.84852e-05	1.66824e-05	1.69049e-05	1.37464e-05	1.33181e-05
PE(18:3(9Z,12Z,15Z)/P-18:0)	9.58091e-05	8.56412e-05	8.49103e-05	0.000102322	0.000126404	0.000100257	0.000157159	0.000120339	0.00012232
Ferulic acid 4-O-glucuronide	1.19082e-06	6.60805e-07	6.55911e-07	2.51169e-07	5.73674e-07	5.88773e-07	1.3098e-06	3.61225e-06	3.25571e-06
Tangeraxanthin	2.84136e-06	2.42143e-06	2.33259e-06	1.34476e-06	2.03536e-06	2.14807e-06	3.22799e-07	3.05853e-07	2.43803e-07
2,2',4,4'-Tetrahydroxybenzophenone	0.000154381	0.000146705	0.00012771	4.42082e-05	4.92866e-05	4.98083e-05	5.61167e-05	4.81159e-05	5.71174e-05
Putative Phenylalanine conjugated chenodeoxycholic acid	2.28044e-07	3.50613e-07	1.5322e-07	3.94205e-07	5.19285e-07	4.56473e-07	1.10209e-06	2.28923e-06	3.56032e-06
3-Hydroxystigmast-5-en-7-one	6.33982e-06	6.60343e-06	7.44823e-06	1.12508e-05	1.16698e-05	1.21725e-05	1.06441e-05	1.11583e-05	1.10234e-05
PE(20:2(11Z,14Z)/P-16:0)	1.19155e-05	1.32703e-05	1.54965e-05	3.7804e-05	3.81099e-05	2.72621e-05	2.13579e-05	2.23448e-05	2.39518e-05
Nitrofurazone	0.000109862	9.02674e-05	0.000127791	9.26355e-05	0.00011114	9.36731e-05	0.000169282	0.00112259	0.00188674
PE(20:1(11Z)/14:1(9Z))	0.002369	0.00258497	0.0027077	0.00121486	0.00113065	0.00116826	0.00158587	0.00155953	0.00162782
PI(16:0/16:0)	3.93093e-06	3.80103e-06	3.22797e-06	5.63039e-06	4.95606e-06	5.62354e-06	3.31209e-06	2.28501e-06	2.95285e-06
1H-Indole-4-carboxamide, N-[(1,2-dihydro-4,6-dimethyl-2-oxo-3-pyridinyl)methyl]-3-methyl-1-[(1S)-1-methylpropyl]-6-[6-(1-piperazinyl)-3-pyridinyl]-	1.52153e-06	2.0345e-06	3.11542e-06	2.20979e-06	2.48911e-06	2.31313e-06	1.843e-09	3.79647e-08	1.83903e-09
Platencin	2.56426e-06	2.00494e-06	2.90554e-06	2.14535e-06	2.4978e-06	3.01103e-06	2.92883e-07	3.19218e-07	5.54776e-07
Phosphonothioic acid, P-phenyl-, O-ethyl O-(4-nitrophenyl) ester	5.24319e-06	6.04611e-06	3.44104e-06	2.98636e-05	3.23589e-05	3.17159e-05	2.19156e-05	1.73349e-05	1.98502e-05
5-Hydroxy-2-(hydroxymethyl)pyridine	3.28454e-05	3.72498e-05	2.80909e-05	1.68548e-06	1.65116e-06	3.31945e-05	3.20439e-06	1.95836e-06	3.4049e-05
[3-[octadec-11-enoyloxy]-2-(octadecanoyloxy)propoxy]phosphonic acid	3.60946e-07	4.13115e-07	1.81385e-07	4.27574e-07	5.09887e-07	3.132e-07	6.39226e-07	5.51394e-07	7.4155e-07
N-(2-Phenoxyphenyl)methanesulfonamide	1.53105e-07	3.17656e-07	7.58388e-07	4.72639e-07	6.83653e-07	1.79045e-06	2.22843e-06	1.58037e-06	9.02583e-07
PS(18:2(9Z,12Z)/16:0)	2.20651e-05	2.12528e-05	1.86953e-05	1.95999e-05	2.09403e-05	2.12528e-05	2.27854e-05	2.22555e-05	2.31239e-05
2-amino-3-({hydroxy[2-(icosanoyloxy)-3-(octadecanoyloxy)propoxy]phosphoryl}oxy)propanoic acid	6.97579e-06	8.24926e-06	4.76163e-06	1.27595e-05	8.99308e-06	1.01609e-05	1.23428e-05	1.11925e-05	1.14389e-05
4-tert-Butyldimethylsilyloxynebivolol	1.0003e-05	1.21043e-05	4.50774e-06	1.15162e-05	1.25949e-05	1.35972e-05	2.27662e-05	1.36351e-05	1.68635e-05
Hydroxyebastine	3.1083e-05	3.86551e-05	1.73829e-05	3.24045e-05	3.46449e-05	3.5084e-05	5.04181e-05	4.21028e-05	4.4168e-05
LysoPE(0:0/20:4(8Z,11Z,14Z,17Z))	0.000174351	0.000201069	0.000159826	0.000142792	0.000142807	0.000125836	0.00017917	0.000171321	0.000166778
Fumitremorgin A	1.95893e-06	1.21686e-06	8.37073e-07	2.61665e-06	1.77605e-06	1.74579e-06	3.99343e-06	2.37551e-06	3.19956e-06
N-(5-Chloropyridin-2-yl)-2-oxo-2-(pyrrolidin-1-yl)acetamide	5.27233e-06	4.48571e-06	3.21503e-06	8.31406e-06	1.1378e-05	7.78521e-06	1.72948e-05	5.8001e-06	4.53095e-06
MLS002638110-01!PREDNISOLONE50-24-8	1.28836e-05	8.91593e-06	6.56602e-06	3.85197e-06	5.50899e-06	8.82807e-06	4.00292e-06	2.3447e-06	3.30909e-06
16,16-Dimethyl-6-ketoprostaglandin E1	2.23713e-09	2.44692e-07	2.14179e-09	1.04736e-07	2.26982e-07	4.04629e-07	2.07832e-09	9.91397e-07	1.1078e-06
(2-aminoethoxy)[2-[docosa-4.7.10.13.16-pentaenoyloxy]-3-(octadecanoyloxy)propoxy]phosphinic acid	8.65629e-05	9.91853e-05	9.43236e-05	6.64402e-05	7.10571e-05	5.63598e-05	7.04792e-05	3.95215e-05	5.27574e-05
5-[(2,4-Difluorophenoxy)methyl]furan-2-carboxylic acid	1.58806e-05	1.32774e-05	1.69608e-05	1.79032e-05	1.77218e-05	1.93462e-05	1.92558e-05	1.85278e-05	1.861e-05
[3-(hexadecanoyloxy)-2-[icosa-5.8.11-trienoyloxy]propoxy]({[2.3.4.5.6-pentahydroxycyclohexyl]oxy})phosphinic acid	7.3265e-06	9.2316e-06	4.75615e-06	1.06102e-05	7.09892e-06	8.18816e-06	1.06739e-05	1.13165e-05	1.03687e-05
PE(18:3(9Z,12Z,15Z)/15:0)	7.69894e-05	6.75106e-05	4.53507e-05	3.34313e-05	3.61834e-05	3.97991e-05	3.1755e-05	2.67227e-05	2.4858e-05
1-Isothiocyanato-7-(methylthio)heptane	5.75035e-06	6.1225e-06	4.26921e-06	1.68727e-05	1.93583e-05	1.83385e-05	1.77127e-05	1.22672e-05	1.58219e-05
S-Formylglutathione	9.58584e-06	9.45299e-06	8.06215e-06	8.63065e-06	8.01855e-06	8.35342e-06	6.41133e-06	5.02649e-06	5.97055e-06
TOBRAMYCIN	2.91173e-07	1.95472e-07	4.83685e-07	2.34221e-07	2.8738e-07	2.56307e-07	2.50836e-07	4.53873e-07	7.40211e-07
PE(16:0/16:1(9Z))	3.1795e-06	2.77264e-06	2.57927e-06	1.84762e-06	1.59935e-06	1.70017e-06	2.58928e-06	1.70022e-06	2.30525e-06
Pesticide3_Hexaflumuron_C16H8Cl2F6N2O3_	1.02983e-06	1.06608e-06	9.60018e-07	9.52398e-07	8.59535e-07	1.07748e-06	1.45345e-06	6.62509e-07	2.60994e-07
Pinoquercetin	1.73187e-06	1.59446e-06	1.96174e-06	5.36179e-06	5.28344e-06	4.6936e-06	8.85987e-06	8.84552e-06	6.48387e-06
PS(22:4(7Z,10Z,13Z,16Z)/20:2(11Z,14Z))	8.77676e-06	7.20218e-06	7.81929e-06	9.21292e-06	7.2666e-06	2.93873e-05	5.58706e-06	3.66888e-06	4.0802e-06
HC Toxin	1.33209e-07	3.07617e-07	1.53661e-06	4.12952e-07	3.67414e-07	7.13585e-07	5.55507e-08	5.27638e-08	2.32232e-08
D-myo-Inositol-1,3,5-triphosphate	2.7689e-06	2.29007e-06	2.23248e-06	7.13792e-07	2.21865e-06	2.31968e-06	2.62647e-06	2.20886e-06	2.65789e-06
Methanone, (1-hexyl-5-phenyl-1H-pyrrol-3-yl)-1-naphthalenyl-	2.14904e-06	1.48085e-06	3.65833e-06	8.24314e-06	1.07265e-05	1.29801e-05	2.46788e-07	9.54314e-08	1.26571e-07
Ethyl 3-amino-4-(methylsulfonyl)-5-(methylthio)thiophene-2-carboxylate	4.87276e-06	5.32837e-06	5.23112e-06	5.99245e-06	6.30889e-06	6.29171e-06	7.85221e-06	6.83008e-06	6.37335e-06
5-[(4-Fluorophenoxy)methyl]-4-(prop-2-en-1-yl)-4H-1,2,4-triazole-3-thiol	5.09811e-06	4.85855e-06	4.17104e-06	4.60453e-06	4.57627e-06	4.63644e-06	3.84299e-06	2.94089e-06	3.83196e-06
3,3,3-Trifluorolactic acid	2.03131e-05	3.71253e-05	3.65746e-05	3.10095e-05	2.95184e-05	3.54947e-05	3.09756e-05	1.69538e-05	2.96753e-05
2-(3-Bromophenyl)-3-(2,4-dimethoxyphenyl)-1,3-thiazolidin-4-one	5.05271e-06	4.52682e-06	4.56156e-06	5.05911e-06	5.2971e-06	5.26093e-06	4.63731e-06	3.95429e-06	3.43602e-06
2-(3-Bromo-5-ethoxy-4-hydroxybenzylidene)malononitrile	1.0528e-05	1.3289e-05	1.10439e-05	1.35726e-05	1.52288e-05	1.2682e-05	1.72967e-05	5.51561e-06	4.50315e-06
Omarigliptin	1.42582e-05	1.60095e-05	8.76672e-06	1.17996e-05	1.12481e-05	1.17414e-05	1.8467e-05	1.07357e-05	1.05557e-05
4-Imidazolidineheptanoic acid, 3-[(2-cyclohexyl-2-hydroxyethyl)amino]-2,5-dioxo-1-(phenylmethyl)-	8.6006e-05	0.000104579	4.10704e-05	0.000110478	0.000122278	0.000117672	0.000183924	0.000141924	0.000147617
15-Ethenyl-2-hydroxy-9,11,12a,13-tetramethyl-2,3,8b,9,10,11,12,12a,12b,15,15a,15b-dodecahydro-1aH-2,16a-(epiminomethano)-4,7-ethenofluoreno[9,1-bc]oxireno[f]oxacyclotridecine-16,17(8aH)-dione	6.66133e-07	1.93933e-06	3.49346e-06	1.27216e-06	1.041e-06	8.73099e-07	3.94396e-07	1.72605e-06	1.01204e-06
17-(Furan-3-yl)-1-hydroxy-4,4,8-trimethyl-16-oxo-14,15-epoxyandrostane-3,7-diyl diacetate	9.57451e-07	1.17092e-06	2.66642e-06	6.09991e-07	3.35526e-07	4.46799e-07	1.843e-09	4.40176e-07	9.91553e-08
PE(16:0/18:4(6Z,9Z,12Z,15Z))	0.000202846	0.00024555	0.000207821	6.31387e-05	3.13731e-05	6.00944e-05	7.74678e-05	2.8833e-05	7.80271e-05
PE(20:0/20:3(5Z,8Z,11Z))	0.000197882	0.000181476	0.000190449	0.000225718	0.000208613	0.000216104	0.000175437	0.000170166	0.000154608
N-(5-Chloro-2-pyridinyl)-N'-(4-methylphenyl)urea	0.00040703	0.000344322	0.000338312	0.000301637	0.000302466	0.000241872	0.000287944	0.000203593	0.000140189
(9H-Purin-6-ylsulfanyl)acetonitrile	0.000116677	0.000115517	0.000102307	0.000116706	0.000116465	9.61277e-05	9.90217e-05	6.64272e-05	6.37964e-05
Ethanesulfonic acid	4.78439e-06	3.6752e-06	4.07913e-06	8.81289e-06	7.57127e-06	5.29645e-06	5.69418e-06	2.68724e-06	6.19883e-06
3-Hydroxy-2-[(Z)-oct-2-enyl]pentanedioic acid	1.95569e-05	2.18601e-05	2.18615e-05	1.3451e-05	2.63954e-05	1.97939e-05	2.18276e-05	2.98638e-05	2.06741e-05
Piperidine, 4-(5H-dibenzo[a,d]cyclohepten-5-ylidene)-1-[4-(2H-tetrazol-5-yl)butyl]-	4.84948e-05	2.27968e-05	2.41142e-07	2.59782e-07	5.14203e-05	1.28633e-07	1.34042e-07	3.7755e-05	1.58668e-07
Peonidin_3-sambubioside_5-glucoside	4.06501e-07	2.75526e-07	4.8657e-07	4.46068e-07	2.84177e-07	3.39236e-07	2.89431e-07	2.52012e-07	2.27943e-07
taxifolin	3.34255e-05	3.69724e-05	3.49773e-05	5.37595e-05	6.00685e-05	5.0245e-05	0.000120504	0.000123207	0.000158247
Catechin gallate	5.16737e-06	5.45761e-06	8.73653e-06	7.91502e-06	9.25145e-06	7.15781e-06	3.27523e-05	3.62936e-05	2.57565e-05
PE(P-18:1(9Z)/14:0)	0.000149456	0.000175801	0.000270785	0.000362608	0.000292211	0.000344671	0.0003043	0.000308583	0.000306188
.beta.-Casomorphin (1-3)	9.53832e-07	6.97864e-07	2.43766e-06	1.75889e-06	1.75962e-06	2.13331e-06	6.13344e-07	1.48936e-07	6.79911e-07
6-Amino-5-bromo-3-pyridinesulfonic acid	1.291e-05	1.90747e-05	1.22e-05	1.30539e-05	1.20092e-05	1.54527e-05	1.34007e-05	1.18037e-05	1.12488e-05
N-Arachidonoyldopamine	7.77e-06	9.32175e-06	3.16589e-06	5.85542e-05	6.6437e-05	6.89538e-05	0.000118821	9.33285e-05	0.000115928
7-Amino-4-methyl-2H-1-benzopyran-2-one arachidonoyl amide	1.14952e-06	1.637e-06	2.83532e-07	5.78183e-06	7.26187e-06	6.80514e-06	1.18861e-05	9.8631e-06	1.32555e-05
N-Cyclohexyl 4-(4-bromopyrazol-1-yl)benzenesulfonamide	4.76962e-06	4.9796e-06	5.38362e-06	6.49581e-06	6.21896e-06	6.86237e-06	1.40048e-05	8.95472e-06	8.06246e-06
Lactupicrin	3.51028e-06	4.58209e-06	5.95388e-06	3.46834e-07	2.4767e-07	5.11974e-07	1.29436e-06	3.14766e-06	1.82633e-06
1,2-Distearoyl-sn-glycero-3-phospho-L-serine	0.00354863	0.00362234	0.00603115	0.00404576	0.00386401	0.003454	0.0021157	0.00268284	0.00300702
(2-aminoethoxy)[2-[octadec-9-enoyloxy]-3-[octadeca-1.11-dien-1-yloxy]propoxy]phosphinic acid	0.000366646	0.000403518	0.0003836	0.0009799	0.00107035	0.000921045	0.000666822	0.00063299	0.000844149
.beta.-D-Glucopyranosiduronic acid, 4-(7-hydroxy-4-oxo-4H-1-benzopyran-3-yl)phenyl	7.95298e-06	6.24257e-06	3.89444e-06	5.38491e-05	9.02069e-06	8.93881e-06	1.8542e-05	1.40409e-05	2.41041e-05
MLS001077304-01!FLUMETHASONE_PIVALATE	1.88584e-07	1.58779e-07	4.78618e-07	1.2934e-06	1.13282e-06	1.19021e-06	3.63121e-07	3.97858e-07	2.39623e-07
PC(18:0/15:0)	0.000471389	0.000480106	0.000415706	0.000412644	0.000288815	0.000412215	0.000397619	0.000382607	0.000382135
Genistein	2.12378e-05	2.13937e-05	2.12246e-05	2.09098e-05	2.04685e-05	2.39863e-05	2.20707e-05	1.45472e-05	1.53493e-05
9S,12S,13S-trihydroxy-10E-octadecenoic_acid	8.26296e-06	1.08565e-05	1.13917e-05	1.57279e-05	1.03344e-05	1.11024e-05	8.31834e-06	3.69449e-05	9.06091e-06
1,7-Dioxa-4,10-diazacyclododecane	0.00017042	0.00016873	0.000172484	0.000216866	0.000244183	0.000280003	4.74555e-05	4.04352e-05	4.72384e-05
Aginoside_progenin	1.79389e-06	1.50441e-06	2.65185e-06	1.11283e-06	9.10006e-07	1.29429e-06	1.60874e-06	7.29523e-07	1.44323e-06
Acetic acid, 2-[[5-(4-fluorophenyl)-1,3,4-oxadiazol-2-yl]thio]-	8.90859e-06	8.27784e-06	6.15961e-06	9.18074e-06	9.86616e-06	9.41274e-06	4.78008e-06	3.59293e-06	3.5232e-07
4H-Thieno[3,2-b]pyrrole-5-carboxamide, 2-chloro-N-[2-(3,4-diethoxyphenyl)ethyl]-4-methyl-	5.57221e-06	5.00414e-06	4.97625e-06	4.77579e-06	6.00972e-06	5.23734e-06	2.83756e-06	3.44125e-06	1.77073e-06
Asperphenalenone E	3.90457e-07	3.74076e-07	4.56091e-07	3.46885e-07	3.40359e-07	4.03934e-07	1.78226e-07	2.69287e-07	1.69527e-07
1H-Indazole-4-carboxamide, N-[(1,2-dihydro-6-methyl-2-oxo-4-propyl-3-pyridinyl)methyl]-1-(1-methylethyl)-6-[2-(4-methyl-1-piperazinyl)-4-pyridinyl]-	2.58e-05	2.81173e-05	1.99217e-05	1.19609e-05	1.28526e-05	1.26764e-05	2.79307e-05	6.16897e-05	7.61822e-05
2-[(2-Fluorophenyl)amino]acetohydrazide	2.5672e-05	2.56005e-05	2.25336e-05	2.42372e-05	2.5991e-05	2.35403e-05	2.42897e-05	2.23525e-05	3.03047e-05
PE(P-18:1(9Z)/20:2(11Z,14Z))	8.14498e-07	9.77312e-07	1.17279e-06	2.94509e-06	7.94858e-07	8.80911e-07	2.43659e-06	2.00126e-06	2.0773e-06
PE(20:5(5Z,8Z,11Z,14Z,17Z)/20:2(11Z,14Z))	0.000146362	0.000155917	0.000177083	5.78417e-05	6.88093e-05	8.75703e-05	5.21975e-05	7.12556e-05	8.1548e-05
1,2-Distearoyl-sn-glycero-3-phospho-(1'-rac-glycerol)	3.82771e-05	3.36431e-05	2.76993e-05	4.73041e-05	4.9729e-05	4.89022e-05	5.42086e-05	3.92859e-05	4.35429e-05
PACLITAXEL	5.91118e-07	1.48538e-07	2.00177e-07	6.31173e-07	8.98565e-07	5.42581e-07	1.00149e-06	1.43967e-06	9.87885e-07
2-(S-Glutathionyl)acetyl_chloride	6.83991e-06	6.68231e-06	5.72436e-06	6.83941e-06	7.9909e-06	1.10267e-05	6.90814e-06	3.94645e-06	5.05037e-06
Fomesafen	1.83908e-06	1.87296e-06	1.94167e-06	1.62811e-06	1.59196e-06	1.57044e-06	1.80099e-06	6.67994e-07	7.26482e-07
Bendroflumethiazide	6.92249e-06	6.31741e-06	5.92604e-06	6.45558e-06	7.11767e-06	7.02621e-06	5.21987e-06	4.92001e-06	4.4993e-06
3-O-Feruloylquinic acid	1.10456e-05	1.03923e-05	9.04295e-06	9.85502e-06	1.23852e-05	1.1846e-05	4.47784e-06	5.95958e-06	4.49026e-06
Beta-Ecdysterone	4.47601e-05	5.3879e-05	2.16869e-05	6.26075e-05	7.06726e-05	6.8881e-05	0.000122384	9.46435e-05	0.000113246
(3beta,23E)-3-Hydroxy-27-norcycloart-23-en-25-one	1.2367e-05	1.52894e-05	1.48345e-05	2.16456e-05	1.61626e-05	2.0578e-05	2.75493e-05	3.139e-05	2.86607e-05
Cefazolin	2.04963e-07	2.0233e-09	2.38526e-07	1.3993e-06	1.47952e-06	1.8777e-06	1.03865e-06	1.99133e-06	4.65045e-07
3beta-Ergosta-5,23-dien-3-ol	1.44057e-05	1.20923e-05	1.8922e-05	1.83222e-05	1.73603e-05	1.52041e-05	1.77498e-05	1.58707e-05	1.07566e-05
4-Chloro-N-methyl-3-nitro-benzenesulfonamide	3.4817e-06	2.81032e-06	1.03874e-06	2.20748e-06	1.38111e-06	1.19124e-06	1.45164e-06	2.4605e-06	1.33358e-06
Fulvestrant	7.65185e-07	9.21317e-07	6.12611e-07	1.34079e-06	1.2098e-06	1.12448e-06	2.14856e-07	4.04263e-08	7.2908e-08
N.alpha.-Benzoyl-L-arginine methyl ester	3.27855e-06	3.22068e-06	3.7653e-06	4.62072e-06	4.86977e-06	5.69552e-06	1.99143e-06	1.72318e-06	1.86282e-06
Furaltadone	1.32854e-06	1.01532e-06	1.99157e-06	5.54491e-06	5.97763e-06	6.41311e-06	1.94432e-06	4.84743e-06	4.86148e-06
2-{[(4-Bromo-2-fluorophenyl)methyl]sulfanyl}acetic acid	1.24975e-06	1.23091e-06	1.30373e-06	1.16673e-06	1.16778e-06	1.29612e-06	1.26149e-06	4.17245e-06	5.38235e-06
Fenoxaprop-P	7.14474e-06	6.70889e-06	6.23216e-06	9.67446e-06	1.05676e-05	1.08586e-05	1.12963e-05	9.26326e-06	1.05024e-05
6-Methyl-3-phenylpyrimido[5,4-e][1,2,4]triazine-5,7(6H,8H)-dione	4.78104e-06	5.64359e-06	4.18814e-06	7.36218e-06	8.01107e-06	8.86013e-06	1.70902e-05	1.36753e-05	7.55506e-06
Geldanamycin, 17-demethoxy-17-[[2-(dimethylamino)ethyl]amino]-	9.1511e-08	2.15375e-07	2.30517e-07	1.61123e-06	1.80328e-06	1.6765e-06	4.85643e-06	9.45631e-06	2.88135e-06
Daidzin	7.15687e-07	8.42273e-07	6.56517e-07	6.65039e-07	9.40824e-07	9.04451e-07	4.99303e-07	3.76574e-07	3.11762e-07
3-Quinolinecarboxylic acid, 4-(3-bromo-4-hydroxy-5-methoxyphenyl)-1,4,5,6,7,8-hexahydro-2-methyl-5-oxo-, 2-methoxyethyl ester	6.38877e-06	5.23965e-06	7.97853e-06	5.18436e-06	7.78638e-06	5.62523e-06	5.04591e-06	3.72326e-06	3.63784e-06
Ganoderic acid H	7.07913e-07	6.63759e-07	6.48839e-07	1.54086e-06	1.49527e-06	1.9667e-06	7.71433e-07	6.5353e-07	5.75157e-07
6-Methyl-2,4-pyrimidinedithiol	8.26209e-05	2.26677e-05	7.51049e-05	8.18602e-05	8.3927e-05	9.18139e-05	1.66696e-05	2.45692e-05	2.58723e-05
N-(3-Hydroxy-2-methylbenzoyl)-L-valyl-N-[(1S,2E)-4-ethoxy-1-(2-methylpropyl)-4-oxo-2-butenyl]-L-serinamide	1.56265e-06	2.57317e-06	4.47029e-06	6.67322e-06	4.9823e-06	4.54446e-06	1.69516e-06	5.09627e-06	2.50964e-06
5-Heptenoic acid, 7-[(1S,2S,3S,5R)-3-[[(4-iodophenyl)sulfonyl]amino]-6,6-dimethylbicyclo[3.1.1]hept-2-yl]-, (5Z)-	7.03321e-06	8.52164e-06	8.46678e-06	1.22399e-05	1.07706e-05	1.02391e-05	8.62788e-06	6.24721e-06	4.75346e-06
ellipticine	4.17998e-07	1.1767e-06	7.48276e-07	9.65164e-07	9.00404e-07	8.82562e-07	3.83887e-07	9.5076e-07	8.88236e-07
2-Hydroxybenzaldehyde	6.54946e-06	6.27346e-06	7.04133e-06	5.60289e-06	5.43154e-06	5.42783e-06	5.90397e-06	5.17619e-06	6.973e-06
Itopride	5.3628e-06	4.13769e-06	8.43809e-06	5.41477e-06	6.26195e-06	7.18666e-06	8.38823e-07	7.03105e-07	4.48284e-07
Celastrol	1.57855e-05	1.21792e-05	1.04395e-05	1.35666e-05	1.44818e-05	1.44926e-05	9.54856e-06	1.16566e-05	1.91156e-05
3-Hydroxystanozolol glucuronide	4.44691e-06	4.7181e-06	6.38011e-06	1.46425e-06	1.64317e-06	2.44967e-06	1.63377e-06	1.05753e-06	5.82497e-07
Capsianoside_VI	2.06522e-05	2.25297e-05	1.99105e-05	2.4248e-05	2.43935e-05	2.65766e-05	1.44092e-05	1.12009e-05	1.21329e-05
3,4-Dihydroxy-5-(4-hydroxy-3-oxo-1,2-dihydroisoindol-1-yl)benzaldehyde	8.66423e-06	7.36598e-06	8.30359e-06	8.86898e-06	8.74087e-06	8.53958e-06	2.75741e-05	2.82372e-05	2.05048e-05
2-Pyridinemethanamine, N-[[4-(1,4,8,11-tetraazacyclotetradec-1-ylmethyl)phenyl]methyl]-	1.92297e-09	6.23807e-08	1.91657e-09	2.19308e-06	1.37067e-06	3.39209e-06	2.79271e-06	2.48989e-06	2.59302e-06
4-(Thiophen-2-yl)-6-(trifluoromethyl)pyrimidin-2-ol	5.76162e-06	6.84189e-06	4.8412e-06	3.25089e-06	4.29583e-06	6.4387e-06	3.27205e-06	2.55125e-05	2.69081e-05
Telon Yellow 4R	2.16665e-07	2.0233e-09	1.91657e-09	1.90026e-09	1.71454e-08	5.59114e-08	1.30609e-07	4.82505e-07	1.02569e-06
Tri-2-ethylhexyl trimellitate	1.67719e-07	1.0638e-07	2.57831e-06	1.27269e-07	7.45477e-08	7.72884e-08	7.21165e-08	1.25844e-07	9.25534e-08
SM(d18:0/22:0)	2.04535e-05	4.26367e-05	3.28243e-05	2.17884e-05	1.48151e-05	8.1415e-06	3.29902e-05	3.38421e-05	3.16621e-05
Isoquercitrin	1.00903e-06	1.12522e-06	1.40176e-06	3.97105e-06	3.48653e-06	3.6235e-06	9.9822e-06	1.15391e-05	4.49006e-06
(4a'R,5'S,6'R,6a'S,7'R,10a'R,10b'R)-6'-(Acetyloxy)-4a',6a',10b'-trimethyl-5-oxododecahydro-2'H-dispiro[furan-3,3'-benzo[f]chromene-7',2''-oxiran]-5'-yl 2-methylpropanoate	1.68959e-06	1.23413e-06	1.4989e-06	8.15983e-07	8.44557e-07	9.05486e-07	3.58892e-07	3.93712e-07	1.61234e-07
2-(2H-Benzotriazol-2-yl)-4,6-bis(1-methyl-1-phenylethyl)phenol	1.01553e-05	7.9633e-06	1.17727e-05	1.59339e-05	1.46319e-05	1.65276e-05	1.00751e-06	6.28513e-07	4.6533e-07
Chicoric acid	5.88893e-06	6.00783e-06	3.65988e-06	7.17041e-06	8.559e-06	9.40553e-06	4.32707e-06	6.63417e-06	1.09755e-05
1-O-((10-((6-Deoxyhexopyranosyl-(1->4)-[pentopyranosyl-(1->3)]hexopyranosyl)oxy)-6a,6b,9,9,12a-pentamethyl-2-methylidene-1,3,4,5,6,6a,6b,7,8,8a,9,10,11,12,12a,12b,13,14b-octadecahydropicen-4a(2H)-yl)carbonyl)hexopyranose	1.90457e-05	1.94871e-05	1.80412e-05	1.89215e-05	2.04586e-05	2.02075e-05	1.18237e-05	7.26055e-06	1.01191e-05
N-Benzoyl-N'-(2-isopropylphenyl)thiourea	8.03358e-06	7.0654e-06	9.51564e-06	5.8267e-06	6.45714e-06	6.35322e-06	1.1257e-05	1.27513e-05	7.08239e-06
N-3-Oxohexadec-11Z-enoyl-L-homoserine lactone	8.96406e-06	7.19376e-06	1.36009e-05	1.25455e-05	1.05321e-05	1.0269e-05	1.30133e-05	1.06779e-05	6.01226e-06
Fosinopril	6.85402e-06	4.72729e-06	1.03885e-05	4.94544e-06	6.08634e-06	7.24677e-06	3.79494e-07	4.5369e-07	2.93416e-07
Budesonide	6.36404e-05	5.65598e-05	6.12807e-05	2.68917e-05	2.74214e-05	3.26898e-05	1.18208e-05	6.44545e-06	5.87807e-06
Cilazapril	1.29393e-06	7.61398e-07	3.13435e-06	4.33956e-07	3.48706e-07	4.85797e-07	8.03541e-07	8.14324e-07	3.94609e-07
Mahaleboside	1.12715e-06	1.45234e-06	9.27378e-06	2.25539e-06	2.6344e-06	1.87025e-06	1.56931e-07	7.8218e-06	3.31381e-06
Gibberellin_A75	1.83946e-06	1.84775e-06	1.93529e-06	8.57774e-06	9.8955e-06	8.57853e-06	1.13123e-05	9.94551e-06	6.84047e-06
(3beta,5alpha,6alpha,7alpha,22E,24R)-5,6-Epoxyergosta-8,14,22-triene-3,7-diol	2.04412e-05	2.53995e-05	2.15248e-05	1.24218e-05	8.8359e-06	1.00797e-05	7.66702e-06	1.06132e-05	1.0285e-05
4-Iodopiperidine-1-carboxylic acid benzyl ester	2.02113e-06	2.35962e-06	1.41436e-06	9.97485e-06	9.87885e-06	1.03498e-05	7.64183e-06	5.89045e-06	7.02772e-06
2-Hexadecanoylthio-1-ethylphosphorylcholine	4.33845e-06	3.9013e-06	4.18936e-06	2.4089e-06	3.26101e-06	3.1112e-06	9.62569e-07	5.34825e-07	9.80499e-07
N-[(3s,5s,7s)-Adamantan-1-yl]-1-(4-fluorobenzyl)-1H-indazole-3-carboxamide	2.24176e-06	2.35963e-06	1.48745e-06	5.89824e-07	5.26528e-07	5.62088e-07	2.49382e-07	9.71262e-08	1.06949e-07
Methyl 2-[(3aS,4R,5S,6S)-4-hydroxy-3-(hydroxymethyl)-6-[2-(4-hydroxyphenyl)acetyl]oxy-8-methyl-1-oxo-4,5,6,7-tetrahydro-3aH-azulen-5-yl]prop-2-enoate	8.42845e-06	1.24173e-05	7.14828e-06	6.11358e-06	7.67263e-06	7.96117e-06	3.08694e-06	3.73817e-06	3.25746e-06
6-Bromo-1-methyl-1H-indole-2-carboxylic acid	1.45406e-06	1.02728e-06	1.25723e-06	1.04659e-06	8.4805e-07	1.21459e-06	1.22128e-06	1.01317e-06	1.09368e-06
1H-1,2,3-Benzotriazol-1-ylmethanol	4.62303e-07	8.02174e-06	4.04689e-07	2.11289e-05	0.000232299	1.4791e-05	0.000455385	0.000552761	0.000267446
Hydroxy(phenyl)2-thienylacetic acid	3.31927e-05	3.35244e-05	3.85743e-05	2.97043e-05	3.35799e-05	2.99693e-05	5.39503e-05	4.60205e-05	3.61044e-05
Nimustine	0.000444029	0.000417082	0.000481783	0.000843582	0.000846827	0.00087029	0.00129499	0.00132511	0.00092918
5-[2-(4-Chlorophenyl)hydrazin-1-ylidene]-2,2-dimethyl-1,3-dioxane-4,6-dione	0.00011949	0.000120631	0.000117335	0.000120975	0.000122267	9.12171e-05	0.0001143	9.1902e-05	0.000117948
2-Cyano-N-[4-(1,3-thiazol-2-ylsulfamoyl)phenyl]acetamide	1.08013e-05	8.77295e-06	1.73644e-05	1.59071e-05	1.32387e-05	1.53234e-05	1.94314e-05	1.99868e-05	1.29699e-05
PA(16:1(9Z)/16:0)	3.08229e-05	6.06299e-05	4.60703e-05	2.81709e-05	3.23633e-05	2.79006e-05	2.00608e-05	1.68413e-05	1.74925e-05
11-hydroxy-9-(hydroxymethyl)-2-methoxycarbonyl-2,6a,6b,9,12a-pentamethyl-10-(3,4,5-trihydroxyoxan-2-yl)oxy-1,3,4,5,6,6a,7,8,8a,10,11,12,13,14b-tetradecahydropicene-4a-carboxylic acid	8.55514e-07	1.10522e-06	9.00756e-07	3.31033e-07	2.21704e-07	3.51168e-07	3.94873e-07	2.90667e-07	4.98139e-07
2-Ethylhexyl diphenyl phosphate	1.55774e-06	1.09683e-06	6.12561e-07	1.27955e-06	1.80085e-06	1.1054e-06	1.25608e-06	1.00139e-06	1.52291e-06
Topiramate	1.60747e-05	1.48723e-05	1.49105e-05	1.53616e-05	1.73464e-05	2.36192e-05	1.49101e-05	8.73702e-06	1.03544e-05
Xanthotoxin	4.58533e-05	3.36789e-05	2.73848e-05	3.46869e-05	3.67338e-05	3.98321e-05	2.79514e-05	0.000269494	0.000416427
Frangulanine	1.92297e-09	2.0233e-09	1.39473e-07	3.01237e-06	2.24336e-06	2.54081e-06	3.08268e-06	3.33415e-06	2.12013e-06
Ethanone, 1-[1-(4-fluorophenyl)-2,5-dimethyl-1H-pyrrol-3-yl]-2-(1-pyrrolidinyl)-	1.35842e-06	1.15108e-06	2.16133e-06	2.20997e-06	1.9142e-06	1.89212e-06	3.63162e-06	2.91402e-06	2.88102e-06
5-Pyrimidinecarboxamide, 2-[(2,4-dichlorophenyl)amino]-N-[(tetrahydro-2H-pyran-4-yl)methyl]-4-(trifluoromethyl)-	1.92297e-09	1.79499e-08	1.71011e-08	9.3848e-07	1.04422e-06	1.12049e-06	1.77577e-06	1.97868e-06	2.09516e-06
MLS001333715-01!	3.52692e-06	4.21231e-06	4.22854e-06	1.50569e-06	1.53667e-06	1.76062e-06	5.64242e-07	6.0822e-07	4.37839e-07
Cedrin	4.36615e-05	3.816e-05	5.31324e-05	2.02222e-05	2.15444e-05	2.28213e-05	1.58559e-05	1.99877e-05	1.39382e-05
3-(2-Amino-4-methyl-6-oxo-1,6-dihydro-5-pyrimidinyl)propanoic acid	5.79405e-06	5.58265e-06	4.40097e-06	2.34548e-05	2.71703e-05	2.84532e-05	1.12089e-05	1.05638e-05	8.3859e-06
4-Chloro-N-(4-methyl-1,3-thiazol-2-yl)benzenesulfonamide	7.63108e-05	7.67363e-05	7.30739e-05	7.58584e-05	7.697e-05	7.30841e-05	7.63808e-05	5.95311e-05	7.17816e-05
2-[Bis(5-methyl-2-furyl)methyl]-6-bromo-4-nitrophenol	1.75319e-05	1.42312e-05	1.73451e-05	1.70437e-05	1.67387e-05	1.63153e-05	1.67081e-05	1.53995e-05	1.66036e-05
Formoterol	7.4678e-06	6.83762e-06	9.11642e-06	8.72567e-06	1.00454e-05	1.22909e-05	3.39364e-06	2.38041e-06	8.07027e-07
6-[(4-Chlorobenzyl)sulfanyl]-1,2,4-triazine-3,5(2H,4H)-dione	2.37121e-05	2.21113e-05	1.9779e-05	1.85717e-05	1.96098e-05	2.26118e-05	1.00738e-05	7.67981e-06	6.52898e-06
8-(p-Chlorophenylthio)-cyclic-adenosinemonophosphate	9.12215e-07	9.62829e-07	9.74966e-07	8.26667e-07	1.18445e-06	1.06413e-06	3.56088e-07	3.79972e-07	2.06254e-07
19-O-Acetylchaetoglobosin D	1.34808e-06	1.20072e-06	9.44695e-07	7.70441e-07	4.70718e-07	5.22192e-07	1.51107e-06	2.08352e-06	1.23643e-06
N-(4-Chlorobenzyl)-9H-purin-6-amine	7.0138e-06	6.76106e-06	4.78985e-06	1.23867e-05	1.45609e-05	1.19549e-05	1.54131e-05	1.93116e-05	2.74083e-05
4-Hydroxyphenylmaraviroc	3.19515e-06	2.99671e-06	2.5022e-06	4.79353e-06	5.29768e-06	4.26332e-06	6.40002e-06	6.28219e-06	7.52423e-06
4-Iodosuberoylanilide hydroxamic acid	8.27879e-05	4.32638e-05	7.14948e-05	4.67346e-05	5.74976e-05	6.04404e-05	5.15651e-05	4.33817e-05	4.8855e-05
Leptomycin B	9.36344e-07	6.4818e-07	1.0257e-06	1.33474e-06	1.43614e-06	1.80617e-06	2.12473e-06	3.4196e-06	6.69342e-07
Aviprin	2.53074e-06	2.73847e-06	2.26565e-06	1.42647e-05	1.96219e-05	1.53694e-05	1.50017e-05	1.37649e-05	1.31355e-05
Betamethasone dipropionate	2.05992e-06	1.76894e-06	2.43438e-06	1.77499e-06	1.63305e-06	1.76147e-06	3.11335e-07	2.5038e-07	1.07869e-07
6-Benzyl-3-butan-2-yl-9-(7-hydroxy-6-oxooctyl)-1,4,7,10-tetrazabicyclo[10.4.0]hexadecane-2,5,8,11-tetrone	8.55608e-07	5.90287e-07	1.46621e-06	2.53634e-06	2.62044e-06	3.24626e-06	1.26483e-06	2.99463e-06	4.98428e-07
2-Bromo-6-chlorobenzoic acid	0.000116692	0.000607863	0.000108929	0.000104512	0.000104649	0.000108424	0.000575204	9.64014e-05	9.22496e-05
N-(5-Chloropyridin-2-yl)-5-propylthiophene-3-carboxamide	0.00542104	0.00541617	0.00674428	0.0212016	0.0157842	0.0163316	0.0154848	0.0134197	0.0162315
5-Fluoro-3-methyl-1H-indole-2-carboxylic acid	2.70667e-05	2.33939e-05	2.41734e-05	2.85764e-06	3.81045e-06	2.83869e-06	2.15806e-06	8.10259e-07	2.46826e-06
Dye X-5380-110B	3.86621e-05	2.08361e-05	1.61977e-05	1.39464e-05	1.97851e-05	2.76611e-05	3.52096e-05	5.03378e-05	4.70005e-05
(4S,8R)-8,9-Dihydroxy-p-menth-1(6)-en-2-one	1.77504e-05	1.80215e-05	1.35623e-05	1.43125e-05	1.68758e-05	1.90322e-05	4.62047e-06	2.56e-06	2.65259e-06
Theogallin	5.13782e-07	2.8421e-07	1.16034e-06	1.99736e-06	1.69668e-06	1.45262e-06	4.47324e-06	3.47392e-06	6.76278e-06
But-3-enylglucosinolate	3.21069e-07	3.94618e-07	2.75802e-07	2.64809e-07	3.53737e-07	2.49837e-07	2.61413e-07	1.6326e-07	9.11532e-08
Glucoraphanin	5.34112e-07	4.33657e-07	3.62424e-07	4.51426e-07	3.83566e-07	4.67456e-07	3.12272e-07	2.42592e-07	2.18964e-07
1-Cyclohexyl-N-(3-methylphenyl)-5-oxo-3-pyrrolidinecarboxamide	9.75925e-06	1.24183e-05	1.16568e-05	7.98214e-06	1.14829e-05	1.1592e-05	2.33049e-06	2.27633e-06	3.95121e-06
Cabergoline N-oxide	6.91901e-06	4.28963e-06	6.09444e-06	5.86586e-06	6.63937e-06	5.57576e-06	9.66592e-07	7.54876e-07	7.81692e-07
N-[4-(Dimethylamino)phenyl]-N'-(4-methoxyphenyl)urea	5.33399e-05	3.67321e-05	6.38987e-05	1.79397e-05	2.19457e-05	2.51273e-05	6.38527e-06	7.85444e-06	5.95335e-06
N-{2-[4-(Aminosulfonyl)phenyl]ethyl}-5-chloro-2-methoxybenzamide	3.69911e-05	6.57678e-05	3.37371e-05	5.31119e-05	5.18045e-05	3.99855e-05	4.83673e-05	3.84917e-05	3.43583e-05
Leoidin	3.37656e-06	3.40618e-06	2.53993e-06	3.11181e-06	3.14209e-06	3.31308e-06	2.1998e-06	1.70841e-06	8.32131e-07
Acetamide, N-[2-[5-(acetyloxy)-3,6-dimethoxy-1-phenanthrenyl]ethyl]-N-methyl-	6.82704e-05	6.78195e-05	5.25318e-05	3.88715e-05	3.81643e-05	3.84188e-05	2.50091e-05	1.76577e-05	2.00562e-05
2-Chloro-5-fluorobenzoic acid	3.02082e-05	3.93067e-05	3.95112e-05	3.28246e-05	4.40173e-05	3.90254e-05	3.59433e-05	4.30801e-05	3.51053e-05
2-Chloro-1-(2-hydroxy-3,4-dimethoxyphenyl)ethanone	2.74363e-07	4.17797e-07	2.72695e-07	1.3676e-06	1.52849e-06	9.57521e-07	1.83349e-06	1.89071e-06	1.35975e-06
Gentamicin	1.14646e-05	4.99805e-06	2.8226e-06	3.4766e-06	5.31098e-06	1.1818e-05	8.39634e-06	8.0725e-06	1.08619e-05
Myricetin	5.15205e-06	5.39327e-06	5.15325e-06	4.14541e-06	4.46832e-06	4.87677e-06	5.05177e-06	4.25556e-06	5.16229e-06
SM(d18:0/24:0)	2.57192e-05	2.31208e-05	2.87379e-05	2.46079e-05	1.38846e-05	1.81728e-05	2.42915e-05	2.73541e-05	1.99133e-05
Ganolucidic_acid_A	1.37121e-06	1.66987e-06	1.44929e-06	2.01221e-06	2.15022e-06	2.63016e-06	4.41149e-06	3.52631e-06	3.77757e-06
Sclareol	6.74194e-06	4.83195e-06	4.89891e-06	4.2742e-06	4.59388e-06	5.61564e-06	7.2429e-06	5.89112e-06	5.47607e-06
ACARBOSE	1.22018e-05	2.09778e-05	3.08037e-05	1.60642e-05	1.42013e-05	1.68016e-05	6.11131e-06	2.20355e-05	1.63788e-05
Brinzolamide	2.2636e-06	2.3226e-06	1.46097e-06	9.34016e-06	9.16322e-06	9.24487e-06	7.71799e-06	5.21174e-06	7.14918e-06
Cinidon-ethyl	3.94988e-05	3.30337e-05	2.20713e-05	2.19446e-05	3.14263e-05	3.50368e-05	3.41082e-05	2.2279e-05	2.48347e-05
1H-Indazole-4-carboxamide, N- [(1,2-dihydro-6-methyl-2-oxo-4-propyl-3-pyridinyl)methyl]- 1-(1-methylethyl)-6-[6-[4-(1-methylethyl)-1-piperazinyl]-3- pyridinyl]-	1.04294e-06	1.03656e-06	7.17442e-07	6.31085e-07	9.01654e-07	7.92212e-07	1.4596e-07	2.05507e-07	2.11932e-09
4-Phenyl-2-sulfanyl-3,4-dihydro-5H-indeno[1,2-d]pyrimidin-5-one	2.53386e-07	5.03583e-07	1.13733e-07	1.07596e-06	1.75501e-06	1.162e-06	8.20296e-06	5.49785e-05	0.000104764
Chaetoglobosin A	1.18071e-05	1.10139e-05	9.04277e-06	1.32039e-05	1.17547e-05	1.34939e-05	1.24183e-05	5.23751e-06	8.61996e-06
4-[2-(2,6-dimethoxy-4-prop-2-enylphenoxy)-1-hydroxypropyl]-2-methoxyphenol	9.21274e-06	8.96534e-06	9.90565e-06	3.978e-05	3.87817e-05	4.31267e-05	3.36134e-05	3.33159e-05	3.28692e-05
Phytyl_diphosphate	9.85702e-07	1.1136e-06	1.12166e-06	8.57476e-07	1.04723e-06	1.20753e-06	7.21583e-07	6.51601e-07	3.29925e-07
Chlorthalidone	5.07888e-05	5.35777e-05	5.10786e-05	7.18935e-05	4.34211e-05	5.2238e-05	5.97555e-05	4.08645e-05	1.08357e-05
PC(22:6(4Z,7Z,10Z,13Z,16Z,19Z)/20:5(5Z,8Z,11Z,14Z,17Z))	1.097e-06	1.161e-06	7.67602e-07	6.40222e-07	5.57972e-07	9.29085e-07	5.38547e-07	5.17735e-07	1.00557e-06
Carbamic acid, N-10-undecyn-1-yl-, 3'-(aminocarbonyl)[1,1'-biphenyl]-3-yl ester	1.66013e-05	1.81327e-05	7.1282e-06	8.39666e-06	7.80917e-06	8.29246e-06	6.30794e-06	4.39003e-06	5.84647e-06
6-O-Benzoylsucrose	2.83873e-06	3.73841e-06	2.38909e-06	2.95167e-06	2.86516e-06	2.94762e-06	2.893e-06	1.96138e-06	1.60703e-06
2-(5,6-Dichloro-1,3-dioxo-1,3-dihydro-2H-isoindol-2-yl)-3-phenylpropanoic acid	1.24123e-05	1.1002e-05	1.04877e-05	1.09326e-05	9.88455e-06	1.11577e-05	8.70888e-06	9.31042e-06	9.72669e-06
Clodinafop	5.87857e-06	8.936e-06	4.30612e-06	6.2325e-07	1.01791e-06	6.47208e-07	3.72485e-06	1.06624e-06	5.35648e-06
Pyrrocidine B	1.2544e-05	1.42041e-05	8.46472e-06	6.43089e-06	7.70213e-06	5.97437e-06	1.49728e-05	1.52508e-05	1.3338e-05
3-Chloro-4-hydrazinophenylmethylsulfonylmethyl sulfone	1.70738e-05	1.78444e-05	3.94739e-05	1.51682e-05	1.34242e-05	1.71376e-05	1.33879e-05	9.36659e-06	2.30139e-05
Arachidonoylserotonin	7.76074e-07	2.27772e-09	2.14179e-09	2.48e-06	4.14356e-06	3.60553e-06	3.20773e-06	2.96742e-05	7.307e-05
4-Acetyloxy-8-(3-oxo-2-pent-2-enylcyclopenten-1-yl)octanoic acid	0.000125759	0.000139889	0.000117569	8.67765e-05	9.37046e-05	8.569e-05	0.000139591	0.000113199	0.000107039
kojic acid	1.44194e-05	1.31306e-05	1.42292e-05	1.05283e-05	1.32802e-05	1.42947e-05	1.39198e-05	1.42617e-05	1.82857e-05
Kuwanon C	4.28216e-06	4.72984e-06	1.28469e-06	3.65807e-06	4.76057e-06	3.27194e-06	2.71236e-06	3.51825e-06	3.9351e-06
9Z-Octadecenoic acid, (2S)-3-[(hydroxymercaptophosphinyl)oxy]-2-methoxypropyl ester	4.42084e-06	2.58864e-06	6.06013e-06	2.6552e-06	2.90436e-06	2.38915e-06	5.20963e-07	7.71291e-07	1.08531e-06
5-Bromo-2-(1-piperazinyl)pyrimidine	2.45172e-05	2.26222e-05	2.58879e-05	3.17856e-05	3.72112e-05	3.13442e-05	4.41286e-05	4.49832e-05	3.57176e-05
(2S)-2-[(2R,3S,7R,8R,8aS)-2,3,4'-Trihydroxy-4,4,7,8a-tetramethyl-6'-oxospiro[2,3,4a,5,6,7-hexahydro-1H-naphthalene-8,2'-3,8-dihydrofuro[2,3-e]isoindole]-7'-yl]-3-methylbutanoic acid	2.94684e-06	2.80683e-06	2.12168e-06	1.58384e-06	1.78375e-06	1.75734e-06	1.08209e-06	9.63524e-07	6.51902e-07
Dye X-12948-139D	1.09657e-06	1.02804e-06	8.60757e-07	1.68063e-06	5.68007e-07	2.02924e-06	4.20848e-07	4.18915e-07	3.3691e-07
N-Cyclopentyl-2-(1-piperazinyl)-4-quinazolinamine	4.7208e-06	3.88549e-06	1.11928e-05	2.08253e-06	2.43697e-06	3.26578e-06	8.29003e-07	1.59489e-07	2.38684e-07
N-(4-Bromo-3-methylphenyl)-3-(morpholin-4-yl)propanamide	5.41312e-07	3.6152e-07	9.54683e-07	4.75935e-07	5.11448e-07	4.63059e-07	1.32142e-06	1.83544e-06	8.75201e-07
N-(3-Hydroxyphenyl)-2-(4-isobutylphenyl)propanamide	8.74929e-06	9.168e-06	7.44109e-06	1.02541e-05	5.37902e-06	7.55514e-06	1.0045e-06	1.84956e-06	2.81769e-06
N-((5-Bromopyridin-3-yl)carbonyl)-.beta.-alanine	1.01872e-05	1.10218e-05	1.00567e-05	8.12472e-06	7.49268e-06	8.66851e-06	8.56033e-06	4.24963e-06	4.68276e-06
(25R)-3alpha,7alpha,12alpha,24S-tetrahydroxy-5beta-cholestan-26-oic_acid	3.69311e-05	4.23863e-05	2.10615e-05	6.55549e-05	7.58764e-05	7.5075e-05	7.71568e-05	6.28524e-05	7.62182e-05
1-(2,4-Dinitrophenyl)-2-phenylhydrazine	3.11854e-06	2.70666e-06	1.15021e-05	1.73632e-06	2.29302e-06	2.18953e-06	2.37611e-06	1.09185e-05	3.24486e-06
(1S)-2-Amino-1-(4-chlorophenyl)-1-[4-(1H-pyrazol-4-yl)phenyl]ethanol	1.48683e-05	1.0695e-05	1.71108e-05	1.10343e-05	1.2031e-05	1.95822e-05	6.68027e-06	5.84954e-06	4.43884e-06
4-Chloro-6-(6-chloro-7-hydroxy-2,4,4-trimethylchroman-2-yl)benzene-1,3-diol	3.99187e-06	2.87553e-06	3.59712e-06	1.86768e-06	2.35444e-06	2.25919e-06	3.43198e-06	3.86619e-06	2.52508e-06
5,5'-Methylenebis(2-hydroxy-3-methylbenzoic acid)	4.4947e-06	1.81527e-06	4.23765e-06	4.05258e-06	5.9863e-06	5.09607e-06	9.27121e-06	7.99243e-05	4.75453e-05
Trillin	9.4635e-06	7.34317e-06	7.02456e-06	1.71449e-05	1.74183e-05	1.94387e-05	1.25067e-05	8.9076e-06	9.18515e-06
3-O-Benzyl-16-O-tert-butoxycarbonyl-16.alpha.-hydroxyestrone	0.000162663	0.00018186	0.000173665	0.000115236	0.000175538	8.54737e-05	0.000123771	0.000122311	0.000167424
Isorhamnetin_3-O-[a-L-rhamnopyranosyl-(1->3)-a-L-rhamnopyranosyl-(1->6)-b-D-glucopyranoside]	6.40675e-06	7.02686e-06	6.19431e-06	6.34466e-06	5.61084e-06	5.89186e-06	4.87682e-06	3.29632e-06	4.83086e-06
astilbin	4.34975e-06	3.93928e-06	3.22873e-06	3.48264e-06	2.74651e-06	4.49076e-06	4.54261e-06	3.37305e-06	3.91508e-06
Amygdalin	2.18747e-05	1.25666e-05	4.98987e-05	1.37278e-05	1.48866e-05	1.23595e-05	8.97529e-06	3.64732e-05	1.06115e-05
Scrophularoside A8	6.26282e-07	6.08338e-07	5.33711e-07	5.54483e-07	6.49214e-07	6.69233e-07	7.66726e-07	6.09911e-07	8.00383e-07
4-Bromo-1-methyl-1H-pyrazole-5-carbohydrazide	5.15657e-05	4.66159e-05	4.78842e-05	5.26694e-05	4.89035e-05	4.17487e-05	5.32023e-05	3.55161e-05	4.02585e-05
1H-Indazole-3-carboxamide, N-[(1S)-1-(aminocarbonyl)-2-methylpropyl]-1-pentyl-	8.86846e-06	1.07119e-05	1.94852e-05	1.04167e-05	5.75329e-06	6.27234e-06	3.1673e-06	3.2163e-06	4.32998e-06
5a,6-Anhydrotetracycline	8.2472e-07	9.88932e-07	7.54149e-07	1.8161e-06	2.64438e-06	2.3701e-06	1.40357e-06	9.96658e-07	1.59034e-06
6-Bromo-2-(5-methyl-2-thienyl)-4-quinolinecarboxylic acid	1.0114e-06	1.24637e-06	1.09988e-06	2.76048e-06	2.35006e-06	2.73413e-06	2.75792e-06	1.972e-06	1.87532e-06
2-(1-Piperidinyl)ethyl 1-phenylcyclopentanecarboxylate	6.76973e-06	8.34232e-06	7.65794e-06	4.50355e-06	4.88618e-06	4.87603e-06	9.76776e-06	7.65352e-06	1.02513e-05
Resveratrol 4'-O-D-glucuronide	2.12043e-06	1.88854e-06	1.67263e-06	1.1879e-06	1.30647e-06	1.45786e-06	3.39689e-07	1.51182e-07	2.11932e-09
Hexadecyl_ferulate	9.02173e-06	9.18855e-06	9.30659e-06	4.68269e-06	3.01593e-06	4.01986e-06	3.38979e-06	4.61243e-06	3.68131e-06
Euphorbiasteroid	3.78035e-07	1.39276e-06	2.87852e-06	6.14171e-07	4.0175e-07	1.48981e-07	1.843e-09	4.43737e-07	3.71077e-07
2,3-Dihydroxybenzonitrile	1.94133e-06	3.10133e-06	2.54155e-06	2.97533e-06	3.1117e-06	2.18234e-06	1.85885e-06	1.11288e-05	2.06287e-05
1,14-Dibromo-3,6,9,12-tetraoxatetradecane	1.40414e-06	2.06438e-06	2.76557e-06	5.08599e-06	4.29151e-06	5.25626e-06	3.77031e-06	3.12181e-06	3.59851e-06
Clofentezine	9.60541e-07	8.26701e-07	9.42606e-07	3.1157e-06	3.24932e-06	2.72171e-06	2.0585e-06	3.51762e-06	1.79229e-06
Agaric acid	1.13059e-05	1.08399e-05	9.14711e-06	9.79124e-06	1.04231e-05	8.79193e-06	1.12437e-05	1.08979e-05	1.1941e-05
N-[3-([1,1'-Biphenyl]-4-yloxy)-3-(4-fluorophenyl)propyl]-N-methylglycine	8.69343e-07	2.28711e-06	2.17353e-06	2.30995e-06	2.9332e-06	2.64529e-06	3.69829e-06	5.96338e-06	1.89793e-06
Lucidenic_acid_K	1.03639e-05	1.03919e-05	1.31432e-05	9.6617e-06	1.03602e-05	9.80649e-06	4.35007e-06	3.43634e-06	3.76134e-06
Xerocomic_acid	1.03776e-05	9.00909e-06	1.22676e-05	4.57953e-06	5.1056e-06	5.29502e-06	3.63718e-06	4.67671e-06	3.32692e-06
matairesinol	2.79065e-06	2.67265e-06	2.01323e-06	3.20213e-06	4.17403e-06	4.41619e-06	2.18266e-06	2.82649e-06	2.22781e-06
13-KODE	2.70335e-06	2.08331e-06	2.37133e-06	4.93695e-06	6.43114e-06	6.24495e-06	3.5949e-06	4.56046e-06	4.43336e-06
Quercetin_3'-O-sulfate	1.07815e-06	1.49108e-06	1.06215e-06	2.17485e-06	2.175e-06	2.36011e-06	4.9335e-06	4.53395e-06	2.45991e-06
5beta-Cholestane-3alpha,7alpha,12alpha,23-tetrol	8.83786e-06	1.06701e-05	9.02724e-06	1.50321e-05	1.20214e-05	1.22078e-05	1.20758e-05	1.07308e-05	9.84542e-06
5-(2,3-Dichlorophenyl)-2-furoic acid	2.58358e-05	2.73307e-05	2.44401e-05	2.43706e-05	2.20168e-05	2.42121e-05	3.48456e-05	1.29066e-05	1.37616e-05
Andrastin A	1.38609e-06	2.5055e-06	1.04309e-06	3.98249e-07	5.36662e-07	5.29709e-07	8.07284e-07	1.40738e-07	1.01151e-06
Semagacestat	5.76691e-06	4.91782e-06	7.91475e-06	4.62029e-06	4.81305e-06	5.53266e-06	1.0052e-06	5.5267e-07	7.98056e-07
[1,1'-Biphenyl]-4-methanol, 2-fluoro-4'-[[4-(4-pyridinylmethyl)-1-piperazinyl]methyl]-.alpha., .alpha.-bis(trifluoromethyl)-	1.08871e-06	1.03368e-06	3.9035e-07	6.07606e-07	6.59557e-07	7.04219e-07	7.15017e-07	7.61306e-07	6.56166e-07
Quinapril	6.24678e-06	5.34386e-06	4.43159e-06	2.82405e-06	3.25638e-06	3.26587e-06	3.91173e-06	3.76334e-06	2.38675e-06
1-(2,4-Dinitroanilino)-1H-pyrrole-2,5-dione	8.76615e-06	8.46675e-06	1.85805e-05	7.55052e-06	7.22713e-06	2.10603e-05	9.75726e-06	6.1863e-05	0.000191966
Daunomycinone	5.83661e-06	6.21069e-06	8.04998e-06	4.69784e-06	4.91309e-06	6.1005e-06	2.69021e-06	2.59893e-06	1.93994e-06
1H-Indole-2,3-dione, 5-[[2-(methoxymethyl)-1-pyrrolidinyl]sulfonyl]-	5.703e-06	7.86129e-06	1.37193e-05	1.83554e-06	2.40576e-06	9.90867e-07	1.85563e-06	6.83869e-07	1.98187e-06
6,6'-Methylenebis(4-chloro-2-nitrophenol)	1.63692e-05	2.20706e-05	2.1426e-05	1.32659e-05	1.46456e-05	2.39262e-05	8.11502e-06	3.04524e-06	5.05075e-06
1-Benzyl-3-(1,3-thiazol-2-yl)thiourea	2.26079e-06	1.09597e-06	1.83939e-06	1.92125e-06	2.96901e-06	1.37416e-06	1.43004e-06	2.58938e-06	2.58114e-06
5-Hydroxy-2-{[(4-nitrophenoxy)acetyl]amino}benzoic acid	2.50079e-05	2.25835e-05	2.81262e-05	2.18873e-05	2.18071e-05	1.97942e-05	3.41338e-05	3.65179e-05	2.38946e-05
Astemizole	1.44796e-06	2.74464e-07	1.91657e-09	1.90026e-09	1.64187e-06	5.52387e-07	9.54418e-07	1.49057e-06	1.36785e-06
Endrin aldehyde	5.67603e-06	5.82631e-06	6.02184e-06	5.00824e-06	5.09601e-06	4.08113e-06	6.03139e-06	6.69965e-06	2.31522e-06
7-Ethyl-10-(4-N-aminopentanoic acid)-1-piperidino)carbonyloxycamptothecin	9.58686e-07	1.03249e-06	8.69473e-07	4.71116e-07	4.12274e-07	4.74547e-07	4.5599e-07	3.22254e-07	5.20059e-07
N-(tert-Butoxycarbonyl)tryptophan	3.94872e-06	1.75679e-07	1.19377e-07	7.92921e-06	8.93863e-06	8.03197e-06	1.82219e-06	3.47804e-06	1.37237e-06
Kendomycin	1.7904e-06	1.54525e-06	9.84744e-07	6.11034e-07	7.01157e-07	7.32335e-07	1.25312e-06	1.00119e-06	1.0617e-06
Bensulfuron-methyl	4.63679e-07	3.35197e-07	3.24273e-07	4.61713e-07	7.39894e-07	5.05458e-07	2.3175e-07	4.41841e-07	2.1796e-07
D-Lactosyl-.beta.1-1'-D-erythro-sphingosine	1.22402e-07	5.42004e-08	1.22237e-07	8.83973e-08	4.71073e-08	8.32516e-08	1.13632e-07	3.33076e-07	3.07232e-07
N-(3-Methylphenyl)-2-(4-nitrophenoxy)acetamide	1.12053e-06	8.32833e-07	1.40835e-06	7.68331e-07	6.34512e-07	5.73918e-07	2.66616e-06	4.40391e-06	1.84256e-06
2-Phosphono-1,2,4-butanetricarboxylic acid	5.20624e-05	4.61555e-05	5.65145e-05	5.46769e-05	5.07249e-05	5.87699e-05	5.54579e-05	4.92526e-05	4.90656e-05
Pholcodine	1.0212e-06	8.13857e-07	9.41067e-07	1.29451e-06	1.14494e-06	1.39638e-06	2.9868e-07	4.4762e-07	2.73774e-07
Indomethacin	1.53113e-05	1.52136e-05	1.41463e-05	1.44129e-05	1.59198e-05	1.64632e-05	1.04743e-05	1.07022e-05	1.12798e-05
1-Deoxy-D-glucitol	0.000111665	0.000103398	9.58635e-05	0.000103543	0.000113109	0.000117409	6.66255e-05	7.35181e-05	5.76544e-05
(3Z,5E)-3,5-Bis(4-methoxybenzylidene)tetrahydro-4H-thiopyran-4-one	3.76481e-06	3.9228e-06	2.57262e-06	6.70795e-06	6.67696e-06	7.08632e-06	8.30126e-06	6.534e-06	7.45534e-06
1-[3-(Acetylsulfanyl)propanoyl]-6-methyl-2-piperidinecarboxylic acid	4.37999e-05	3.68512e-05	3.48724e-05	3.58144e-05	4.33102e-05	4.05927e-05	2.42437e-05	2.63784e-05	2.854e-05
Flubromazepam	4.31618e-06	3.62826e-06	3.72443e-06	3.77427e-06	3.78952e-06	4.05786e-06	4.00028e-06	3.00447e-06	2.94582e-06
(2,6-Dihydroxy-4-methoxyphenyl)(4-hydroxy-2-methoxy-6-methylphenyl)methanone	3.87959e-06	3.81379e-06	4.96035e-06	1.04259e-05	1.37451e-05	1.37359e-05	8.30458e-06	1.10106e-05	8.50233e-06
3-Ketofusidic acid	3.12526e-07	2.27772e-09	2.14179e-09	7.26513e-07	8.92765e-07	7.13372e-07	1.01944e-06	1.03269e-05	5.05696e-06
5-O-Methylsulochrin	7.76037e-06	6.85585e-06	1.09744e-05	7.36644e-06	8.82439e-06	8.82994e-06	7.26872e-06	4.95945e-05	3.03903e-05
6-[(E)-2,8-Dihydroxy-5,7-dimethylnon-5-enyl]-4-hydroxy-3-methylpyran-2-one	3.26115e-05	2.85509e-05	9.45948e-05	5.31886e-05	1.88116e-05	0.000101076	2.01871e-05	2.15954e-05	5.68365e-05
(2R,3R)-2-(3,4-dihydroxyphenyl)-3,5,7-trihydroxy-2,3-dihydro-4H-chromen-4-one	1.11257e-05	1.97614e-05	1.14042e-05	1.82429e-05	1.19101e-05	2.15046e-05	9.49491e-06	1.13582e-05	5.83331e-06
2,5-Dimethyl-3-(methyldithio)furan	1.36541e-05	1.2333e-05	1.70242e-05	1.415e-05	1.42067e-05	1.61152e-05	2.41788e-05	3.08199e-05	1.45816e-05
2,4-Thiazolidinedione, 5-[(5-bromo-2-methoxyphenyl)methylene]-3-[(4-methylphenyl)methyl]-, (5Z)-	6.59773e-07	6.72571e-07	5.65848e-07	1.07881e-06	1.14901e-06	9.15657e-07	1.79082e-06	1.57782e-06	1.22101e-06
N-(4-Bromo-2-methylphenyl)naphthalene-2-carboxamide	7.39834e-06	7.45804e-06	5.96418e-06	1.16196e-05	1.01514e-05	9.80333e-06	1.68449e-05	1.66679e-05	1.42156e-05
Primaquine	0.00011331	7.1082e-05	6.63418e-05	4.66182e-05	4.14458e-05	5.08924e-05	7.71571e-06	3.46639e-06	4.15138e-06
Oleoyl 3-carbacyclic phosphatidic acid	1.12494e-06	1.14415e-06	1.29731e-06	2.03613e-07	1.56117e-07	2.21694e-07	5.57437e-07	7.29292e-07	6.82572e-07
1-(4-Chlorophenyl)-3,5-dimethyl-1H-pyrazole-4-carboxylic acid	1.35006e-05	1.46379e-05	8.33754e-06	1.4907e-05	1.74135e-05	1.82873e-05	1.0154e-05	1.39817e-05	2.33665e-05
(.alpha.S,1S,2R)-.alpha.-Amino-2-carboxycyclopropaneacetic acid	3.02075e-06	6.18669e-06	2.65956e-06	3.40812e-06	3.74932e-06	3.7896e-06	2.28618e-06	1.6862e-06	2.33401e-06
Propylthiouracil N-.beta.-D-glucuronide	1.42118e-06	1.46752e-06	3.94991e-06	1.56422e-06	2.67976e-06	2.38872e-06	1.54786e-06	4.44618e-06	2.73644e-06
Melilotoside	0.000848161	0.00105268	0.000342149	0.000319656	0.000449937	0.000306962	0.000574161	0.00046086	0.000686072
6-Bromo-2-[3-(2-methylpropoxy)phenyl]quinoline-4-carboxylic acid	1.47705e-06	1.72305e-06	1.83235e-06	1.83757e-06	1.73718e-06	1.47251e-06	2.70437e-06	1.50013e-06	1.88963e-06
N-trans-p-Coumaroyltyrosine	7.77938e-06	5.90071e-06	2.19245e-05	4.19038e-06	8.14017e-06	8.16269e-06	5.85056e-06	2.63004e-05	1.07645e-05
N-(4-Nitrobenzoyl)phenylalanine	0.000114435	7.15658e-05	5.15099e-05	4.45156e-05	5.60602e-05	7.2684e-05	0.000114261	0.000141085	8.18398e-05
Isoxaben	6.20971e-06	9.24686e-06	5.10271e-06	9.21527e-07	1.01203e-06	1.01445e-06	1.61879e-06	1.49195e-06	1.2455e-06
2-(2-oxo-8,9-dihydrofuro[2,3-h]chromen-8-yl)propan-2-yl acetate	4.43101e-05	3.18842e-05	7.22258e-05	8.24695e-05	0.000121474	0.000109455	0.000101006	0.000326392	8.00815e-05
Lactosylceramide_(d18:1/12:0)	5.49028e-06	6.91914e-06	5.43571e-06	6.04249e-06	5.76045e-06	6.98734e-06	8.97406e-06	5.10016e-06	5.60959e-06
N-(2-Iodophenyl)methanesulfonamide	6.72681e-06	1.10448e-05	1.07964e-05	6.6473e-06	9.3783e-06	1.11472e-05	8.11622e-06	6.62726e-06	8.94719e-06
3-(2-Hydroxy-4-oxo-4H-pyran-3-yl)propanoic acid	1.1697e-06	1.14582e-06	1.34591e-06	5.63407e-06	1.76075e-06	5.37449e-06	2.69519e-06	3.69153e-06	3.7002e-06
N-Phenyl-N'-(3-pyridinylmethyl)thiourea	6.86067e-06	7.77843e-06	1.36226e-05	7.71038e-07	1.64407e-05	9.72756e-06	1.70163e-06	8.36391e-06	9.9323e-06
7-Chloro-1-cyclopropyl-6-fluoro-4-oxo-1,4-dihydro-3-quinolinecarboxylic acid	3.6717e-05	3.77053e-05	3.15251e-05	2.71835e-06	2.4368e-06	2.55273e-06	5.40215e-06	1.33631e-05	1.87387e-05
Nifuroxazide	9.33998e-06	7.90935e-06	1.06231e-05	8.68868e-06	8.67852e-06	9.78037e-06	1.39536e-05	1.78833e-05	8.5452e-06
4-Amino-N-(2,4-difluorophenyl)benzenesulfonamide	0.000228393	0.000225295	0.000206635	0.000204172	0.00016879	0.000169429	0.000221597	0.000208311	0.000167545
3-Dehydroshikimic acid	2.82254e-06	3.62831e-06	1.94026e-06	2.35872e-06	2.92929e-06	1.87665e-06	2.20932e-06	1.59601e-06	5.33577e-06
5-(4-Methyl-1-piperazinyl)-2-nitroaniline	6.58627e-07	6.72859e-07	8.95375e-07	2.22172e-06	1.71772e-06	1.96062e-06	2.40676e-07	1.22797e-07	1.88289e-07
Glucoerucin	3.00544e-06	3.03699e-06	2.83128e-06	1.91653e-06	1.48127e-06	1.36879e-06	1.9822e-06	1.84447e-06	2.24862e-06
2-Chloro-N-(thiophen-2-ylmethyl)acetamide	1.25631e-06	1.08063e-06	9.96061e-07	1.38994e-06	1.56912e-06	1.66276e-06	7.01726e-07	8.50599e-07	5.27994e-07
3-[(Methylsulfonyl)amino]-2-thiophenecarboxylic acid	8.88269e-05	0.000216309	0.000196663	4.84029e-05	0.000154456	7.03076e-05	4.99602e-05	0.000104371	0.000114914
Rizatriptan	2.5135e-05	2.58895e-05	4.12064e-05	4.2719e-05	2.72589e-05	2.97248e-05	8.80219e-07	3.39082e-06	1.56975e-06
Clomipramine	5.19079e-06	4.44283e-06	5.36127e-06	2.3496e-06	2.96534e-06	3.3761e-06	8.89743e-07	4.4641e-07	1.38345e-07
N-[(Ethoxycarbonyl)methyl)-p-menthane-3-carboxamide	1.10236e-05	1.1818e-05	1.47971e-05	3.25419e-05	3.53782e-05	3.15155e-05	3.31224e-05	2.99354e-05	2.9606e-05
N-(2-Phosphate-1R-methylethyl)-5Z,8Z,11Z,14Z-eicosatetraenamide	3.54767e-06	3.25953e-06	3.38662e-06	3.35282e-06	1.84928e-06	3.9547e-06	7.67189e-07	7.07426e-07	9.42816e-07
Met-Ile	2.41958e-07	3.08185e-07	2.70807e-07	1.30327e-06	1.81485e-06	1.59414e-06	1.34565e-06	6.07714e-05	9.21368e-05
Berninamycin C	5.19633e-05	4.9458e-05	5.06237e-05	4.15064e-05	4.03137e-05	4.03497e-05	3.56907e-05	2.82157e-05	3.18341e-05
Benthiavalicarb-isopropyl	2.03099e-05	1.67521e-05	2.02114e-05	2.44374e-05	2.116e-05	2.48773e-05	1.82918e-05	2.39735e-05	1.32793e-05
15-Ketobimatoprost	0.000275975	0.000265551	0.000225294	0.000270334	0.000268723	0.000324824	0.00047419	0.000275416	0.000307676
METHYLPREDNISOLONE	3.94314e-06	3.79069e-06	3.42784e-06	1.48955e-05	1.62116e-05	1.64152e-05	1.69497e-05	1.68874e-05	1.8199e-05
N-[2-(4-Prenyloxyphenyl)ethyl]tiglamide	7.15429e-06	9.43977e-06	4.34618e-06	8.6582e-07	1.22366e-06	1.11482e-06	5.27112e-07	5.47586e-07	9.20259e-07
Proscillaridin A	2.64565e-07	2.97972e-07	2.7841e-07	1.52666e-07	1.42682e-07	2.37233e-07	3.43217e-08	2.18922e-07	2.73032e-07
N-[4-(3-Nitrophenyl)-1,3-thiazol-2-yl]acetamide	3.97299e-06	4.36507e-06	4.1239e-06	3.1484e-06	3.39718e-06	2.43471e-06	3.21376e-06	3.33189e-06	4.03572e-06
Trichodimerol	1.87475e-06	2.82188e-06	4.86993e-06	7.95378e-06	7.77816e-06	7.43657e-06	8.51537e-06	1.35137e-05	3.99918e-06
3-Galactosyllactose	9.07032e-06	8.592e-06	6.68628e-06	8.51112e-06	8.90613e-06	7.73716e-06	4.1576e-06	3.4109e-06	5.26419e-06
[(4-Methylbenzyl)sulfanyl]acetic acid	5.33556e-06	2.45053e-06	2.06159e-06	4.56709e-06	7.64725e-06	2.57755e-06	3.44962e-06	3.05405e-06	1.13849e-06
Desferrioxamine H	4.18186e-07	3.93874e-07	2.75239e-07	4.49517e-08	1.17997e-07	1.32174e-07	1.95415e-07	9.45505e-08	1.55022e-07
Desomorphine	3.12677e-06	3.33784e-06	2.9086e-06	2.73211e-06	2.91542e-06	3.3372e-06	1.3835e-06	1.88388e-06	1.08709e-06
5,5'-Dithiobis(1-phenyl-1H-tetrazole)	1.41462e-05	1.40637e-05	1.28799e-05	1.24842e-05	1.26845e-05	1.49421e-05	1.00257e-05	9.45598e-06	9.25179e-06
Dienestrol diacetate	4.37092e-06	5.49852e-06	5.44231e-06	2.55165e-06	2.89334e-06	1.99203e-06	4.45623e-07	6.97733e-07	7.24527e-07
Tunicamycin X	5.47412e-06	5.89818e-06	3.4549e-06	6.23613e-06	8.05921e-06	9.22833e-06	4.89507e-06	4.24233e-06	5.97725e-06
2-(12,14-Dioxo-9,10-dihydro-9,10-[3,4]epipyrroloanthracen-13-yl)acetic acid	1.15126e-05	1.12093e-05	2.02651e-05	8.65575e-06	1.00141e-05	7.84399e-06	2.02599e-05	3.01178e-05	1.30261e-05
Bixin	1.33586e-06	1.95868e-06	7.64142e-07	2.68898e-06	2.16499e-06	1.98731e-06	2.12667e-06	2.62287e-06	2.06615e-06
Ethylmalonic acid	2.52717e-06	1.94768e-06	1.68904e-06	1.88989e-06	1.92759e-06	1.83358e-06	1.99569e-06	1.16655e-05	2.01938e-05
1-palmitoleoyl-sn-glycero-3-phosphoethanolamine	3.13354e-05	3.6337e-05	2.05669e-05	2.15296e-05	1.67669e-05	1.46102e-05	3.90376e-05	3.41377e-05	3.24435e-05
Hexacos-17-enoylcarnitine	5.46926e-06	6.09486e-06	7.36219e-06	5.52187e-07	6.93102e-07	9.31238e-07	1.843e-09	1.86235e-09	1.83903e-09
1-(alpha-linolenoyl)-sn-glycero-3-phosphoethanolamine	1.66242e-06	2.09719e-06	1.96232e-06	4.11044e-07	1.07365e-06	3.71211e-07	2.72945e-06	1.21379e-06	1.29456e-06
LysoPE(P-16:0/0:0)	0.000359162	0.000442769	0.000154894	0.000449799	0.000551097	0.000524896	0.000850905	0.000606634	0.000811174
1-(sn-glycero-3-phospho)-3-phospho-1D-myo-inositol	2.30877e-06	1.78526e-06	2.42574e-06	1.29811e-07	1.55708e-07	1.91208e-07	2.57129e-07	1.6282e-07	3.67221e-07
16-Feruloyloxypalmitate	7.31492e-06	7.45498e-06	7.84763e-06	9.02193e-06	8.64807e-06	9.50381e-06	5.85343e-06	1.00037e-05	1.4388e-05
Tetracosa-13,16-dienoylcarnitine	2.43715e-06	2.43174e-06	1.89353e-06	2.54657e-07	3.52884e-07	5.50475e-07	4.58371e-08	5.35522e-08	4.55188e-08
gamma-Glutamyl-propargylglycine	2.38422e-07	1.2415e-06	1.24895e-06	1.29481e-06	1.66237e-06	1.67791e-06	3.32595e-07	5.20845e-07	3.69265e-07
1-(linoleoyl)-sn-glycero-3-phosphoethanolamine	9.73042e-06	1.26331e-05	7.26167e-06	1.65139e-05	1.3654e-05	1.03997e-05	1.75776e-05	1.69159e-05	2.03404e-05
6-Hydroxytrtradeca-8,11-dienoylcarnitine	1.03501e-05	8.863e-06	8.38664e-06	4.52978e-06	1.11424e-05	1.03101e-05	1.11112e-05	1.12844e-05	1.04878e-05
3-Hydroxydodecanedioic acid	7.60354e-06	6.67168e-06	5.99949e-06	6.44523e-06	9.13237e-06	6.87637e-06	4.49611e-06	5.92191e-06	3.64962e-06
3-Cyanopropanoic acid	0.000247982	0.000247114	0.000167138	0.000654093	0.000597327	0.00051215	0.000401464	0.000507849	0.000523274
Panax ginseng Tetrapeptide	2.85025e-06	2.59046e-06	2.00287e-06	1.34429e-06	4.74812e-07	5.93694e-07	1.48298e-06	7.41342e-07	6.88689e-07
1-Heptadecanoylglycerophosphoethanolamine	8.28786e-06	1.00944e-05	3.47484e-06	1.07508e-05	1.29421e-05	1.24629e-05	1.70929e-05	1.3472e-05	1.76763e-05
beta-Citryl-glutamate	2.08982e-05	2.18088e-05	1.83497e-05	3.44688e-05	3.10762e-05	3.54098e-05	3.98941e-05	4.26988e-05	4.0954e-05
7,8-Diaminononanoate	2.14651e-06	5.39361e-06	5.30094e-06	2.42744e-06	1.93174e-06	5.27613e-06	4.41711e-06	1.06617e-06	2.43336e-06
1-20:2-2-18:3-phosphatidylethanolamine	0.000150285	0.000161693	0.000192835	0.00010065	7.41431e-05	9.18202e-05	7.73939e-05	7.47016e-05	8.35658e-05
2-methoxymalonate	6.18225e-05	5.78089e-05	1.97829e-05	3.43441e-05	4.69245e-05	3.34312e-05	4.86845e-05	2.639e-05	2.74522e-05
2-Aminoadenosine	2.59651e-05	2.60034e-05	2.02643e-05	3.53707e-05	3.73961e-05	3.35263e-05	4.47995e-05	4.07683e-05	4.34914e-05
SM(d18:1/14:1(9Z))	3.42543e-05	3.85576e-05	3.24299e-05	2.76657e-05	2.84749e-05	2.84246e-05	2.89858e-05	2.69652e-05	2.97727e-05
Agaritinal	8.24728e-07	1.73711e-07	1.76185e-07	1.56802e-07	3.69174e-07	1.52348e-07	1.39592e-06	4.75202e-07	1.13528e-06
Arginyl-glycyl-aspartyl-valine	9.42271e-06	2.1106e-06	1.8005e-06	1.81281e-06	1.9939e-06	2.2482e-06	1.81891e-06	9.97734e-07	7.37818e-07
1-Heneicosanoyl-glycero-3-phosphoserine	4.38787e-06	7.81952e-06	3.04544e-06	3.23031e-06	3.45731e-06	2.48809e-06	8.30888e-06	7.12042e-06	6.17642e-06
1-18:0-2-16:0-phosphatidylglycerol	0.00167979	0.00162806	0.00151861	0.00106494	0.00109308	0.00113265	0.00100964	0.00082876	0.00157895
6,7-dioxolithocholate	1.05121e-05	9.56658e-06	7.37548e-06	1.18379e-05	1.21538e-05	1.10929e-05	1.31353e-05	3.75326e-06	7.36739e-06
Tetracosyl ferulate	3.06842e-05	2.43053e-05	2.06439e-05	9.5854e-06	1.145e-05	9.99136e-06	2.77897e-05	1.5593e-05	1.43094e-05
prolyl-proline dipeptide	6.07651e-06	6.07402e-06	5.89248e-06	5.93441e-06	6.86275e-06	3.4107e-06	3.46101e-06	1.81575e-06	2.34627e-06
1-linoleoyl-sn-glycero-3-phospho-(1'-sn-glycerol)	1.79379e-05	3.52954e-05	3.21791e-05	5.91145e-05	4.38298e-05	2.68845e-05	2.17456e-05	2.21916e-05	4.24286e-05
glycinamide	3.10798e-06	6.38784e-06	3.64231e-06	2.36015e-06	2.45316e-06	2.49269e-06	2.21027e-06	3.27013e-06	9.10682e-07
Docos-13-enoylcarnitine	2.43185e-06	2.08545e-06	2.99686e-06	1.03303e-06	7.93351e-07	1.21307e-06	2.3949e-07	2.53055e-07	4.76293e-07
3-hydroxy-4-methyloct-6-enoate	1.27934e-05	2.55815e-05	8.71829e-06	2.41106e-05	2.34787e-05	8.55831e-06	1.16027e-05	2.05676e-05	3.07635e-05
Histamine	1.32065e-05	1.05464e-05	1.34367e-05	1.18041e-06	7.17393e-07	8.59269e-07	2.12402e-06	3.29743e-06	3.16315e-06
Hydroxymalonate	6.7587e-06	6.56699e-06	6.45737e-06	1.14244e-05	6.3262e-06	6.34239e-06	5.69994e-06	3.5941e-06	2.13359e-06
glutathione sulfinate	5.75467e-07	3.8078e-07	2.49778e-07	1.66543e-06	1.61268e-06	1.49171e-06	4.14059e-06	3.64746e-06	5.74046e-06
Ureidoacrylate	5.28229e-06	5.26907e-06	4.32991e-06	3.65502e-06	4.22376e-06	4.13319e-06	2.66328e-06	1.83897e-06	3.13709e-06
1-Nonadecanoyl-glycero-3-phosphoethanolamine	2.42869e-06	3.39938e-06	1.01823e-06	2.58074e-06	2.78824e-06	2.79764e-06	4.02618e-06	2.9149e-06	4.18349e-06
PI(18:1(9Z)/20:4(5Z,8Z,11Z,14Z))	6.36921e-05	7.12581e-05	5.72687e-05	6.57947e-05	4.46017e-05	5.07001e-05	5.02297e-05	4.02089e-05	3.75886e-05
Gluconic acid	8.96905e-06	4.60502e-06	3.27949e-06	1.63055e-05	2.64727e-05	1.51993e-05	9.80489e-06	1.11653e-05	1.56453e-05
LysoPI(18:1(9Z)/0:0)	3.06695e-06	2.73301e-06	3.11243e-06	2.99823e-06	3.52679e-06	2.89398e-06	2.46187e-06	1.72712e-06	1.1447e-06
Nervonyl carnitine [M]	1.44884e-05	1.50342e-05	1.08733e-05	3.56301e-06	4.37241e-06	2.62119e-06	2.49237e-06	2.2402e-06	2.42009e-06
1-Nonadecanoyl-glycero-3-phosphoserine	3.89826e-07	4.8021e-07	1.03183e-07	1.86622e-07	2.48341e-07	4.02989e-07	3.58477e-07	7.02044e-07	3.42547e-07
Deoxyhypusine	1.68354e-06	1.36282e-06	1.28793e-06	1.46214e-06	1.49535e-06	4.75284e-06	1.32337e-06	1.5214e-06	9.57581e-07
1-(9Z-Eicosenoyl)-sn-glycero-3-phosphocholine	4.9528e-06	4.25214e-06	2.73267e-06	7.26159e-06	7.32275e-06	9.68576e-06	9.68603e-06	1.11897e-05	9.4952e-06
1-Palmitoyl-2-(5-keto-6-octenedioyl)-sn-glycero-3-phosphocholine	1.79298e-05	1.95649e-05	1.0756e-05	2.0354e-05	1.12672e-05	9.60152e-06	2.58526e-05	1.88235e-05	2.10968e-05
4'-methoxydehydrocyclopeptine	2.17297e-05	2.57254e-05	1.52228e-05	4.67554e-05	4.67994e-05	3.83411e-05	4.42905e-05	3.26081e-05	3.96902e-05
11,12,15-Trihydroxyicosa-5,8,13-trienoylcarnitine	6.24891e-07	8.66934e-07	9.50012e-07	1.0405e-06	9.99426e-07	8.88429e-07	1.78233e-06	1.43551e-06	4.29167e-07
Arginyl-glycyl-glutamyl-serine	2.89751e-06	2.34759e-06	2.03165e-06	2.09985e-06	4.094e-06	4.35981e-06	2.99299e-06	2.08414e-06	1.96017e-06
2-(glutathion-S-yl)-2-methylbut-3-enoate	1.00253e-06	7.54053e-07	9.93947e-07	1.42955e-06	1.95464e-06	2.01074e-06	4.14852e-07	8.40568e-07	3.08058e-07
gamma-Amino-gamma-cyanobutanoate	1.06741e-05	6.7433e-06	5.68094e-06	6.14587e-06	6.42371e-06	5.60531e-06	4.24325e-06	5.41153e-06	5.88244e-06
2-amino-4-pentenoate	6.7457e-06	6.55637e-06	6.043e-06	6.48537e-06	6.42377e-06	6.67708e-06	5.78749e-06	5.03424e-06	5.52552e-06
4-O-(beta-Arabinofuranosyl)-4-hydroxyproline	8.58877e-06	1.55483e-05	7.34488e-06	1.22024e-05	4.33217e-06	3.81793e-06	4.58987e-06	4.3284e-06	1.88854e-05
1-arachidonyl-sn-glycero-3-phospho-(1'-sn-glycerol)	2.7643e-05	1.85975e-05	2.65343e-05	1.99645e-05	3.27619e-05	3.51533e-05	2.08185e-05	1.1434e-05	2.11713e-05
O-myristoyl-carnitine	8.22855e-06	9.32279e-06	6.29183e-06	1.76935e-05	1.35615e-05	1.8225e-05	1.75506e-05	2.45518e-05	3.53388e-05
Iminoaspartate	2.83805e-06	2.68506e-06	1.86512e-06	1.44112e-06	1.70541e-06	1.62748e-06	7.75471e-07	4.56574e-07	7.60957e-07
phosphatidylglycerolphosphate (1,2-di-stearoyl)	0.000279395	0.000303039	0.000241385	0.000268375	0.000295646	0.000270735	0.00018694	0.000155198	0.000225239
Isobutyl 10-undecenoate	5.43265e-05	6.18058e-05	7.82533e-05	5.26672e-05	4.20041e-05	5.81105e-05	6.48604e-05	5.65562e-05	5.75714e-05
dehydrohomospermidine	0.000131023	0.00014179	0.000133279	0.000164465	0.000145409	0.000148788	0.00014635	0.000140095	5.47036e-05
1-acyl-PAF	1.53162e-06	8.25966e-07	1.33015e-06	9.13147e-07	1.70672e-06	7.17069e-07	1.34384e-06	4.36058e-06	1.32989e-06
1-22:0-2-18:1-phosphatidylserine	9.99387e-05	0.000184412	5.46532e-05	0.000150942	0.000639744	0.000116126	0.000199092	0.00016667	0.000195604
1-Octadecanoyl-2-(15S-hydroperoxy-5Z,8Z,11Z,13E-eicosatetraenoyl)-sn-glycero-3-phosphoethanolamine	0.000180082	0.000192003	0.000159848	6.87468e-05	6.28027e-05	6.5939e-05	8.6688e-05	6.54534e-05	3.29948e-05
Isoglutamine	2.60731e-06	4.22189e-06	3.78952e-06	4.55156e-06	3.98151e-06	5.27532e-06	4.21302e-06	4.78126e-06	6.18712e-06
C20 phytosphingosine	4.48433e-06	4.91941e-06	4.33803e-06	4.84295e-06	3.41924e-06	5.35194e-06	3.8869e-06	5.23711e-06	5.63199e-06
Alanyl-gamma-glutamyl-lysine	6.02265e-06	5.99611e-06	5.59067e-06	8.62737e-07	1.04135e-06	1.00848e-06	2.62782e-06	1.16002e-06	2.16566e-06
1-Octadecanoyl-2-(15S-hydroxy-5Z,8Z,11Z,13E-eicosatetraenoyl)-sn-glycero-3-phosphoethanolamine	7.03785e-05	7.24126e-05	8.92938e-05	8.19272e-05	7.86663e-05	3.13166e-05	1.97612e-05	4.98948e-05	6.02731e-05
Dihydroxyoctadecanoic acid	1.31778e-05	1.58244e-05	1.51932e-05	9.25163e-06	1.13255e-05	1.14628e-05	1.53723e-05	1.64832e-05	1.60218e-05
2-Oxooctadecanoic acid	0.00037892	0.000347813	0.000327732	0.0003525	0.000265791	0.000256884	0.000273982	0.000312389	0.000189195
Thiomorpholine 3-carboxylate	4.12962e-05	4.67212e-05	4.55429e-05	2.92717e-05	2.7521e-05	2.62156e-05	2.03026e-05	1.60154e-05	1.8967e-05
Hexadecasphinganine	4.58948e-05	1.90356e-05	2.55083e-05	4.80309e-05	4.58722e-05	4.3671e-05	8.593e-05	8.71308e-05	0.000215617
5-hydroxy-CTP	1.08195e-06	9.71765e-07	8.3963e-07	1.41028e-06	1.78119e-06	1.49432e-06	1.77568e-06	1.48512e-06	1.634e-06
N-(1-Deoxy-1-fructosyl)histidine	0.000156784	0.000136907	0.000112651	0.000144696	0.000176407	0.000167915	8.57149e-05	6.53917e-05	0.000110002
Glucosereductone	9.7729e-06	1.16482e-05	4.19392e-07	9.17733e-06	1.10521e-05	9.61897e-06	1.1624e-05	3.03523e-05	3.37794e-05
methyl carbonate	2.49685e-05	2.56201e-05	3.02586e-05	5.91741e-05	5.23324e-05	2.32384e-05	2.03094e-05	5.69194e-05	1.81149e-05
N-Lactoylisoleucine	5.11577e-06	7.16734e-06	3.66433e-06	5.8292e-06	9.7276e-06	8.532e-06	6.10181e-06	4.30757e-06	4.88323e-06
Diprotin A	3.56548e-06	4.36516e-06	4.44008e-06	2.06449e-06	3.02328e-06	2.56593e-06	6.29347e-07	9.4519e-07	9.29177e-07
Glutamylleucylarginine	0.000946365	0.000824488	0.00066181	0.000465956	0.000508989	0.00052487	0.000630066	0.000562467	0.000315533
4-O-acetyl-N-acetylmannosamine	0.000127528	0.000175458	7.37499e-05	7.20476e-05	8.269e-05	2.78644e-05	8.59864e-05	9.88405e-05	0.000122224
3-Hydroxyhexadecadienoylcarnitine	1.79662e-05	1.8724e-05	2.0154e-05	9.04939e-06	8.20845e-06	8.54589e-06	1.33472e-05	9.50871e-06	9.3457e-06
LysoPE(P-18:1(9Z)/0:0)	1.75603e-06	1.63913e-06	2.21744e-06	1.58359e-06	1.05369e-06	2.44775e-06	2.38578e-06	1.27196e-06	2.44087e-06
N-Acetyl-glucosamine 1-phosphate	3.86781e-06	4.00654e-06	3.23002e-06	1.71216e-05	1.70287e-05	1.86412e-05	1.43327e-05	1.02466e-05	1.18245e-06
LysoPE(20:0/0:0)	2.7378e-06	2.81441e-06	1.47616e-06	4.57697e-06	5.83242e-06	5.40823e-06	6.36696e-06	7.23748e-06	1.04511e-05
sn-glycero-3-phospho-N-(linoleoyl)ethanolamine	1.40903e-06	1.21074e-06	4.20445e-07	2.03188e-06	2.43407e-06	2.16652e-06	2.23848e-06	2.20908e-06	2.96206e-06
1-Phenyl-1,3-octadecanedione	0.000314841	0.00033026	0.00026238	0.000318483	0.000337257	0.000339289	0.000266071	0.000219168	0.000225411
1-Hydroxy-1-phenyl-3-octadecanone	0.000299679	0.000301642	0.000242538	0.000135814	0.000143378	0.000139755	0.000161087	0.000130914	0.000118369
6-Keto-prostaglandin F1alpha	5.60609e-06	5.3193e-06	3.28268e-06	1.70971e-06	2.10907e-06	1.9096e-06	2.16574e-06	4.40991e-06	6.57871e-06
Bis(glycerophospho)-glycerol	8.37673e-07	7.73099e-07	6.78555e-07	1.16308e-06	1.39982e-06	1.20401e-06	1.1307e-06	8.49169e-07	1.05291e-06
Hydrazino nicotinamide	1.58351e-05	1.86973e-05	1.47758e-05	1.2632e-05	1.45586e-05	1.10621e-05	1.26187e-05	9.03138e-06	1.09298e-05
phosphatidylglycerol (1-cis-vaccenoyl, 2-palmitoleoyl)	0.000479809	0.000459657	4.88065e-05	0.000459166	0.000506722	0.00055648	0.000574291	0.000486774	0.000477713
4-propylidenepyrrolidine-2-carboxy-adenylate	6.46347e-07	7.90161e-07	1.25943e-06	2.37013e-06	2.67318e-06	2.74517e-06	3.55779e-06	1.58746e-05	2.7865e-05
1-18:0-2-18:1-phosphatidylserine	1.99937e-06	2.46516e-06	1.73018e-06	1.15463e-06	4.74675e-07	4.86957e-07	8.39059e-07	3.78635e-07	9.34999e-07
Raffinose	6.61659e-06	4.3973e-06	8.83571e-06	2.28139e-05	2.66969e-05	2.7479e-05	8.90728e-06	1.97181e-05	2.15561e-05
2-Methylthio-adenosine-5'-diphosphate	9.81136e-06	1.18031e-05	9.60651e-06	1.16314e-05	8.53431e-06	6.47875e-06	9.8577e-06	8.51141e-06	4.73881e-06
Monatin	2.20002e-05	2.36772e-05	2.19169e-05	2.53628e-05	2.19731e-05	2.13704e-05	2.38385e-05	2.05598e-05	2.63075e-05
Ximenic acid	0.000129095	0.000109116	0.000114335	7.03942e-05	6.99052e-05	7.60862e-05	4.69732e-05	3.51261e-05	3.7594e-05
N-acetyl - glucosaminitol	1.82987e-05	1.7725e-05	1.14313e-05	1.28901e-05	1.53858e-05	1.41233e-05	1.39778e-05	1.31608e-05	1.50053e-05
PE(P-16:0/20:4(5Z,8Z,11Z,14Z))	5.05096e-05	5.04448e-05	6.2194e-05	4.47369e-05	4.63315e-05	4.49907e-05	4.21059e-05	3.69145e-05	0.000579655
phosphatidylglycerol (1-palmitoyl, 2-myristoyl)	7.6909e-05	4.85578e-06	7.15586e-05	2.07674e-05	2.00171e-05	2.0369e-05	2.4186e-05	2.21979e-05	2.26672e-05
1-alpha-linolenoyl-sn-glycero-3-phosphocholine	4.69593e-06	8.06759e-06	7.41945e-06	1.60585e-06	4.58037e-06	3.16142e-06	3.29807e-06	2.49733e-06	2.81998e-06
13,16,19-Docosatrienoic acid	0.00295259	0.00302496	0.00268502	0.00128604	0.0013648	0.00136742	0.00162791	0.00133189	0.00135034
3-Hydroxypropenoate	5.3964e-05	5.46682e-05	2.85579e-05	2.54342e-05	5.27425e-05	5.03356e-05	3.49834e-05	3.14431e-05	7.33104e-05
1-20:0-2-18:1-phosphatidylserine	0.000470431	0.000319418	0.000180249	0.000178044	0.000237935	0.000188914	0.000202947	0.000190646	0.000237542
N-Eicosapentaenoyl Asparagine	9.97935e-06	9.87156e-06	1.02552e-05	8.6184e-06	9.51178e-06	9.68289e-06	1.00895e-05	8.08092e-06	9.93491e-06
Erucylphosphocholine	4.43525e-06	4.48055e-06	4.65543e-06	4.18339e-06	4.65613e-06	4.47528e-06	4.15534e-06	3.62725e-06	3.68217e-06
	1.81613e-05	2.27334e-05	1.52326e-05	2.2661e-05	2.11748e-05	2.33006e-05	1.59761e-05	0.000111501	0.000159025
	0.000105706	8.64575e-05	0.000281989	8.2301e-05	0.00011066	0.000107708	8.27595e-05	0.000388763	0.000157109
	2.81649e-05	2.15762e-05	3.05233e-05	3.0791e-05	2.78462e-05	2.76481e-05	2.77811e-05	2.39293e-05	2.25927e-05
	7.93943e-06	2.27743e-05	4.56723e-06	6.30882e-06	1.66596e-05	2.25009e-05	3.20266e-06	1.1507e-05	1.82433e-06
	5.56402e-06	4.62486e-06	2.14555e-06	1.56354e-06	1.85477e-06	1.80233e-06	1.50457e-06	5.784e-07	3.17783e-06
	0.0254563	0.0230645	0.0206395	0.0232639	0.0233206	0.02534	0.0220233	0.0207431	0.0228261
	8.56575e-06	1.11397e-05	1.14445e-05	7.62745e-06	1.1607e-05	1.16055e-05	9.10478e-06	2.56174e-05	3.69503e-05
	2.06699e-05	1.65587e-05	1.82032e-05	2.26093e-05	2.64209e-05	3.05768e-05	1.19216e-05	1.76996e-05	1.1638e-05
	1.57607e-05	1.31291e-05	9.1055e-06	8.74061e-06	8.43727e-06	1.01061e-05	1.46439e-06	1.67094e-06	4.15273e-06
	2.46873e-06	1.95153e-06	9.86098e-07	4.89491e-06	1.22968e-06	5.98562e-06	2.7133e-06	5.30037e-06	5.32159e-06
	1.39313e-05	1.30909e-05	1.21495e-05	1.08267e-05	1.20767e-05	1.23419e-05	7.79821e-06	3.09753e-05	4.67589e-05
	3.87659e-06	1.95375e-06	5.48917e-06	2.95522e-06	3.38846e-06	2.12001e-06	1.0546e-06	5.01477e-06	2.87739e-06
	2.06991e-05	2.04367e-05	1.83711e-05	1.95014e-05	2.62239e-05	1.92242e-05	1.10475e-05	2.34905e-05	2.67573e-05
	9.32662e-05	9.61727e-05	9.46765e-05	9.22955e-05	9.45609e-05	9.25831e-05	8.72426e-05	5.91122e-05	5.52205e-05
	4.49573e-05	4.61055e-05	4.56079e-05	4.47871e-05	4.63867e-05	4.44693e-05	4.14216e-05	2.62206e-05	2.47223e-05
	8.74236e-06	9.01526e-06	8.18721e-06	8.68294e-06	8.39975e-06	1.17644e-07	7.42351e-06	2.16447e-05	1.91328e-05
	4.7845e-06	4.58911e-06	4.61083e-06	4.25428e-06	4.24661e-06	5.38772e-06	2.2873e-06	2.79888e-06	2.78523e-06
	1.16296e-05	7.80679e-06	1.15761e-05	2.76924e-05	2.71406e-05	3.11351e-05	1.81419e-05	7.9419e-06	5.6198e-06
	2.23388e-06	3.32172e-06	2.03741e-06	1.67462e-06	5.80555e-06	5.16352e-06	8.29355e-06	1.03335e-05	1.16342e-05
	1.91103e-05	1.96703e-05	2.41758e-05	1.8927e-05	1.79272e-05	1.8734e-05	1.79461e-05	5.39308e-06	3.13997e-06
	6.50155e-06	6.94347e-06	6.23911e-06	7.42203e-06	6.65888e-06	6.86513e-06	5.87324e-06	4.32662e-06	1.90787e-06
	9.99961e-06	8.11361e-06	9.41091e-06	1.19527e-05	1.34609e-05	1.11313e-05	1.73307e-05	1.86242e-05	1.97892e-05
	9.50922e-05	9.45452e-05	7.37336e-05	0.000379531	0.000428149	0.000429259	0.000195534	0.000221842	0.000160926
	8.67317e-06	8.50794e-06	8.77368e-06	7.01627e-06	6.08545e-06	6.2534e-06	8.21758e-06	7.03212e-06	7.5859e-06
	2.11779e-05	2.13984e-05	1.69438e-05	8.18999e-05	8.73687e-05	0.000106164	3.80043e-05	3.95448e-05	2.62771e-05
	6.69964e-07	8.87821e-07	9.24951e-07	1.83847e-06	1.79896e-06	1.80378e-06	2.29168e-06	1.95541e-06	1.38732e-06
	4.2592e-06	6.81785e-06	4.86298e-06	3.9007e-06	3.86655e-06	3.90564e-06	8.99512e-06	7.59765e-06	7.4111e-06
	8.68309e-06	6.6454e-06	8.13467e-06	1.16998e-05	1.39252e-05	1.61554e-05	8.0355e-06	1.24779e-05	8.95516e-06
	5.66914e-06	9.40051e-06	7.80128e-06	7.82161e-06	8.87632e-06	8.94271e-06	3.96737e-06	3.26229e-06	5.06686e-06
	4.27926e-05	1.74704e-05	1.48745e-05	3.56375e-05	5.23585e-05	4.31922e-05	1.66801e-05	3.29809e-05	2.78414e-05
	1.65598e-06	9.50408e-07	1.28653e-06	9.04617e-06	7.00878e-06	4.86368e-06	3.82783e-06	2.35605e-05	4.4973e-05
	3.88504e-06	4.2737e-06	3.69863e-06	3.50081e-06	3.26262e-06	3.11025e-06	3.71502e-06	3.34494e-06	3.2408e-06
	5.04234e-07	4.49829e-07	4.46372e-07	1.15991e-06	8.94579e-07	8.91272e-07	6.49921e-07	3.02419e-06	4.59701e-06
	7.34259e-06	6.74005e-06	5.9611e-06	2.06541e-06	2.21612e-06	2.08934e-06	2.18901e-06	1.93691e-06	2.24025e-06
	9.66643e-06	8.0927e-06	1.05239e-05	9.51875e-06	1.07783e-05	1.01164e-05	2.06414e-06	1.89863e-06	1.71349e-06
	6.22619e-06	5.50054e-06	4.46443e-06	6.49194e-06	6.30584e-06	5.96189e-06	7.29946e-06	9.99786e-06	1.24933e-05
	7.0727e-06	8.28047e-06	6.75999e-06	6.37913e-06	6.78196e-06	7.16097e-06	3.823e-06	6.60468e-06	9.50942e-06
	2.04488e-06	2.41892e-06	1.79301e-06	3.28465e-06	3.62314e-06	3.6682e-06	4.3988e-06	3.20606e-06	3.23432e-06
	1.76608e-05	1.92714e-05	1.39999e-05	2.58667e-05	2.79223e-05	2.85156e-05	3.0619e-05	2.4917e-05	2.93078e-05
	7.34312e-06	7.88014e-06	7.08492e-06	7.55199e-06	7.72372e-06	8.10415e-06	5.17711e-06	5.95931e-06	6.25866e-06
	1.14931e-05	1.04565e-05	1.00249e-05	1.08836e-05	1.23205e-05	1.23836e-05	7.28376e-06	1.02016e-05	7.81188e-06
	1.98378e-05	1.86894e-05	1.78682e-05	1.87701e-05	2.09316e-05	2.04491e-05	1.26793e-05	1.26116e-05	1.2529e-05
	7.3417e-05	6.63899e-05	6.12113e-05	6.49336e-05	7.61743e-05	8.07496e-05	4.71738e-05	5.09463e-05	4.61921e-05
	9.84166e-05	8.60834e-05	7.4264e-05	5.5461e-05	5.91136e-05	8.01078e-05	1.03971e-05	1.02906e-05	7.54677e-06
	1.61772e-05	3.70714e-05	4.16558e-05	3.42719e-05	8.1729e-06	3.6811e-05	6.24914e-05	7.43384e-06	5.76268e-06
	3.36004e-05	3.154e-05	3.20758e-05	3.18489e-05	3.67969e-05	3.22671e-05	3.34661e-05	2.95833e-05	3.20181e-05
	0.00137841	0.0021813	0.00212101	0.00217385	0.00201642	0.00212707	0.00219518	0.00227383	0.000570262
	2.73497e-05	1.84247e-05	1.46514e-05	2.42748e-05	2.861e-05	4.02324e-05	2.67941e-05	1.09158e-05	1.03618e-05
	2.35039e-05	2.03235e-05	1.90494e-05	2.40687e-05	2.09736e-05	4.85511e-05	1.52153e-05	1.83917e-05	1.5718e-05
	5.3893e-05	5.105e-05	4.77944e-05	4.46092e-05	4.95682e-05	4.85339e-05	2.80078e-05	2.8855e-05	3.08095e-05
	9.5193e-06	1.05101e-05	1.00996e-05	9.92535e-06	9.12681e-06	9.8884e-06	1.04954e-05	9.73107e-06	1.07628e-05
	2.0665e-05	1.4876e-05	1.63609e-05	1.51003e-05	1.64001e-05	1.51122e-05	7.50116e-06	6.83265e-06	4.67898e-06
	3.13458e-06	3.92153e-07	3.32582e-06	4.21969e-07	1.42592e-05	9.46351e-06	5.90711e-06	6.22292e-06	3.31807e-06
	2.72658e-05	9.34352e-06	4.69467e-06	3.40319e-06	1.57278e-05	4.98551e-06	5.6253e-06	5.83883e-05	4.23682e-06
	2.26028e-07	2.70661e-07	7.3722e-07	4.05462e-07	5.91337e-07	4.20289e-07	3.24884e-07	4.65623e-07	4.76374e-07
	2.79628e-05	4.41175e-05	5.50671e-05	5.02508e-05	5.44917e-05	2.08207e-05	1.11392e-05	4.41985e-06	8.51085e-06
	9.50506e-06	1.37796e-05	2.25706e-05	1.11571e-06	1.00575e-06	5.20566e-07	1.87121e-06	1.8044e-05	2.01449e-05
	9.41144e-06	7.62246e-06	1.02025e-05	6.16646e-06	7.30944e-06	8.17922e-06	3.85863e-06	4.89408e-06	6.01813e-06
	3.31761e-07	2.47318e-07	1.12907e-06	6.19798e-07	5.0136e-07	6.29547e-07	1.1029e-07	9.67601e-07	4.10583e-07
	4.38087e-06	4.49424e-06	3.15156e-05	0.000109265	4.4475e-05	0.000119695	1.31192e-05	2.43834e-05	1.52332e-05
	3.1833e-06	4.50199e-06	3.57199e-06	3.96113e-06	3.88068e-06	4.97855e-06	7.98138e-06	5.82232e-06	5.14358e-06
	3.4367e-05	4.63837e-05	3.23597e-05	4.98902e-05	6.12258e-05	4.10622e-05	0.000102413	0.000118587	0.000168342
	1.47654e-05	2.6217e-05	2.12495e-05	4.10621e-05	3.58885e-05	3.19657e-05	7.32884e-05	1.90397e-05	4.92591e-05
	4.74947e-06	6.16678e-06	6.45577e-06	6.59725e-06	6.66722e-06	5.93726e-06	1.53197e-05	7.56582e-06	1.00019e-05
	1.39092e-05	1.26854e-05	1.84227e-05	1.26297e-05	1.43115e-05	1.37995e-05	2.32065e-05	2.20739e-05	1.25626e-05
	0.000101453	9.32603e-05	0.000119473	8.59738e-05	0.000106249	0.000143681	9.90558e-05	0.00021097	8.60878e-05
	5.46363e-05	5.43236e-05	5.9999e-05	3.49855e-05	4.48199e-05	8.81946e-05	5.26135e-05	6.87591e-05	8.15219e-06
	0.000168834	0.000172182	0.000118892	6.54086e-05	4.06467e-05	3.41496e-05	5.34892e-05	4.92955e-05	5.15047e-05
	1.09228e-05	7.71884e-06	5.20965e-06	1.13809e-05	1.5689e-05	1.29789e-05	1.82584e-05	1.39882e-05	1.35313e-05
	1.1431e-06	1.67458e-06	1.80556e-06	5.49852e-06	9.44083e-06	6.26629e-06	2.61386e-06	3.09427e-06	1.95037e-06
	9.58811e-06	9.46615e-06	1.59814e-05	7.84323e-06	6.30988e-06	7.09382e-06	1.40868e-05	1.75324e-05	8.09069e-06
	6.25831e-06	4.11957e-06	9.93426e-06	5.11192e-06	5.25181e-06	5.0814e-06	9.27097e-06	9.64529e-06	3.89386e-06
	5.03118e-06	3.92537e-06	1.45218e-05	5.25111e-06	5.44461e-06	4.94629e-06	1.36684e-05	1.24829e-05	6.54424e-06
	1.4172e-05	9.35012e-06	2.84389e-05	9.03917e-06	1.27034e-05	1.229e-05	1.52599e-05	5.46695e-05	1.94242e-05
	0.0139085	0.0139212	0.0143354	0.0189747	0.0188708	0.0197548	0.0247365	0.0243097	0.0209053
	8.1578e-05	7.50064e-05	7.86975e-05	0.000136143	0.000133367	0.000132596	0.000184501	0.000179768	0.000159156
	0.000442385	0.000435065	0.000469235	0.000751923	0.00073254	0.000747943	0.00110986	0.00104572	0.000804629
	5.42551e-06	5.30369e-06	5.03403e-06	7.71739e-06	9.02457e-06	7.28154e-06	9.7757e-06	1.05794e-05	1.03511e-05
	1.58887e-06	1.19115e-06	1.54511e-06	1.02096e-06	1.09186e-06	1.1167e-06	3.04527e-06	3.1931e-06	2.5907e-06
	5.8575e-06	5.8979e-06	3.93521e-06	3.13022e-06	3.98887e-06	4.83336e-06	6.0032e-06	7.17574e-06	1.04808e-05
	1.36231e-06	1.7747e-06	7.55017e-07	9.09368e-07	1.16305e-06	1.66636e-06	2.00656e-06	2.10779e-06	1.72791e-06
	8.22952e-06	1.49036e-05	1.226e-05	1.84729e-05	8.55896e-06	8.67598e-06	8.43503e-06	5.93313e-06	8.24192e-06
	3.44524e-05	2.98627e-05	3.27367e-05	2.95943e-05	3.68516e-05	3.25018e-05	7.31834e-05	9.35555e-05	4.23983e-05
	1.05723e-06	1.63185e-06	1.89854e-06	2.34066e-06	3.47651e-06	1.37098e-06	2.40412e-06	1.03949e-05	4.54554e-06
	2.8265e-05	3.43115e-05	4.71239e-06	2.10755e-05	3.21366e-05	2.94643e-05	4.60738e-05	3.64347e-05	3.22826e-05
	0.000214719	0.000180053	0.000306442	0.000280432	0.000269622	0.000265938	0.000302808	0.000288133	0.000247234
	5.70434e-05	6.32631e-05	9.44151e-05	6.15726e-05	6.86219e-05	7.70376e-05	8.18829e-05	5.96154e-05	7.68393e-05
	1.28078e-05	1.75222e-05	1.53714e-05	1.35722e-05	2.30528e-05	2.05037e-05	1.67979e-05	2.57729e-05	2.08865e-05
	1.94048e-05	3.23567e-05	1.46571e-05	4.09345e-06	1.91346e-05	1.96893e-05	2.4462e-05	7.03154e-05	3.26386e-05
	3.22194e-05	4.43109e-05	5.62502e-05	1.0293e-05	3.84486e-06	7.04947e-06	8.63993e-06	1.87375e-05	5.52419e-06
	0.000236173	0.000223636	0.000254628	0.00021289	0.000223917	0.00022272	0.000186394	0.000253929	0.000211855
	4.68723e-05	5.60379e-05	6.19561e-05	4.07435e-05	5.87107e-05	6.75316e-05	4.17072e-05	2.90514e-05	3.07568e-05
[truncated: 59,550 more rows]
