# Supplementary material for: Targeting CPS1 attenuates lung cancer metastasis by regulating EMT through an epigenetic mechanism
Source: Theranostics. 2026 Jan 1;16(4):1740–61. doi: 10.7150/thno.123679 (PMC12680530; doi:10.7150/thno.123679)
Supplement: Supplementary file 2 — Supplementary tables. [file thnov16p1740s2.zip › Supplemental Table/Table S4-The metabolomic data (L6shScr vs. L6shCPS1).xlsx]

## Sheet: Fig4
The metabolomic data (L6shScr vs. L6shCPS1)
name	L6-1	L6-2	L6-3	L6-4	L6shCPS1-1	L6shCPS1-2	L6shCPS1-3	L6shCPS1-4
Adenosine monophosphate (AMP)	1.72524e-05	1.22957e-05	1.43987e-05	1.55857e-05	3.3019e-05	2.52211e-05	1.78622e-05	2.15863e-09
Trehalose	5.93189e-05	5.52316e-05	5.63187e-05	6.0597e-05	0.000118081	0.000122717	0.00011242	0.000135171
Guanidoacetic acid	3.4139e-05	4.26981e-05	3.38844e-05	3.58303e-05	1.08635e-06	1.14175e-06	1.19088e-06	1.32154e-06
Phe-Pro	1.7489e-06	1.9056e-06	2.24536e-06	1.94242e-06	4.17811e-06	5.18416e-06	6.20149e-06	4.20282e-06
Adenosine	0.000137326	0.000107958	0.000148168	0.000140179	0.000147228	0.000138157	0.000119986	2.15863e-09
Pyroglutamic acid	0.000124475	0.000132477	0.000203057	0.000131671	0.000107036	0.000169488	0.000103154	0.000229217
Pantothenic acid	0.000131161	0.000155971	0.000191635	0.000141193	0.000159895	2.45522e-09	2.23376e-09	0.000126862
2-Ethyl-2-hydroxybutyric acid	0.000188911	0.00021384	0.00020873	0.000219945	3.82342e-05	5.81351e-05	4.53673e-05	5.57234e-05
Uracil	0.00652154	0.00630456	0.0069218	0.00632956	0.00333927	0.00406132	0.00371804	0.00316802
3-Hydroxylauric acid	0.000161647	0.000150627	0.000162165	0.000178289	4.58579e-05	4.46632e-05	4.1607e-05	4.68086e-05
4-Methylquinolin-2-ol	0.000342732	0.000297999	0.000320199	0.000315522	0.000163148	0.000189147	0.000140462	0.000183711
Cystathionine	1.98301e-05	1.44915e-05	1.24198e-05	1.81556e-09	9.95035e-06	1.04316e-05	8.04769e-06	1.18402e-05
Cystine	1.38393e-05	1.33619e-05	1.00394e-05	1.37159e-05	1.97197e-05	2.08491e-05	1.84929e-05	1.82201e-05
Adenosine 3'-monophosphate	3.16812e-06	2.57423e-06	2.19994e-06	4.20885e-06	9.95344e-06	8.47549e-06	5.76721e-06	1.05757e-05
Glutamine	0.000453352	0.000505249	0.000452623	0.000467324	0.000331821	0.000373415	0.000393165	0.000360411
Threonine	0.000130964	0.000137302	0.00011521	0.00014013	0.000115532	0.000117301	0.000127392	0.000114726
Guanosine	2.23029e-05	2.14075e-05	2.04957e-05	2.24697e-05	0.000400517	0.000444016	0.000418838	0.000439638
L-​Leucyl-​L-​alanine	3.1182e-06	3.00741e-06	3.90357e-06	4.06876e-06	7.74959e-06	1.12557e-05	1.85454e-09	8.65414e-06
Ile-Leu	3.79092e-05	3.55221e-05	3.61437e-05	3.86131e-05	5.15783e-05	6.55857e-05	1.85454e-09	5.67317e-05
7-Methylguanine	0.000119275	0.000116313	0.000118078	0.000112622	0.000231148	0.000242855	0.000185112	0.000249894
2'-O-methylcytidine	1.58706e-05	1.64981e-05	1.80343e-09	1.6122e-05	1.63995e-05	1.83049e-05	1.85454e-09	1.85846e-05
Creatinine	0.000249281	0.000256746	0.000257717	0.000272419	0.000155381	0.000164436	0.000161251	0.00015941
4-Aminobutyric acid (GABA)	0.000198064	0.000219311	0.000200894	0.000203824	5.79289e-05	6.37275e-05	6.26152e-05	6.5128e-05
2-Hydroxyglutaric acid	1.62298e-05	1.46832e-05	1.86945e-05	1.6675e-05	1.84656e-05	2.267e-05	1.86936e-05	1.73816e-05
Uric acid	6.96355e-06	6.65077e-06	8.18554e-06	6.49942e-06	1.41629e-06	1.65255e-06	1.30431e-06	1.33164e-06
Lactate	0.0137929	0.0130203	0.0149595	0.0125759	0.0201499	0.0187334	0.016428	0.0182121
Uridine	0.00412439	0.0039042	0.00413508	0.00392368	0.00388984	2.45522e-09	2.23376e-09	0.00368605
Pyruvate	0.000559962	0.000432981	0.000678545	0.000453977	0.000822439	0.000952704	0.000812717	0.000860748
Pyridoxal (Vitamin B6)	0.000267085	0.000276872	0.000279039	0.00025142	0.000113431	0.000137573	0.000151511	8.68663e-05
3-Methyluridine	2.45581e-05	2.30124e-05	2.21863e-05	1.96483e-05	4.24892e-05	4.26906e-05	2.96517e-05	5.43833e-05
Thymine	0.000159531	0.000155463	0.000171186	0.000162241	0.000126447	0.00015047	0.000137231	2.45943e-09
2,5-Di-tert-butylhydroquinone	7.20898e-05	5.71413e-05	6.90277e-05	6.18837e-05	6.83355e-05	7.05443e-05	5.63714e-05	7.4193e-05
Tetradecyl sulfate (sodium)	9.9651e-05	2.5397e-09	0.000115551	0.000149697	0.000120938	0.000102065	0.000119561	9.46241e-05
Cholesteryl sulfate	0.000926485	0.000887569	1.12865e-07	0.000975608	0.00108696	0.00111819	1.12136e-07	0.00119168
Maltose	5.93189e-05	5.52316e-05	5.63187e-05	6.0597e-05	0.000118081	0.000122717	0.00011242	0.000135171
3'-O-methylcytidine	1.58706e-05	1.64981e-05	1.80343e-09	1.6122e-05	1.63995e-05	1.83049e-05	1.85454e-09	1.85846e-05
S-Adenosylmethionine	6.84397e-05	1.94287e-09	1.80343e-09	6.54487e-05	5.98456e-05	6.56153e-05	5.76441e-05	7.1216e-05
Homoarginine	8.61793e-05	6.80617e-05	7.41392e-05	1.81556e-09	7.43705e-05	1.91425e-09	7.91952e-05	8.49349e-05
Glycerophosphoethanolamine	0.000137823	0.000147072	0.000138647	0.00015063	0.000100914	0.000105276	0.000109357	0.000105603
Asparagine	3.85926e-05	4.38218e-05	3.81631e-05	4.07746e-05	3.75979e-05	4.25574e-05	4.60636e-05	2.15863e-09
N1,N8-Diacetylspermidine	4.62056e-05	4.78679e-05	4.94295e-05	4.94453e-05	6.30054e-05	6.89116e-05	6.6499e-05	6.31476e-05
Alanine	0.000212543	0.000223835	0.000211885	0.000222941	0.000241139	0.000248482	0.000265699	0.000254585
Tyrosine	0.000168022	0.000164109	0.000110039	0.000195172	0.000131922	0.000131219	0.000137847	0.000123453
Methionine	0.000266382	0.000276388	0.000267453	0.000281495	0.000235191	0.000262288	0.000306225	2.15863e-09
Isoleucine	0.000998787	0.00178707	0.00176772	0.00105136	0.0016793	0.0018105	0.000933536	0.000895227
H-Val-Ala-OH	1.1998e-05	1.28006e-05	1.36863e-05	1.42838e-05	2.776e-05	3.37843e-05	5.10912e-05	2.87157e-05
LPS(18:1)	1.44263e-05	1.40237e-05	1.32986e-05	1.5445e-05	9.52452e-06	1.44142e-05	1.85454e-09	2.15863e-09
Phe-Val	5.64083e-06	1.19056e-05	5.50132e-06	6.26819e-06	1.16189e-05	1.43701e-05	1.79438e-05	1.40949e-05
Sph(d18:0)	0.00017504	0.000172703	1.80343e-09	0.000163127	0.000176027	0.000175027	0.000183712	0.00020194
Serine	5.55878e-05	5.89744e-05	5.22872e-05	5.72098e-05	5.77732e-05	6.16988e-05	6.07402e-05	2.15863e-09
Glutamate	0.00190198	0.00181794	0.00217711	0.00194809	0.00170002	0.00189955	0.00172167	2.45943e-09
Terephthalic-Acid	5.59536e-05	5.55113e-05	6.28672e-05	5.68311e-05	4.93944e-05	5.92058e-05	4.66325e-05	5.07683e-05
Taurine	0.000897596	0.000883018	0.00107245	0.000900976	0.000626299	0.000840229	0.000679453	0.000568915
Hypoxanthine	0.00759588	0.00712181	2.70015e-09	0.0071183	0.00673794	0.00728045	0.00616855	2.45943e-09
Butanoic acid	8.85442e-05	7.24803e-05	6.66611e-05	6.1599e-05	4.87157e-05	5.32703e-05	6.30944e-05	5.62496e-05
Isovaleric acid	0.000154403	0.000137077	0.000171535	0.000113665	9.77471e-05	0.000105219	0.000116462	0.000107783
Valeric acid	0.000154403	0.000137077	0.000171535	0.000113665	9.77471e-05	0.000105219	0.000116462	0.000107783
Nicotinamide	0.000104204	9.84172e-05	0.000111237	0.000105682	0.000101399	0.000108823	0.00010224	9.85943e-05
5Z,8Z,11Z-Eicosatrienoic acid	0.00232001	0.00239583	0.00204191	0.00211459	0.00410828	0.00480195	0.00514794	0.00416197
Docosahexaenoic acid (DHA)	0.00159648	0.00169375	0.00147323	0.00151302	0.00297955	0.00356996	0.00385873	0.00301813
PG(18:1/18:1(9Z))	0.00387801	0.00372627	0.00412302	0.0041876	0.00171312	0.00186204	0.00147724	0.00212166
2-Hydroxyhexanoic acid	0.000188911	0.00021384	0.00020873	0.000219945	3.82342e-05	5.81351e-05	4.53673e-05	5.57234e-05
2'-O-Methyluridine	2.45581e-05	2.30124e-05	2.21863e-05	1.96483e-05	4.24892e-05	4.26906e-05	2.96517e-05	5.43833e-05
cis-8,11,14-Eicosatrienoic acid	0.00232001	0.00239583	0.00204191	0.00211459	0.00410828	0.00480195	0.00514794	0.00416197
Glu-Arg	1.02149e-05	1.07655e-05	1.19451e-05	9.62235e-06	1.66016e-05	2.4917e-05	3.14292e-05	2.30542e-05
Cytidine 5'-diphosphocholine (CDP-choline)	0.00030793	0.000283651	0.000304423	0.00031301	0.000407772	0.000406633	0.00029743	0.000486222
Arg-Ala	3.90565e-05	4.01096e-05	4.08383e-05	3.91421e-05	8.71899e-05	0.000120015	0.000146324	0.00010127
Prolylhydroxyproline	5.72715e-06	6.20584e-06	6.51799e-06	6.3012e-06	9.19168e-06	1.24253e-05	9.92709e-06	1.0069e-05
Aspartate	0.000145495	0.000136589	0.000138616	0.000144232	9.37402e-05	0.000100085	0.000102482	9.65334e-05
Citrulline	0.000642043	0.000651242	0.000608689	0.000647024	0.000676793	0.000696124	0.000735677	0.00068085
5-Aminopentanoic acid	1.93546e-05	3.4487e-05	2.78075e-05	3.43471e-05	3.51399e-05	2.14474e-05	2.23101e-05	3.33134e-05
Carnitine	0.00431378	0.00428427	0.00431002	0.00398198	0.00208072	0.00225063	0.0023449	0.00209207
Creatine	0.00318893	0.00338195	0.00325338	0.00328077	0.00222711	0.00232573	0.00231175	0.00243354
Pro-Gly	3.55678e-06	3.46858e-06	3.00749e-06	3.17501e-06	1.06261e-05	1.09323e-05	1.15376e-05	1.14285e-05
Aspartylphenylalanine	4.64276e-06	4.9846e-06	4.59308e-06	4.79837e-06	6.71608e-06	7.69573e-06	9.38462e-06	7.1367e-06
Valine	0.00107458	0.0010737	0.00105731	1.81556e-09	0.000960323	0.0010207	0.0010403	2.15863e-09
Betaine	0.000872651	0.000878261	0.000849463	0.000888675	0.000441255	0.000497949	0.000452097	0.000523059
Inosine	0.00283758	0.0028726	0.00265642	0.00305559	0.00194088	0.00230782	0.00204645	0.00241694
β-Naphthoflavone	2.65393e-05	2.79583e-05	1.80343e-09	2.69432e-05	2.49393e-05	2.86434e-05	3.42011e-05	2.84968e-05
Mono(2-ethylhexyl) phthalate	7.48992e-05	6.09633e-05	8.27975e-05	6.3672e-05	9.86136e-05	0.00011181	9.56763e-05	0.000116285
Dibutyl phthalate	7.48992e-05	6.09633e-05	8.27975e-05	6.3672e-05	9.86136e-05	0.00011181	9.56763e-05	0.000116285
DEHP	0.00366464	0.00314238	0.0038028	0.00315704	0.00463098	0.00564146	0.00496945	0.00570661
Tris(2,4-di-tert-butylphenyl)phosphate	0.000802522	0.000933439	0.000773592	0.000779108	0.000684691	0.000862299	0.000685657	2.15863e-09
Proline	0.00180917	0.0018569	0.00179028	0.00183802	0.00185028	0.00206624	0.00201518	0.0020163
Glutathione disulfide	0.000342198	0.000319107	0.000376284	0.000387933	0.000193857	0.000192329	0.000194299	0.000155121
Uridine diphosphate glucose (UDP-glucose)	5.94581e-06	5.03015e-06	1.80043e-06	3.72072e-06	3.17683e-05	3.29152e-05	2.90101e-05	3.09799e-05
N-Acetylaspartylglutamate (NAAG)	4.88139e-05	4.50382e-05	5.29052e-05	4.8011e-05	4.61407e-05	5.05018e-05	4.61073e-05	4.21935e-05
Gluconic acid	2.77448e-05	2.76839e-05	1.74008e-05	2.523e-05	4.60003e-05	9.89582e-05	8.18916e-05	3.47838e-05
N-Acetylaspartic acid	0.00121025	0.00114306	0.00140839	0.00121671	0.0011208	0.0013845	0.0011499	0.00103232
myo-Inositol	0.000121136	0.000117672	0.000138709	0.000126399	7.75049e-05	8.94825e-05	7.62468e-05	7.2827e-05
Glucuronic acid	1.10439e-05	7.9289e-06	1.15134e-05	7.83756e-06	5.80637e-06	9.7519e-06	7.68246e-06	5.30399e-06
Orotic acid	4.19423e-05	4.93525e-05	5.22096e-05	3.3249e-05	1.77681e-05	1.93921e-05	2.27188e-05	1.44633e-05
Val-Ile	1.98429e-05	1.89773e-05	2.03414e-05	1.60552e-05	2.12078e-05	3.05049e-05	2.23376e-09	2.125e-05
Benzoic acid	8.73691e-05	7.86494e-05	9.09118e-05	6.91641e-05	8.52529e-05	7.36539e-05	8.74843e-05	0.000112703
Linoleic acid	0.00288068	0.00293209	0.00260617	0.0027026	0.0045201	0.00442034	0.00536248	0.00394166
Oleic acid	0.0497641	0.0510345	0.0448173	0.0463105	0.0556371	0.0628082	0.0645051	0.0567642
Eicosapentaenoic acid	0.000191417	0.000193804	0.000173238	0.000189909	0.000435425	0.000540435	0.000560858	0.000473311
cis-11.14-Eicosadienoic acid	0.00183705	0.00191371	0.00164508	0.00173217	0.00211195	0.00242962	0.00256675	0.00215953
cis-11-Eicosenoic acid	0.00355883	0.00366602	0.00321625	0.00334393	0.00336207	0.00379678	2.23376e-09	0.00350855
Arachidonic acid (AA)	0.00490819	0.00516997	0.00450805	0.00466791	0.00854999	0.010683	0.0115348	0.00896047
Erucic acid	0.000486994	0.000489133	0.000451402	0.000452006	0.000340147	0.000393904	0.000378828	0.000399085
Nervonic acid	0.000425631	0.000428189	0.000419009	0.000402823	0.000120831	0.000131692	0.000113323	0.000152099
Pro-Phe	1.7489e-06	1.9056e-06	2.24536e-06	1.94242e-06	4.17811e-06	5.18416e-06	6.20149e-06	4.20282e-06
Hydroxyisocaproic acid	0.000188911	0.00021384	0.00020873	0.000219945	3.82342e-05	5.81351e-05	4.53673e-05	5.57234e-05
Leucine	0.000998787	0.00178707	0.00176772	0.00105136	0.0016793	0.0018105	0.000933536	0.000895227
Cysteine-glutathione disulfide	7.29056e-05	6.59678e-05	5.35482e-05	1.81556e-09	6.68081e-05	5.79283e-05	5.97448e-05	5.78617e-05
N-Acetylglucosamine 6-Phosphate	8.60754e-05	8.64943e-05	7.7819e-05	7.56973e-05	4.47992e-05	5.22519e-05	6.36091e-05	4.86534e-05
Glycerophosphocholine	0.0215434	0.0217719	0.020878	0.0212434	0.0169858	0.0180327	0.0173622	0.0177564
4-Guanidinobutyric acid	8.78349e-06	1.17995e-05	9.36625e-06	4.56416e-06	9.01142e-06	7.96695e-06	8.55439e-06	5.75129e-06
Prolylalanine	1.97838e-06	2.10699e-06	2.48471e-06	2.21274e-06	1.03862e-05	1.13481e-05	1.31044e-05	1.48212e-05
3-Hydroxybutyrylcarnitine (Car(4:0-O))	7.1913e-05	7.31476e-05	6.76208e-05	7.21287e-05	7.38725e-05	7.81612e-05	7.80965e-05	2.15863e-09
Propionylcarnitine (Car(3:0))	0.000262181	0.000275713	0.000252981	0.000319232	8.79475e-05	9.0288e-05	0.000101388	9.96136e-05
Phenylalanine	0.0014462	0.00145387	0.0014415	0.00156636	0.00119177	0.00128167	0.00137835	0.00117686
Tiglylcarnitine (Car(5:1))	4.27323e-05	4.35993e-05	4.74749e-05	4.49116e-05	2.24053e-05	2.53897e-05	2.33081e-05	2.44763e-05
PC(17:0/17:0)	2.9208e-05	2.80231e-05	3.54045e-05	3.32786e-05	2.9211e-05	2.31219e-05	2.57044e-05	3.03276e-05
PC(18:0/16:0)	2.9208e-05	2.80231e-05	3.54045e-05	3.32786e-05	2.9211e-05	2.31219e-05	2.57044e-05	3.03276e-05
PC(18:0/14:0)	0.000832826	0.000596674	0.000791346	0.000595292	0.000544944	0.000393515	0.00047434	0.00046024
1-Methylguanine	3.62181e-05	4.50624e-05	3.435e-05	3.08167e-05	9.19551e-05	8.70461e-05	8.09351e-05	6.8912e-05
Cer(d18:1/16:0)	6.54131e-05	5.74788e-05	7.1921e-05	5.20291e-05	4.5053e-05	4.77438e-05	5.78611e-05	9.99639e-05
cis-Aconitic acid	7.82559e-06	9.71748e-06	8.57738e-06	7.84763e-06	1.04817e-06	1.20749e-06	3.41165e-06	8.91855e-07
UDP-N-acetylglucosamine	0.000275732	0.000233726	0.000334218	2.50953e-09	0.000224332	0.000232482	0.000174536	0.000218285
beta-Alanine	0.000274981	0.000258152	0.000298024	0.000277509	0.000190322	0.000208257	0.000200001	0.000165714
Threonic acid	7.84242e-05	8.89774e-05	0.000138208	8.32475e-05	4.90838e-05	9.26121e-05	5.5402e-05	3.96179e-05
Glycylleucine	3.38467e-06	3.65871e-06	5.03421e-06	3.75171e-06	5.61154e-06	9.28006e-06	9.85245e-06	5.78758e-06
Glucitol	0.000147841	0.00017427	0.000233549	0.00014641	0.00354535	0.0044395	0.00364348	0.0031282
3-Amino-4-methylpentanoic acid	0.00127991	0.00127268	2.70015e-09	0.00130241	0.000854338	0.00099041	0.000891662	0.000798499
N-Acetylglucosamine	2.46574e-05	2.82014e-05	2.80215e-05	2.37423e-05	1.19963e-05	1.97624e-05	2.34625e-05	9.61073e-06
N-Acetylmethionine	0.00032319	0.0003287	0.000340897	0.000333875	0.000429675	0.000530178	0.000566506	0.000430208
Isocaproic acid	3.4885e-05	3.67649e-05	4.3466e-05	3.3578e-05	5.52457e-05	6.31736e-05	5.1528e-05	6.72959e-05
12-Hydroxystearic acid	0.000113339	0.000111164	0.000107183	0.000113649	0.000327709	0.000540267	0.000284627	0.000435999
12-Methyltridecanoic acid	0.00336243	0.00329495	0.00321825	0.00250169	0.0016615	0.00188836	0.00187132	0.00169242
alpha-Linolenic acid	0.000143267	0.000149452	0.000125816	0.000144415	0.000267991	0.000300413	0.000297683	0.000263741
Docosapentaenoic acid (DPA)	0.000979442	0.00108116	0.000873527	0.000941232	0.00325809	0.00379638	0.0040988	0.00329494
PG(16:0/18:1)	0.000965039	0.000901133	0.000971966	0.000899583	0.000428147	0.000770121	0.000318669	0.000540841
Hydroxyacetone	2.15266e-05	3.1753e-05	2.92401e-05	1.46812e-07	1.82809e-07	3.74225e-05	1.40465e-07	2.16556e-05
Stearic acid	0.00573357	0.00538517	0.00567869	0.00574624	0.00523526	0.00558785	2.23376e-09	0.0057259
Leu-Ile	3.79092e-05	3.55221e-05	3.61437e-05	3.86131e-05	5.15783e-05	6.55857e-05	1.85454e-09	5.67317e-05
MeAIB	0.00107458	0.0010737	0.00105731	1.81556e-09	0.000960323	0.0010207	0.0010403	2.15863e-09
Leu-Val	1.98429e-05	1.89773e-05	2.03414e-05	1.60552e-05	2.12078e-05	3.05049e-05	2.23376e-09	2.125e-05
N-Acetylgalactosamine	2.46574e-05	2.82014e-05	2.80215e-05	2.37423e-05	1.19963e-05	1.97624e-05	2.34625e-05	9.61073e-06
2-Hydroxystearic acid	0.000113339	0.000111164	0.000107183	0.000113649	0.000327709	0.000540267	0.000284627	0.000435999
Nicotinamide adenine dinucleotide (NAD)	5.18164e-06	3.20934e-06	5.20772e-06	5.77979e-06	1.2101e-05	1.01165e-05	8.34364e-06	1.4153e-05
S-Adenosylhomocysteine	5.60833e-05	4.87797e-05	5.38934e-05	5.54107e-05	8.75092e-05	8.99623e-05	8.5543e-05	0.000100151
5-Methyl DL-glutamate	3.62039e-05	3.13369e-05	3.07194e-05	3.00902e-05	4.73494e-05	4.48267e-05	3.6391e-05	4.56098e-05
Tryptophan	0.000104596	0.00010496	8.59789e-05	0.000121107	6.64316e-05	7.55061e-05	7.76846e-05	6.81476e-05
Isobutyrylcarnitine (Car(4:0))	0.000348491	0.000342566	0.000341486	0.000356307	0.000154219	0.000170565	0.000161603	0.000160252
Butyrylcarnitine (Car(4:0))	0.000348491	0.000342566	0.000341486	0.000356307	0.000154219	0.000170565	0.000161603	0.000160252
3-methylcytidine	3.79351e-05	3.99906e-05	4.10648e-05	3.26856e-05	4.81258e-05	5.60217e-05	4.73572e-05	4.7566e-05
1-Methylinosine	2.6091e-05	2.48597e-05	2.02183e-05	2.22799e-05	3.62113e-05	3.73276e-05	2.41606e-05	5.04638e-05
5'-Methylthioadenosine	0.000896918	0.000876497	1.80343e-09	0.000922382	0.000938044	0.000659775	0.000987653	0.000672321
Sphingosine	0.00404015	0.00412568	1.80343e-09	0.00417844	0.00377486	0.00399136	0.00414007	0.00405797
Uridine 5'-diphosphoglucuronic acid (UDP-glucuronate)	2.71885e-06	2.49919e-06	3.37246e-06	2.50953e-09	2.27681e-06	2.56789e-06	2.15404e-06	2.20465e-06
2'-Deoxyguanosine 5'-monophosphate (dGMP)	6.63389e-06	4.61818e-06	5.93849e-06	5.86946e-06	1.26601e-05	9.01457e-06	6.16279e-06	2.45943e-09
Malic acid	0.00098445	0.000942615	0.00139039	0.00102221	0.000515353	0.000691717	0.0005087	0.000392017
N-Acetylneuraminic acid	2.26674e-05	2.47388e-05	2.58345e-05	2.30265e-05	2.65449e-05	3.62692e-05	3.46522e-05	2.60331e-05
Homoserine	0.000361749	0.000386742	0.000507349	0.00039318	0.000178791	0.000264256	0.00019807	0.000142754
beta-Guanidinopropionic acid	3.64488e-05	3.4344e-05	3.86732e-05	3.68894e-05	1.05183e-05	1.21957e-05	1.08724e-05	9.86975e-06
5-Aminolevulinic acid	7.05722e-06	6.36605e-06	8.28543e-06	6.46728e-06	3.05007e-06	3.49179e-06	3.10397e-06	2.4338e-06
Gly-Ala	4.27068e-06	4.80456e-06	4.68687e-06	4.94797e-06	6.65554e-06	9.22332e-06	1.06593e-05	7.84988e-06
Xanthosine	2.02464e-05	2.26803e-05	2.49237e-05	2.02014e-05	2.46061e-06	3.47077e-06	3.95102e-06	2.04151e-06
Glyceric acid	7.69722e-06	6.74148e-06	1.00095e-05	5.88197e-06	1.09945e-05	2.00628e-05	2.23376e-09	1.04242e-05
O-Acetylserine	0.000109819	0.000123658	0.000183371	0.000114395	7.46679e-05	0.00013667	8.82762e-05	6.67484e-05
Fructose	2.87842e-05	2.94247e-05	3.96935e-05	2.70983e-05	5.17757e-05	7.79166e-05	7.09574e-05	4.87758e-05
Pseudouridine	4.13054e-05	4.26649e-05	4.68708e-05	3.4937e-05	5.87479e-05	6.65315e-05	5.21501e-05	6.07402e-05
Levulinic acid	9.38479e-05	9.00396e-05	6.00562e-05	8.57136e-05	3.59148e-05	3.41837e-05	1.50507e-05	3.92342e-05
3-Hydroxyvaleric acid	2.32199e-05	2.74001e-05	2.66563e-05	2.07338e-05	1.05212e-05	1.01102e-05	1.06645e-05	8.49819e-06
Deoxyinosine	0.000196251	0.00017431	0.000204954	0.000204225	0.000212884	0.000235419	0.000213375	0.000195024
N-Lactoylphenylalanine	6.63519e-05	6.95134e-05	8.4038e-05	6.75406e-05	6.39216e-05	6.4413e-05	4.8746e-05	5.67848e-05
2'-Deoxyuridine	4.42732e-05	4.16381e-05	4.08176e-05	3.16684e-05	1.69721e-05	1.82396e-05	2.10516e-05	1.52325e-05
Valproic acid	7.41104e-05	8.02819e-05	8.17794e-05	6.75332e-05	5.55974e-05	5.77938e-05	5.29382e-05	5.79159e-05
Heptadecanoic acid	0.000440361	0.000413688	0.000367583	0.000368205	0.000470499	0.000524524	0.000496448	0.000275354
Pantetheine	0.000170753	0.000171297	0.000159666	0.000194897	0.000446583	0.000519464	0.000379224	0.000379201
Sarcosine	0.000212543	0.000223835	0.000211885	0.000222941	0.000241139	0.000248482	0.000265699	0.000254585
p-Toluquinone	8.73691e-05	7.86494e-05	9.09118e-05	6.91641e-05	8.52529e-05	7.36539e-05	8.74843e-05	0.000112703
PC(16:0/18:0)	2.9208e-05	2.80231e-05	3.54045e-05	3.32786e-05	2.9211e-05	2.31219e-05	2.57044e-05	3.03276e-05
Caproic acid	3.4885e-05	3.67649e-05	4.3466e-05	3.3578e-05	5.52457e-05	6.31736e-05	5.1528e-05	6.72959e-05
Myristic acid	0.00336243	0.00329495	0.00321825	0.00250169	0.0016615	0.00188836	0.00187132	0.00169242
gamma-Linolenic acid	0.000143267	0.000149452	0.000125816	0.000144415	0.000267991	0.000300413	0.000297683	0.000263741
Ala-Gly	4.27068e-06	4.80456e-06	4.68687e-06	4.94797e-06	6.65554e-06	9.22332e-06	1.06593e-05	7.84988e-06
3-Hydroxyisovaleric acid	2.32199e-05	2.74001e-05	2.66563e-05	2.07338e-05	1.05212e-05	1.01102e-05	1.06645e-05	8.49819e-06
Caprylic acid	7.41104e-05	8.02819e-05	8.17794e-05	6.75332e-05	5.55974e-05	5.77938e-05	5.29382e-05	5.79159e-05
gamma-Glutamylglutamic acid	1.46895e-05	1.38234e-05	1.58622e-05	1.3194e-05	1.13207e-05	1.24892e-05	1.43868e-05	1.14905e-05
Thiamine	0.000455239	0.000450966	0.000399358	0.000382534	0.000410006	0.000445059	0.00046556	0.000424811
SM(d18:1/17:0)	0.000100395	0.000100769	0.000105879	0.000109193	0.000153337	0.000180133	0.000147585	0.000208361
N2,N2-Dimethylguanosine	6.06359e-05	5.65534e-05	5.69245e-05	5.26373e-05	9.14964e-05	9.76503e-05	7.41543e-05	0.000105052
Phe-Leu	1.68972e-05	1.65502e-05	1.66059e-05	1.47434e-05	3.16375e-05	3.3635e-05	3.69439e-05	3.0916e-05
2-Piperidone	4.42405e-05	3.6725e-05	1.80343e-09	3.87853e-05	3.76406e-05	3.63111e-05	3.7668e-05	4.46439e-05
Cer(d18:1/18:1(9Z))	1.88236e-05	1.55782e-05	2.20711e-05	1.49994e-05	3.39634e-05	4.1574e-05	3.42832e-05	2.15863e-09
1,3-Dimethylpyrazole	6.69644e-06	6.83871e-06	6.26721e-06	6.43941e-06	6.47665e-06	1.91425e-09	6.49467e-06	2.15863e-09
Pyrophosphate	1.00596e-05	9.99792e-06	1.13727e-05	1.17423e-05	7.54483e-06	8.75406e-06	7.36867e-06	7.55871e-06
ADP-ribose	3.86105e-06	3.17326e-06	3.94867e-06	5.00104e-06	3.38118e-06	4.28785e-06	3.6757e-06	4.40809e-06
Fumaric acid	1.64831e-05	1.6196e-05	1.47157e-05	1.25904e-05	7.33933e-06	6.65942e-06	7.47315e-06	6.43426e-06
Ala-Gln	2.05209e-06	2.0713e-06	2.5674e-06	2.05999e-06	3.13028e-06	5.3304e-06	2.23376e-09	3.00884e-06
Xanthine	0.0065967	0.00659269	0.00689402	0.00590272	0.000951224	0.00110221	0.00096406	0.000928038
2'-O-Methylinosine	7.61766e-05	6.43932e-05	6.03523e-05	5.5372e-05	8.8722e-05	8.82973e-05	5.59273e-05	0.00011603
Pentadecanoic acid	0.00026511	0.000262652	0.000238738	0.000243317	0.000241013	0.000270869	0.000261381	0.000258405
cis-9-Palmitoleic acid	0.00826891	0.00753193	0.00749848	0.00772457	0.00876316	0.0101372	0.010438	0.00878109
Palmitic acid	0.0173555	0.0162	0.0182558	0.0188575	0.0144296	0.0181094	0.01682	0.014356
Norleucine	0.000998787	0.00178707	0.00176772	0.00105136	0.0016793	0.0018105	0.000933536	0.000895227
4-Hydroxyproline	7.05722e-06	6.36605e-06	8.28543e-06	6.46728e-06	3.05007e-06	3.49179e-06	3.10397e-06	2.4338e-06
3'-O-Methylinosine	7.61766e-05	6.43932e-05	6.03523e-05	5.5372e-05	8.8722e-05	8.82973e-05	5.59273e-05	0.00011603
Lysine	0.000327751	0.000369965	0.000282984	0.000295434	0.000311621	0.000407325	0.000393069	0.000381363
O-Phosphoethanolamine	8.53755e-06	8.85935e-06	4.33168e-06	9.53496e-06	6.38225e-05	6.71426e-05	6.89821e-05	6.61255e-05
Acetylcarnitine (Car(2:0))	0.00123413	0.00127433	0.00117453	0.00132831	0.000748786	0.000746627	0.00069934	0.000728117
Valerylcarnitine	0.000457292	0.000455429	0.000466205	0.000462478	0.000143005	0.000173044	0.000157375	0.000160327
Hexanoylcarnitine (Car(6:0))	1.93688e-05	1.54951e-05	1.2617e-05	1.48256e-05	1.06656e-05	1.04929e-05	1.19119e-05	1.16182e-05
Guanine	1.46069e-05	1.14157e-05	3.70095e-06	9.89616e-06	0.000539666	0.0006146	0.000547804	0.000569256
1-Methylguanosine	0.00016095	0.000163502	0.000148716	0.000150251	0.000182472	0.000206506	0.000177094	0.000204268
PC(18:1(9Z)/18:1(9Z))	0.000805271	0.00123411	0.00025069	0.000866333	0.000385639	1.91425e-09	0.000524463	2.15863e-09
Sph(t18:0)	8.30304e-05	9.1494e-05	8.48336e-05	8.64964e-05	0.000107616	0.000126753	0.000118717	0.000136244
Isopentenyladenosine	4.70004e-05	1.94287e-09	4.93816e-05	4.80913e-05	5.05045e-05	5.65997e-05	5.14252e-05	5.64835e-05
Tetraethylene glycol	8.27996e-05	5.71524e-05	0.000107943	5.21382e-05	6.55147e-05	4.10869e-05	0.00012288	8.32935e-05
Asp-Asp	1.22647e-05	1.11382e-05	1.31106e-05	1.25696e-05	8.57675e-06	9.07041e-06	8.82833e-06	8.1676e-06
gamma-Glutamylglutamine	4.73036e-06	4.77999e-06	5.28926e-06	5.22174e-06	4.47686e-06	5.69504e-06	2.23376e-09	4.18503e-06
Glycine	8.37897e-05	8.05382e-05	9.18999e-05	8.22975e-05	5.46338e-05	6.23002e-05	5.30932e-05	4.92016e-05
Diglycine	1.3217e-05	1.39597e-05	1.6821e-05	1.34689e-05	1.3954e-05	2.45522e-09	1.53633e-05	1.19335e-05
Thr-Leu	1.07028e-06	1.19917e-06	1.24923e-06	1.26719e-06	2.15697e-06	3.12596e-06	2.23376e-09	2.34232e-06
2-Aminopurine	4.09421e-05	3.56155e-05	3.99356e-05	3.06282e-05	9.96903e-06	1.05487e-05	6.64417e-06	1.37745e-05
Ribothymidine	0.000418137	0.000419782	0.000467499	0.000400908	0.000280911	0.000317132	0.000290454	0.000260486
5,2'-O-Dimethyluridine	1.15465e-05	1.13165e-05	1.14992e-05	8.2712e-06	1.66691e-05	1.58062e-05	1.04115e-05	1.66817e-05
5,6-Dihydroxyindole	3.34058e-05	3.13491e-05	2.9726e-05	3.23351e-05	2.95035e-05	2.73839e-05	2.9321e-05	2.7936e-05
2-Ketocaproic acid	0.000116186	7.49555e-05	0.000283362	0.000123658	5.85696e-05	8.59787e-05	2.23376e-09	7.08128e-05
3-Methyl-2-oxovaleric acid	0.000116186	7.49555e-05	0.000283362	0.000123658	5.85696e-05	8.59787e-05	2.23376e-09	7.08128e-05
Ketoleucine	0.000116186	7.49555e-05	0.000283362	0.000123658	5.85696e-05	8.59787e-05	2.23376e-09	7.08128e-05
Embelin	0.000395529	0.000328635	0.000490542	0.000371464	0.000483355	0.000299135	0.000532788	0.000473466
Pelargonic acid	0.000808378	0.000638937	0.00070053	2.50953e-09	0.000610855	0.00053778	0.000538912	0.000625049
Capric acid	0.000122895	0.000101723	0.000131408	0.000110898	5.64124e-05	6.11906e-05	5.42488e-05	6.81395e-05
cis-​9,​10-​Epoxystearic acid	0.00019783	0.000263045	0.000187527	0.000186438	0.000813697	0.000941619	0.000693401	0.00106523
9-Oxooctadecanoic acid	0.00019783	0.000263045	0.000187527	0.000186438	0.000813697	0.000941619	0.000693401	0.00106523
Dodecanoic acid	0.000440672	0.000408848	0.000501888	0.000422432	0.000119095	0.000165726	0.00011155	0.000144021
Melibiose	5.93189e-05	5.52316e-05	5.63187e-05	6.0597e-05	0.000118081	0.000122717	0.00011242	0.000135171
Sorbose	2.87842e-05	2.94247e-05	3.96935e-05	2.70983e-05	5.17757e-05	7.79166e-05	7.09574e-05	4.87758e-05
Isovalerylcarnitine (Car(5:0))	0.000457292	0.000455429	0.000466205	0.000462478	0.000143005	0.000173044	0.000157375	0.000160327
PC(18:1(6Z)/18:1(6Z))	0.000805271	0.00123411	0.00025069	0.000866333	0.000385639	1.91425e-09	0.000524463	2.15863e-09
N1-Acetylspermidine	0.000168152	0.00010916	4.33598e-07	0.000141453	0.000158527	4.13785e-07	0.000150375	0.000125778
6-Phosphogluconic acid	3.25309e-06	1.79968e-06	6.38489e-07	1.84422e-06	6.9784e-06	9.79168e-06	1.24262e-05	6.06201e-06
Glucose 1-phosphate	4.60746e-05	5.25627e-05	4.42201e-05	4.99773e-05	1.83032e-05	1.57213e-05	1.36842e-05	2.00479e-05
Goralatide (acetate)	1.32126e-06	3.41243e-06	2.80343e-06	4.77351e-06	6.72738e-07	1.88713e-06	1.35084e-06	1.61933e-06
Ala-Glu	5.74843e-06	3.78893e-06	4.33224e-06	4.29048e-06	5.6558e-06	6.39249e-06	1.85454e-09	5.40228e-06
N-Acetylputrescine	4.06826e-05	4.23346e-05	4.12161e-05	3.99643e-05	3.145e-05	3.30439e-05	3.2461e-05	3.46407e-05
Car(18:1)	0.000849765	0.00133644	0.00106859	0.00159176	0.00164766	0.00191186	0.00138913	0.00216948
Erucamide	8.63475e-05	4.60618e-05	8.85965e-05	2.65238e-05	6.01226e-05	1.77549e-05	5.07889e-05	0.000141025
2-methylcitrate	3.92831e-06	3.4303e-06	3.98659e-06	4.05166e-06	5.27249e-06	6.66717e-06	5.58473e-06	5.22103e-06
Glucose 6-phosphate	0.000457196	0.000549747	0.000491428	0.000648102	0.000232031	0.000153468	0.000159667	0.000220856
sn-Glycerol 3-phosphate	2.50584e-06	2.15004e-06	2.58995e-06	3.11231e-06	4.50065e-06	3.99045e-06	3.68228e-06	6.16656e-06
ADP-glucose	2.69735e-06	2.57419e-06	2.65407e-06	3.01905e-06	4.89154e-06	6.46187e-06	5.28603e-06	4.1428e-06
Malonic acid	1.74269e-05	1.77083e-05	1.79708e-05	1.61036e-05	1.35567e-05	1.47768e-05	1.27875e-05	1.36595e-05
Tyrosylalanine	2.10975e-06	1.77217e-06	1.87585e-06	1.7028e-06	3.21981e-06	4.08733e-06	5.29293e-06	3.24438e-06
Deoxyguanosine	1.22877e-06	1.15688e-06	1.46552e-06	1.41895e-06	4.6912e-06	4.69926e-06	4.75498e-06	3.79949e-06
Allantoin	0.00010502	0.000100849	0.000113706	0.000110503	6.95863e-05	8.05069e-05	6.95755e-05	6.7061e-05
2-Hydroxy-2-methylbutyric acid	8.28259e-05	9.02657e-05	0.000103179	9.52042e-05	4.05731e-05	4.72864e-05	4.25127e-05	4.01752e-05
2-Hydroxypalmitic acid	0.000286872	0.000266472	0.000272642	0.000271412	0.000626912	0.000715063	0.000564819	0.000796658
Tartaric acid	3.30312e-05	2.5397e-09	4.79604e-05	9.98614e-05	6.12725e-06	1.35034e-05	6.64798e-05	0.000140133
trans-Vaccenic acid	0.0497641	0.0510345	0.0448173	0.0463105	0.0556371	0.0628082	0.0645051	0.0567642
3-Hydroxypyruvic acid	1.74269e-05	1.77083e-05	1.79708e-05	1.61036e-05	1.35567e-05	1.47768e-05	1.27875e-05	1.36595e-05
Asp-Glu	9.36812e-06	9.22439e-06	8.69641e-06	8.87705e-06	9.74032e-06	1.03892e-05	1.85454e-09	9.79003e-06
Pyrrolidine	0.000380943	0.00038063	0.000373765	1.81556e-09	0.000350844	0.000368019	0.000369492	2.15863e-09
Choline	4.9154e-05	5.54228e-05	1.80343e-09	6.07124e-05	7.90915e-05	7.82239e-05	7.72675e-05	6.63273e-05
LPE(18:1(9Z)/0:0)	0.000276673	0.000251192	0.000411696	0.000394743	0.000255561	0.000376179	1.85454e-09	0.000471321
LPC(16:0)	0.00154966	0.00128388	0.00221614	0.00215216	0.00105795	0.00180947	0.00179314	0.00199685
LPC(17:0/0:0)	5.22615e-05	3.67978e-05	4.47988e-05	4.1271e-05	3.90589e-05	6.81586e-05	6.54044e-05	4.58254e-05
PC(16:0/18:1(9Z))	0.0105337	1.94287e-09	0.0112614	0.00959629	0.0126192	0.0115832	0.0101575	0.0182895
Diphenyl Phosphate	2.83109e-05	2.99029e-05	3.49626e-05	3.08572e-05	3.18534e-05	1.91425e-09	3.46237e-05	3.97214e-05
Uridine 5'-monophosphate (UMP)	1.04925e-05	1.18351e-05	1.32054e-05	1.54306e-05	1.80093e-05	1.22465e-05	7.57509e-06	2.45943e-09
Pyruvaldehyde	2.70667e-09	6.51788e-06	1.00721e-05	7.64292e-06	7.24232e-06	1.09051e-05	3.958e-06	5.40402e-06
Caplamin	0.000375399	0.000365146	0.000389795	0.00035709	0.000286203	0.000314807	0.000336249	2.45943e-09
Gly-Ser	4.80538e-06	5.15139e-06	5.63582e-06	5.03585e-06	8.51172e-06	1.22217e-05	1.13959e-05	7.62866e-06
Gly-Val	6.3905e-06	7.30873e-06	8.87745e-06	9.11341e-06	1.73696e-05	2.75812e-05	3.36609e-05	1.57633e-05
PI(18:1/18:1)	0.000408361	0.000326482	0.000289265	0.00031263	0.000234592	0.000248238	0.000248145	0.000242078
Formylmethionine	4.1948e-05	4.05103e-05	4.64484e-05	4.10955e-05	4.09899e-05	2.45522e-09	4.04835e-05	4.04364e-05
Eplerenone	0.0122609	0.0122157	0.0123059	0.0129546	0.0119289	0.00999901	0.012909	2.15863e-09
4-(dimethylamino)butanoate	0.000375399	0.000365146	0.000389795	0.00035709	0.000286203	0.000314807	0.000336249	2.45943e-09
Ornithine	1.88998e-09	1.56574e-05	9.86711e-06	9.11161e-06	1.06236e-05	1.53671e-05	1.33762e-05	9.56918e-06
N,N-Dimethylarginine (ADMA)	0.000401074	0.000413492	0.000345844	0.000340141	0.000545134	0.000564041	0.000523098	0.000563538
Arginine	1.21285e-05	1.30244e-05	1.80343e-09	9.17491e-06	1.06033e-05	9.27282e-06	9.64518e-06	2.15863e-09
1-oleoyl-2-myristoyl-sn-glycero-3-phosphocholine	0.00155969	0.00164553	0.00181822	0.00158562	0.00117068	0.000836425	0.00107718	2.15863e-09
5-ketocaproate	9.38001e-05	5.6398e-05	6.38144e-05	5.04853e-05	2.3544e-09	4.78877e-05	7.0706e-05	3.92658e-05
N-Acetylalanine	2.66888e-05	3.02636e-05	3.32192e-05	2.77102e-05	2.3352e-05	3.22711e-05	2.95462e-05	2.11436e-05
16-Hydroxypalmitic acid	0.000286872	0.000266472	0.000272642	0.000271412	0.000626912	0.000715063	0.000564819	0.000796658
N6,N6,N6-Trimethyllysine	7.72359e-05	7.85744e-05	7.17654e-05	7.83813e-05	6.92975e-05	7.36186e-05	6.47389e-05	7.5009e-05
3-Methylhistidine	1.6453e-05	1.3977e-05	1.36466e-05	1.81556e-09	1.10009e-05	1.14934e-05	6.52937e-06	1.19997e-05
1-Myristoyl-sn-glycero-3-phosphocholine (LPC(14:0/0:0))	0.00015457	0.00012614	0.000168844	0.000142771	4.90189e-05	7.06751e-05	8.59709e-05	5.35667e-05
PC(P-16:0/0:0)	0.000244507	0.000218713	0.000243231	0.000252243	0.000282188	0.00041816	1.85454e-09	0.000339077
Arachidonoylcarnitine (Car(20:4))	1.86619e-05	3.39584e-05	2.68498e-05	3.96848e-05	0.000102622	0.000153594	0.000111778	0.000178715
PC(16:0/16:0)	0.00204051	0.00260369	0.00162754	0.0013729	0.00203197	0.00203954	0.00142339	0.00191774
Guanosine 5'-monophosphate (GMP)	1.08904e-06	6.77e-07	1.29337e-06	1.01031e-06	2.3544e-09	1.804e-06	9.72853e-07	2.45943e-09
Glucitol 6-phosphate	7.13546e-07	5.57942e-07	6.01761e-07	6.44889e-07	5.00844e-06	5.22709e-06	4.96247e-06	4.55685e-06
LPC(13:0)	7.08481e-06	1.06492e-05	8.29158e-06	7.48614e-06	1.19826e-05	1.49362e-05	1.81888e-05	1.30605e-05
Phenylacetylglycine	2.5435e-05	2.58265e-05	2.83953e-05	2.53443e-05	3.72128e-05	4.40716e-05	4.05237e-05	3.5516e-05
2-Methylhippuric acid	2.5435e-05	2.58265e-05	2.83953e-05	2.53443e-05	3.72128e-05	4.40716e-05	4.05237e-05	3.5516e-05
Ginkgolic Acid (C13:0)	3.30718e-05	4.18007e-05	3.30338e-05	2.56929e-05	8.58617e-05	0.000166795	0.000158901	9.7649e-05
Besifovir	9.18321e-07	9.21866e-07	5.31353e-07	6.53927e-07	1.02833e-05	6.77953e-06	1.74977e-06	1.23286e-05
1-O-Hexadecyl-sn-glycero-3-phosphocholine (LPC(O-16:0/0:0))	0.000467077	0.000366864	0.00047754	0.000427066	0.00035087	0.000467803	0.00053171	0.000381211
Flupentixol dihydrochloride	9.19786e-06	1.63434e-05	8.6642e-06	1.81556e-09	1.39784e-05	1.27189e-05	1.71982e-05	2.15863e-09
Galactose	0.000122281	0.000133945	0.000128248	0.000114489	8.32185e-05	2.45522e-09	0.000168735	9.16698e-05
Hydroxyphenyllactic acid	7.4863e-05	7.46794e-05	7.84117e-05	7.39537e-05	4.26441e-05	4.82529e-05	4.41699e-05	3.95543e-05
Nialamide	1.39036e-05	1.96206e-05	1.07853e-05	2.50953e-09	1.04749e-05	8.02676e-06	9.33167e-06	2.45943e-09
Fructose 1-phosphate	0.000457196	0.000549747	0.000491428	0.000648102	0.000232031	0.000153468	0.000159667	0.000220856
Glycyl-glutamate	1.1643e-05	1.13937e-05	1.15217e-05	8.95301e-06	8.24003e-06	8.66336e-06	1.12463e-05	1.00161e-05
LPC(18:2/0:0)	0.000151456	0.000112843	9.67955e-05	0.000164507	0.000132501	0.000332105	1.85454e-09	0.000158592
Myristoylcarnitine	0.000183057	0.000206397	0.000196644	0.000237735	0.000101473	0.000115081	9.97176e-05	0.000115112
Cytidine 5'-monophosphate (CMP)	5.58146e-06	4.85062e-06	6.53509e-06	6.42875e-06	6.09059e-06	5.62255e-06	3.86891e-06	6.75175e-06
Isomalt	1.97223e-05	1.98882e-05	2.17638e-05	2.07728e-05	6.62916e-05	6.19504e-05	5.22129e-05	5.46328e-05
Glycylproline	1.96725e-06	2.1428e-06	2.82954e-06	2.00792e-06	2.74566e-06	4.22124e-06	3.22096e-06	2.3361e-06
2'-O-Methylguanosine	9.20478e-05	8.827e-05	8.56551e-05	7.27516e-05	9.14803e-05	9.92055e-05	8.72058e-05	9.67561e-05
Sucrose	5.93189e-05	5.52316e-05	5.63187e-05	6.0597e-05	0.000118081	0.000122717	0.00011242	0.000135171
Fructose 6-phosphate	0.000457196	0.000549747	0.000491428	0.000648102	0.000232031	0.000153468	0.000159667	0.000220856
Histidine	6.20068e-05	4.07912e-05	1.80343e-09	1.81556e-09	5.47389e-05	3.31606e-05	4.05208e-05	4.4348e-05
Lauramine oxide	0.000132509	0.000146102	0.000142776	0.000142937	0.000345424	0.000421015	0.000391672	0.000400152
Azathioprine	6.95137e-05	9.84485e-05	7.25556e-05	0.000101827	0.000109212	6.14666e-05	6.67796e-05	9.93477e-05
5-Methylcytidine	3.79351e-05	3.99906e-05	4.10648e-05	3.26856e-05	4.81258e-05	5.60217e-05	4.73572e-05	4.7566e-05
PC(16:0/20:4)	1.88998e-09	1.94287e-09	0.000313466	0.000292257	0.000351834	0.000269797	0.000304245	0.00032172
2,4-Dihydroxybutanoic acid	0.000218376	0.000217911	0.000186826	0.000169587	0.000453588	0.000535085	0.000181985	0.000453592
Mannose 1-phosphate	0.000457196	0.000549747	0.000491428	0.000648102	0.000232031	0.000153468	0.000159667	0.000220856
Palmitoyl sphingomyelin	0.0110395	0.0109792	0.0121272	0.0121783	0.0107307	0.0119697	0.00970004	0.0143591
Glu-Glu	9.12993e-06	7.86085e-06	1.06029e-05	8.24154e-06	6.6769e-06	7.9979e-06	8.75896e-06	5.97436e-06
Crotonoside	2.77996e-05	2.67126e-05	2.8159e-05	2.69443e-05	0.000504711	0.00060531	0.000518252	0.000507427
1-Methylpseudouridine	8.80781e-06	8.88648e-06	4.69507e-06	6.7475e-06	1.62496e-05	1.5368e-05	1.09365e-05	1.48745e-05
2-Methylguanosine	9.20478e-05	8.827e-05	8.56551e-05	7.27516e-05	9.14803e-05	9.92055e-05	8.72058e-05	9.67561e-05
Car(18:0)	0.000623345	0.000704644	0.000686139	0.000802606	0.000674603	0.000782375	0.00071573	0.000720152
Nicotinamide N-oxide	4.87219e-05	4.96077e-05	4.47706e-05	3.52579e-05	3.61173e-05	3.84506e-05	3.55191e-05	3.70042e-05
N-Acetylglucosamine 1-phosphate	0.00043397	0.000431221	0.00048581	0.00041133	0.000130449	0.000183013	0.000231066	0.000127876
SM(d18:1/18:0)	0.000310438	0.000293813	0.000287288	0.000302473	0.000808701	0.000869861	0.000732004	0.000986135
Allopurinol	7.45055e-06	5.23952e-06	1.80343e-09	6.99523e-06	8.50014e-06	6.6128e-06	7.40111e-06	6.65604e-06
Oxalic acid	2.70128e-05	2.50194e-05	2.49709e-05	2.36558e-05	4.39116e-05	4.58223e-05	4.21414e-05	4.40996e-05
Glucosamine 1-phosphate	9.61822e-06	8.64467e-06	9.98266e-06	9.57328e-06	8.79145e-06	9.96615e-06	2.23376e-09	8.10036e-06
Dodecyl gallate	7.95293e-06	1.2912e-05	7.80621e-06	1.70641e-05	8.74672e-06	8.77118e-06	1.61951e-05	6.42763e-06
Nicotinuric acid	6.77491e-05	7.17909e-05	7.48488e-05	7.50618e-05	6.87875e-05	8.23468e-05	7.16444e-05	8.34361e-05
Cellobiose	5.68727e-06	5.80207e-06	6.34816e-06	5.87044e-06	9.87191e-06	1.32955e-05	1.16763e-05	1.17189e-05
2-Hydroxyhexanedioic acid	4.0765e-05	3.69741e-05	3.0351e-05	3.89613e-05	9.24856e-05	9.83188e-05	9.02422e-05	9.2651e-05
Mannitol	7.99275e-06	7.50217e-06	7.66777e-06	8.41026e-06	0.000298364	2.3006e-05	0.00033561	0.00026353
4-(Methylamino)butanoic acid	0.000632026	0.000609779	0.000686773	0.000639011	0.000470286	0.000536007	0.000502844	0.000421285
4-Oxohexanoic acid	9.38001e-05	5.6398e-05	6.38144e-05	5.04853e-05	2.3544e-09	4.78877e-05	7.0706e-05	3.92658e-05
L-Azetidine-2-carboxylic acid	5.30406e-05	1.94287e-09	5.36247e-05	1.81556e-09	5.76269e-05	5.96453e-05	6.13173e-05	5.65877e-05
2-Ketobutyric acid	7.48755e-05	7.39963e-05	5.34128e-05	4.7611e-05	0.000125269	0.00013355	0.000129441	0.000123336
3-hydroxybenzaldehyde	8.73691e-05	7.86494e-05	9.09118e-05	6.91641e-05	8.52529e-05	7.36539e-05	8.74843e-05	0.000112703
11-Dehydrocorticosterone	0.000308105	0.000260657	0.00026793	0.000285576	0.000198743	0.000282783	0.000268676	0.000174832
4-Hydroxybenzaldehyde	8.73691e-05	7.86494e-05	9.09118e-05	6.91641e-05	8.52529e-05	7.36539e-05	8.74843e-05	0.000112703
N8-Acetylspermidine	2.68339e-05	2.37299e-05	1.62754e-05	3.99205e-05	3.3776e-05	1.14694e-05	1.69959e-05	1.72539e-05
Gly-Phe	1.4306e-05	1.50439e-05	1.59849e-05	1.68295e-05	3.52048e-05	4.26588e-05	5.32168e-05	3.20954e-05
Acetoin	8.85442e-05	7.24803e-05	6.66611e-05	6.1599e-05	4.87157e-05	5.32703e-05	6.30944e-05	5.62496e-05
2-Hydroxyadenine	1.18983e-05	1.19848e-05	1.07895e-05	1.21777e-05	0.000256051	0.000277342	0.000263426	0.000273909
Phosphate	0.000437524	0.000376223	0.000411873	0.000411487	0.000354503	0.000337519	0.000305044	0.000348586
Uridine 5'-diphosphate (UDP)	6.27647e-06	4.8699e-06	5.16303e-06	6.04002e-06	3.99601e-06	4.26474e-06	1.85454e-09	4.46253e-06
Palmitoylcarnitine (Car(16:0))	0.00163098	0.00204292	0.00187078	0.00237295	0.00119441	0.00137698	0.00127783	0.00127296
PC(14:0/16:0)	7.46801e-05	0.000101841	0.00010287	8.45098e-05	0.000117813	9.69084e-05	0.000140007	8.28332e-05
HQNO	7.64347e-05	6.89799e-05	7.67305e-05	6.54449e-05	5.77149e-05	6.92449e-05	8.47168e-05	5.99434e-05
Oxypurinol	0.0065967	0.00659269	0.00689402	0.00590272	0.000951224	0.00110221	0.00096406	0.000928038
Dimethylglycine	5.50274e-05	5.2731e-05	6.33758e-05	5.60571e-05	4.83361e-05	5.29859e-05	4.86426e-05	2.45943e-09
2-Aminobutyric acid	5.50274e-05	5.2731e-05	6.33758e-05	5.60571e-05	4.83361e-05	5.29859e-05	4.86426e-05	2.45943e-09
2-Aminoisobutyric acid	5.50274e-05	5.2731e-05	6.33758e-05	5.60571e-05	4.83361e-05	5.29859e-05	4.86426e-05	2.45943e-09
1-Methylnicotinamide	8.99704e-05	1.94287e-09	9.32778e-05	8.94624e-05	6.75307e-05	7.49631e-05	7.2434e-05	7.44121e-05
3-Methyladenine	2.94205e-05	3.40103e-05	3.05175e-05	2.76953e-05	7.74184e-05	8.78457e-05	7.45617e-05	9.88751e-05
Cytidine	1.18502e-06	6.94305e-07	5.35192e-07	1.68681e-06	1.68823e-05	1.87435e-05	1.81515e-05	1.73414e-05
PC(14:0/14:0)	0.00190961	0.00198599	0.00214521	0.00193016	0.000413331	0.000388578	0.000420322	0.000424756
PC(18:0/18:0)	0.000626172	0.000597125	0.000535929	0.000552531	0.000317564	0.000303762	0.000306577	0.000356025
Isatin	6.20877e-06	9.1282e-06	2.70015e-09	6.89663e-06	9.44525e-06	1.59471e-05	8.99859e-06	1.03248e-05
Adenine	2.0206e-05	1.85146e-05	2.73476e-05	2.36246e-05	3.04071e-05	3.11602e-05	2.46468e-05	2.88574e-05
Phenylpyruvic acid	5.59558e-05	5.55002e-05	5.35573e-05	2.50953e-09	3.40341e-05	5.28725e-05	2.23376e-09	3.91322e-05
Dihydroxyacetone	8.25984e-05	8.26084e-05	7.61697e-05	0.000112729	8.87703e-05	5.22395e-05	7.96178e-05	6.56696e-05
N6-Acetyllysine	3.38467e-06	3.65871e-06	5.03421e-06	3.75171e-06	5.61154e-06	9.28006e-06	9.85245e-06	5.78758e-06
3-Ureidopropionic acid	1.3217e-05	1.39597e-05	1.6821e-05	1.34689e-05	1.3954e-05	2.45522e-09	1.53633e-05	1.19335e-05
Propranolol	7.64347e-05	6.89799e-05	7.67305e-05	6.54449e-05	5.77149e-05	6.92449e-05	8.47168e-05	5.99434e-05
PC(P-18:0/18:1(9Z))	0.000626172	0.000597125	0.000535929	0.000552531	0.000317564	0.000303762	0.000306577	0.000356025
5-Methylcytosine	1.09317e-05	1.10153e-05	1.13398e-05	9.60304e-06	1.26588e-05	1.50146e-05	1.26057e-05	1.36457e-05
3-Hydroxy-4-aminopyridine	0.000368294	0.000483519	0.000271509	0.000371203	0.000301591	0.000306514	0.000304186	0.000331785
LPC(18:0/0:0)	0.000750153	0.000607725	0.000740021	0.000696778	0.00075972	1.91425e-09	1.85454e-09	0.000837521
3-Methyl-1H-pyrazole-4-carbaldehyde	0.00011614	0.000251681	0.000175947	0.000189801	7.35171e-05	8.69386e-05	0.000129748	0.00019653
Stearamide	5.13395e-05	5.12551e-05	5.05351e-05	5.13192e-05	6.84616e-05	7.46754e-05	7.39354e-05	7.41515e-05
1,5-Anhydroglucitol	1.72986e-06	1.91061e-06	2.37506e-06	1.7707e-06	2.64886e-05	3.51179e-05	2.72417e-05	2.37521e-05
LPG(18:1(9Z))	0.000641878	0.000522586	0.000694137	0.00062075	0.000379303	0.000368332	0.000325017	0.000361361
Phthalic acid	5.59536e-05	5.55113e-05	6.28672e-05	5.68311e-05	4.93944e-05	5.92058e-05	4.66325e-05	5.07683e-05
Citric acid	0.000320079	0.000367724	0.000385794	0.00029716	0.000103051	0.000163533	0.000176901	9.54864e-05
N-Acetyl-beta-alanine	2.03771e-05	1.87056e-05	2.39765e-05	2.02629e-05	1.80981e-05	2.29862e-05	1.8819e-05	1.72643e-05
Methyl 5-hydroxypyridine-2-carboxylate	3.24793e-05	1.58998e-05	3.83169e-05	2.01864e-05	1.89082e-05	1.43481e-05	2.49939e-05	1.91339e-05
Sulfatide(d18:1/17:0)	7.60208e-05	3.67496e-05	4.80016e-05	5.77931e-05	5.39551e-05	6.18553e-05	4.43455e-05	5.56587e-05
PE(P-18:0/18:1(9Z))	0.000418064	0.0003349	0.000367199	0.000430115	0.00023047	0.000251263	0.000186703	0.000259359
3-Aminosalicylic acid	3.24793e-05	1.58998e-05	3.83169e-05	2.01864e-05	1.89082e-05	1.43481e-05	2.49939e-05	1.91339e-05
Azetidine-2-carboxylic acid	2.45521e-05	2.08368e-05	1.64447e-05	2.05368e-05	1.70968e-05	1.70848e-05	1.94897e-05	1.75461e-05
gamma-Glutamyllysine	5.67245e-06	5.18211e-06	5.25701e-06	5.87961e-06	9.34548e-06	9.88401e-06	1.00049e-05	2.15863e-09
PC(18:0/18:1(9Z))	4.70391e-05	1.94287e-09	5.77907e-05	1.81556e-09	8.87718e-05	5.15373e-05	7.09444e-05	6.13981e-05
PE(18:0/18:2)	0.00222324	0.00229514	0.00306564	0.00206726	0.00252845	0.00234065	0.00291799	0.00310221
N5-acetyl-l-ornithine	6.3905e-06	7.30873e-06	8.87745e-06	9.11341e-06	1.73696e-05	2.75812e-05	3.36609e-05	1.57633e-05
N-Acetylglutamic acid	1.98175e-05	2.016e-05	2.29269e-05	1.93934e-05	3.09185e-05	3.61869e-05	3.20612e-05	2.91202e-05
o-Tyrosine	5.66712e-06	5.55546e-06	5.74406e-06	5.92009e-06	3.8196e-06	4.20732e-06	4.35914e-06	4.5744e-06
Isocitric acid	0.000320079	0.000367724	0.000385794	0.00029716	0.000103051	0.000163533	0.000176901	9.54864e-05
1,7-Dimethylxanthine	1.12997e-05	6.62103e-06	2.45505e-06	9.22578e-06	7.53461e-05	7.76924e-05	7.44819e-05	7.07837e-05
Theophylline	1.12997e-05	6.62103e-06	2.45505e-06	9.22578e-06	7.53461e-05	7.76924e-05	7.44819e-05	7.07837e-05
2-Aminonicotinic acid	4.87219e-05	4.96077e-05	4.47706e-05	3.52579e-05	3.61173e-05	3.84506e-05	3.55191e-05	3.70042e-05
Theobromine	1.12997e-05	6.62103e-06	2.45505e-06	9.22578e-06	7.53461e-05	7.76924e-05	7.44819e-05	7.07837e-05
Metoprolol acid	6.60632e-06	6.44871e-06	6.49799e-06	7.08257e-06	1.9904e-06	2.22302e-06	2.00579e-06	2.21683e-06
3'-​O-​Acetylhamaudol	4.65965e-05	4.60245e-05	4.79509e-05	4.48123e-05	3.10703e-05	3.41507e-05	3.26096e-05	2.86447e-05
Adenosine 3',5'-cyclic phosphate (cAMP)	5.24456e-06	5.25487e-06	5.51512e-06	4.14255e-06	7.18872e-06	8.26781e-06	6.4838e-06	7.89977e-06
PC(32:1)	2.4981e-05	2.55104e-05	5.05579e-05	3.34926e-05	2.13675e-05	2.70526e-05	2.18143e-05	4.70852e-05
PC(P-34:0)	0.000548054	0.000522462	0.000867755	8.00925e-05	0.000309649	0.000259087	0.000373763	2.52174e-05
PC(34:2)	8.93153e-05	7.71131e-05	0.000104612	5.6874e-05	6.26218e-05	9.10432e-05	0.000125363	0.000117367
Tetraethylammonium cation	1.53105e-05	1.39564e-05	1.31133e-05	1.33886e-05	1.84587e-09	1.36902e-05	1.35847e-05	1.50628e-05
6-Acetylcodeine	4.43836e-05	4.57174e-05	4.54087e-05	4.79068e-05	1.88522e-05	2.07938e-05	4.57892e-05	1.84117e-05
Isopongaflavone	6.13798e-05	6.41002e-05	6.48978e-05	6.41751e-05	4.62205e-05	5.44421e-05	5.89251e-05	4.43352e-05
1-(4-Hydroxyphenyl)-2-methylaminoethanone	0.00104741	0.00104899	0.00115942	0.00108328	0.000715515	0.00086011	0.000824907	0.000660568
7-Bromo-4H,5H-pyrrolo[1,2-a]quinoxalin-4-one	0.000122374	0.000126462	0.000113082	0.000121631	0.000112737	1.91425e-09	0.000103386	0.000132261
Phe-Ser	2.38786e-06	2.43173e-06	2.82639e-06	2.49599e-06	4.61953e-06	5.78819e-06	7.4867e-06	5.19762e-06
Phe-Gly	1.51874e-05	1.72286e-05	1.59218e-05	1.866e-05	4.33897e-05	5.2291e-05	6.95916e-05	4.32095e-05
Ile-Thr	1.83588e-06	1.86594e-06	1.95817e-06	2.06318e-06	4.2503e-06	6.03008e-06	1.85454e-09	4.99195e-06
Glycerophospho-N-palmitoylethanolamine	5.89949e-05	5.13241e-05	5.90938e-05	5.32265e-05	6.84881e-05	6.75506e-05	7.29278e-05	6.04431e-05
1-Oleoyl-2-palmitoyl-sn-glycero-3-phosphocholine	0.000439334	0.000440899	0.000499584	0.000520815	1.84587e-09	0.000382718	0.000316178	0.000292655
9-Hydroxynonanoic acid	2.42566e-05	2.16869e-05	2.66863e-05	1.95214e-05	3.10973e-05	2.15379e-05	2.60919e-05	4.11812e-05
2-Docosahexaenoyl-1-palmitoyl-sn-glycero-3-phosphoethanolamine	7.89839e-05	7.20692e-05	7.19483e-05	6.77694e-05	8.96835e-05	0.000134135	0.000148222	0.000115898
14-Hydroxymyristic acid	4.02347e-05	3.49573e-05	4.33279e-05	3.67595e-05	2.40717e-05	2.93576e-05	2.40494e-05	2.20082e-05
13,15-Dihydroxy-9-methyl-10-oxabicyclo[10.4.0]hexadeca-1(12),13,15-trien-11-one	0.000143476	0.000141352	0.000150387	0.000143615	0.000139778	0.000164605	0.000144007	0.000143074
2,6-Di-tert-butylphenol	6.09157e-05	6.80469e-05	6.51908e-05	4.73344e-05	3.11677e-05	3.73605e-05	4.23959e-05	4.14808e-05
a-Santal-10-en-12-oic acid	4.99837e-05	6.13133e-05	5.12081e-05	4.21864e-05	2.71094e-05	4.28285e-05	3.35792e-05	2.20916e-05
Trifluoroacetic acid	1.66457e-05	1.42583e-05	2.70015e-09	2.30033e-05	1.04605e-05	1.34274e-05	1.25322e-05	1.55576e-05
Alpinetin	3.08689e-05	3.24309e-05	1.80343e-09	3.31568e-05	3.1019e-05	3.38966e-05	3.37172e-05	3.21673e-05
PE(19:1)	9.14837e-05	7.91373e-05	0.000139669	0.000121989	3.53907e-05	3.66703e-05	3.79128e-05	3.1813e-05
Pyrogallol	1.25227e-05	1.26942e-05	1.19732e-05	1.35977e-05	5.32166e-06	4.39927e-06	3.82151e-06	5.2544e-06
1-Methyl-4-piperidinecarboxylic acid	1.37739e-05	1.41199e-05	1.4271e-05	1.22576e-05	4.32019e-06	5.19637e-06	4.91982e-06	5.26487e-06
6-tert-Butyl-2H-1,2,4-triazine-3,5-dione	7.79389e-06	1.94287e-09	6.64926e-06	8.61364e-06	1.2718e-05	1.04992e-05	1.70818e-05	2.60769e-05
Dimethenamid ethanesulfonic acid	1.36715e-05	1.36558e-05	1.98796e-05	1.59843e-05	1.98995e-05	2.7817e-05	2.131e-05	2.19401e-05
3-Piperidone	1.86353e-05	1.89532e-05	1.79357e-05	1.81556e-09	1.75897e-05	1.80246e-05	1.79886e-05	2.15863e-09
2-Dimethylamino-6-hydroxypurine	1.26193e-05	1.05234e-05	1.20027e-05	1.46962e-05	1.28124e-05	8.58499e-06	5.1027e-06	4.60971e-06
His-Glu	1.02061e-05	8.3422e-06	8.28804e-06	1.01391e-05	1.76788e-05	1.97861e-05	2.19864e-05	1.59352e-05
Pro-Asp	9.22929e-06	8.79219e-06	9.46746e-06	1.03457e-05	1.08164e-05	9.76759e-06	1.85454e-09	8.79493e-06
Pro-Glu	4.05212e-05	3.93621e-05	4.02641e-05	4.38584e-05	4.85653e-05	5.46016e-05	5.81097e-05	4.97212e-05
L-3-Aminoisobutyric acid	1.77488e-05	1.75671e-05	2.54793e-05	1.6459e-05	1.84587e-09	1.00436e-05	1.04926e-05	2.15863e-09
Spironolactone	1.24353e-05	1.23573e-05	1.30236e-05	1.26552e-05	9.37875e-06	1.01065e-05	9.8428e-06	9.80672e-06
2-(2,6-Dimethylmorpholin-4-yl)ethanol	0.000248379	0.000256596	0.000253186	0.000251678	0.000124366	0.000134961	0.000129437	0.000133499
N-(4-Hydroxy-3-methylphenyl)acetamide	6.59396e-06	6.73703e-06	6.04409e-06	6.69712e-06	5.3737e-06	5.22541e-06	6.26846e-06	6.19121e-06
2-Amino-5,5,5-trifluoropentanoic acid	2.07722e-05	1.8045e-05	2.29491e-05	2.22308e-05	1.34769e-05	1.56506e-05	1.42795e-05	1.35204e-05
Pro-Ser	7.47857e-07	1.04196e-06	7.6874e-07	1.03032e-06	4.21256e-06	6.88396e-06	9.62733e-06	4.74803e-06
Ile-Glu	4.49417e-06	4.42087e-06	4.2668e-06	4.54339e-06	4.82762e-06	5.03171e-06	1.85454e-09	4.6563e-06
Ile-Asp	1.56153e-05	1.52453e-05	1.3585e-05	1.59604e-05	2.08593e-05	2.1046e-05	2.7351e-05	1.78336e-05
[(Aminocarbonyl)(methyl)amino]acetic acid	0.000132204	0.000138313	0.000136098	0.000135024	5.82997e-06	6.28549e-06	6.86987e-06	6.02331e-06
3-Methylpiperidin-2-one	1.88998e-09	6.9116e-06	6.35785e-06	6.52798e-06	5.87035e-06	5.71609e-06	5.71248e-06	6.60403e-06
Methyl 4-(trifluoromethyl)benzoylacetate	1.29763e-05	1.32884e-05	1.44962e-05	1.37223e-05	1.60244e-05	1.67502e-05	1.54912e-05	1.73367e-05
Pro-Thr	9.63086e-07	1.12604e-06	6.78431e-07	1.02826e-06	2.93088e-06	3.14577e-06	3.25473e-06	2.85804e-06
Thr-Gly	3.70608e-06	4.16057e-06	3.90388e-06	3.81418e-06	8.53247e-06	1.00586e-05	1.18711e-05	8.71638e-06
Pimonidazole	2.89073e-06	2.10126e-06	5.93974e-06	4.15416e-06	5.28581e-06	2.63252e-06	1.85454e-09	5.19701e-06
Leu-His	5.73872e-06	1.79039e-06	2.40355e-06	8.58718e-06	2.19173e-06	5.77675e-06	6.06704e-06	2.92136e-06
1-(2-Methoxyethyl)piperazine	1.31774e-06	4.37123e-07	2.03558e-07	1.58973e-06	7.93165e-06	8.7572e-06	8.20282e-06	9.33275e-06
1-Amino-1-cyclobutanecarboxylic acid	0.000323478	0.000308461	0.000347084	0.00032475	0.000258405	0.000285925	0.00026764	2.45943e-09
Piperolactam_C	8.61331e-06	8.61305e-06	9.43659e-06	9.12359e-06	7.38023e-06	8.00764e-06	8.74261e-06	7.03372e-06
N-Methylbenzamide	1.00497e-05	1.01945e-05	6.41641e-06	1.14628e-05	8.62877e-06	7.90232e-06	8.00576e-06	7.84421e-06
Coumestrol	3.84976e-06	4.34165e-06	4.4627e-06	4.06141e-06	3.68102e-06	4.46287e-06	3.41112e-06	2.15863e-09
2-Phenylbenzo[d]imidazo[2,1-b]thiazole	7.21776e-07	4.59709e-07	9.40808e-07	5.86933e-07	2.65465e-07	2.78486e-07	2.55374e-07	5.0358e-07
Val-Gly	6.74276e-06	7.30349e-06	7.6181e-06	9.67471e-06	2.03989e-05	2.66243e-05	3.97466e-05	2.15387e-05
1-Isopropyl-1H-benzimidazole-5-carboxylic acid	0.000186802	0.000195666	0.0002012	0.000201078	9.93087e-05	0.000118807	0.000117406	8.89652e-05
2-Hydroxy-6-methylquinoline-3-carbaldehyde	0.00015379	0.00015546	0.000129881	0.000176213	9.86384e-05	0.000109722	0.000115917	9.89223e-05
Trioxsalen	7.83016e-06	7.42548e-06	7.29554e-06	7.16725e-06	7.61568e-06	7.58373e-06	7.82591e-06	2.15863e-09
3-Heptanone, 1,7-bis(3,4-dihydroxyphenyl)-6-methoxy-	2.59811e-05	2.55104e-05	2.72282e-05	2.50953e-09	1.82507e-05	2.29331e-05	2.27287e-05	2.45943e-09
Ile-Ser	6.24887e-06	5.66578e-06	6.19874e-06	5.99622e-06	1.20125e-05	1.58819e-05	1.85454e-09	1.32632e-05
Isocytosine	2.65028e-05	3.35752e-05	3.1635e-05	2.92393e-05	3.64121e-05	4.49499e-05	2.89934e-05	2.15863e-09
Ala-Ile	1.66854e-06	1.56548e-06	2.08415e-06	1.95268e-06	3.41486e-06	4.95238e-06	2.23376e-09	3.31275e-06
4-(2-Methyl-1H-imidazol-1-yl)aniline	5.95441e-06	5.97048e-06	7.53981e-06	5.45143e-06	3.84685e-06	4.76313e-06	3.71929e-06	4.31788e-06
1-(2-Hydroxyethyl)pyrazole	7.48177e-05	1.94287e-09	9.44197e-05	6.4127e-05	2.71325e-05	0.000102916	7.23753e-05	7.57232e-05
1-O-Octadecyl-sn-glyceryl-3-phosphorylcholine	9.94003e-05	8.58829e-05	0.000104505	9.41912e-05	0.00011134	0.000145674	1.85454e-09	0.000128671
Muramic acid	1.18712e-05	1.53915e-05	1.67239e-05	1.26953e-05	3.21772e-05	4.36729e-05	3.99056e-05	2.44598e-05
Roflumilast	3.85236e-05	3.91216e-05	3.82622e-05	3.28218e-05	4.57709e-06	4.45175e-06	3.51186e-06	4.42982e-06
5-(2-Chlorophenyl)-4-pyrimidinamine	3.03463e-05	3.2548e-05	4.95797e-05	4.5553e-05	8.83837e-06	1.13295e-05	7.06569e-06	1.55948e-05
5-Amino-1-(3-chloro-4-methylphenyl)-1H-pyrazole-4-carbonitrile	3.20643e-05	2.80794e-05	3.23064e-05	3.67295e-05	7.38977e-06	8.188e-06	1.35337e-05	1.26654e-05
4-Phenyl-2,4-dihydro-3H-1,2,4-triazol-3-one	7.29079e-05	0.000101205	9.0049e-05	6.595e-05	5.9008e-05	7.902e-05	5.81193e-05	8.71236e-05
N-Methyl-N-(methylsulfonyl)glycine	9.36501e-05	9.1417e-05	0.000111164	9.61432e-05	6.87914e-05	7.83701e-05	2.23376e-09	0.00011293
3,3-Dimethyl-2-oxobutanoic acid	0.000259965	0.000212889	0.000260607	0.000248311	0.000197324	0.000227828	0.000205608	0.000214799
12-Hydroxydodecanoic acid	2.80193e-05	2.35009e-05	2.84402e-05	2.23902e-05	1.91034e-05	2.16946e-05	2.04684e-05	1.97069e-05
4-Thiazolidinecarboxylic acid, 2-undecyl-, (4R)-	6.14921e-05	5.66582e-05	6.354e-05	5.65315e-05	4.48291e-05	5.36526e-05	2.23376e-09	2.45943e-09
cis-4,10,13,16-Docosatetraenoic acid	0.000651897	0.000706908	0.000563395	0.000623278	0.00321576	0.0037517	0.00407118	0.00322928
Dodeca-2(E),4(E)-dienoic acid	0.000143138	8.97666e-05	8.1682e-05	0.000105476	9.76424e-05	0.000110412	9.77918e-05	9.32281e-05
Laurylsulfuric acid	0.000339145	0.000674063	0.000380659	0.000467121	0.000475297	0.000338662	0.000396057	0.000323232
Xanthohumol	0.000152749	0.000126884	2.54124e-08	4.9701e-05	0.000147193	5.37564e-05	0.000144069	0.000175987
Salicin	0.000118255	9.17104e-05	7.07265e-05	1.81556e-09	7.94758e-05	5.77556e-05	7.49458e-05	7.3147e-05
N-Methylvaline	3.22202e-05	2.98853e-05	2.31938e-05	3.53341e-05	3.07358e-05	2.15324e-05	1.85454e-09	3.24704e-05
HEPES	3.82868e-06	3.94469e-06	3.77423e-06	4.0043e-06	0.000129258	0.000134071	0.000130387	0.000124782
13,14-Dihydro-15-keto-PGE2	2.59862e-06	3.91358e-06	2.07223e-06	3.32127e-07	4.41525e-07	9.32138e-07	1.85738e-06	4.12146e-07
Penicillin G	5.76816e-05	6.20276e-05	6.07227e-05	6.95111e-05	0.000104449	0.000109188	0.000102647	9.82536e-05
HEPTANOIC ACID	2.08961e-05	2.42185e-05	2.24028e-05	2.04696e-05	2.26012e-05	2.22159e-05	2.02589e-05	1.92148e-05
LPI(18:0)	1.13326e-05	9.39628e-06	1.14301e-05	9.40128e-06	3.68535e-06	5.07329e-06	5.77795e-06	4.76544e-06
LPS(18:0)	7.59652e-06	6.72111e-06	6.99555e-06	7.85706e-06	7.10591e-06	8.72283e-06	7.94088e-06	9.294e-06
PC(P-19:0)	3.29509e-05	3.52371e-05	3.2555e-05	3.20077e-05	3.26669e-05	1.91425e-09	1.85454e-09	3.79336e-05
Linoleoylcarnitine (Car(18:2))	5.22161e-05	7.45405e-05	8.20454e-05	8.30304e-05	7.31653e-05	8.32913e-05	4.82332e-05	0.000106607
Eicoseneoylcarnitine (Car(20:1))	0.000262378	0.000319447	0.000297964	1.81556e-09	0.00027012	0.000307677	0.000286274	0.000278194
PC(31:0)	3.77228e-05	3.36712e-05	3.28126e-05	3.9214e-05	1.82643e-05	4.26556e-05	1.85454e-09	6.65542e-05
PC(P-32:0)	6.07224e-05	0.000177944	8.24196e-05	6.30775e-05	3.48907e-05	0.000315653	3.15233e-05	2.15863e-09
CDP-Ethanolamine	8.96366e-06	8.38999e-06	9.28125e-06	9.78505e-06	2.97132e-05	2.73608e-05	2.15537e-05	3.47702e-05
17-ODYA	0.000111832	0.000111999	0.000103043	5.25982e-05	3.79747e-05	2.45522e-09	3.99921e-05	9.84831e-05
Timonacic	3.96309e-06	6.45111e-06	9.0939e-06	6.59295e-06	4.07431e-06	6.47444e-06	6.48831e-06	2.41129e-06
PS(18:1/18:1)	0.000211359	0.000163502	0.000174582	0.000182923	0.000142089	0.000133061	0.000123413	0.000143345
PC(36:3)	2.53101e-05	2.22472e-05	2.74512e-05	2.62574e-05	1.84587e-09	2.79542e-05	2.97864e-05	3.00862e-05
PC(38:4)	0.000155512	0.00018959	0.000150076	0.000127672	0.000281883	0.000296064	0.000276572	0.000333183
1-Isobutyl-1H-pyrazol-5-ylamine	1.37968e-05	1.3172e-05	1.80343e-09	1.35256e-05	1.36833e-05	1.36724e-05	1.35789e-05	1.53857e-05
(R)-Aminocarnitine	0.000134356	0.000137683	0.000138327	0.000116894	4.08339e-05	5.09383e-05	4.98897e-05	5.11734e-05
.beta.-Homoproline	6.07828e-05	6.78998e-05	5.17893e-05	5.51616e-05	5.91031e-05	7.24725e-05	7.14512e-05	7.01034e-05
Pyridine-2,4-diamine	6.179e-05	7.23034e-05	6.70754e-05	4.86906e-05	1.57943e-05	9.47282e-05	3.99546e-05	2.15694e-05
trans-Epoxysuccinyl-L-leucylamido(4-guanidino)butane	1.22655e-06	1.11552e-06	9.98028e-07	8.26859e-07	2.4448e-06	3.03195e-06	1.85454e-09	2.28479e-06
4-[4-(2,3-Dihydro-1,4-benzodioxin-6-yl)-5-(2-pyridinyl)1H-imidazol-2-yl]benzamide	0.000523739	0.000532284	0.000520209	0.000537995	0.000510336	0.000565477	0.000474966	0.000619508
Asp-Arg	1.63288e-05	1.64113e-05	1.40981e-05	1.55863e-05	2.69578e-05	3.01621e-05	3.45751e-05	2.97149e-05
N-Acetylglucosaminylasparagine	7.73801e-06	7.68059e-06	8.03526e-06	8.28946e-06	6.64948e-06	6.93197e-06	6.92645e-06	6.98373e-06
Asn-Arg	2.46417e-06	2.50805e-06	2.8504e-06	2.15704e-06	5.43159e-06	7.48226e-06	1.00158e-05	7.36916e-06
5,5-Dimethylimidazolidine-2,4-dione	1.33345e-05	5.10932e-05	2.10419e-05	4.89827e-05	3.45567e-05	3.56365e-05	3.52049e-05	1.97726e-05
N-Nitroso-N-methyl-3-aminopropionic acid	5.39968e-05	6.24785e-05	7.57828e-05	6.14028e-05	5.26297e-05	6.87584e-05	5.77628e-05	4.5848e-05
L-Isoserine	0.000149564	0.000150689	0.000188575	0.000150405	0.000120605	0.000164652	0.000129121	0.000126568
Pentylenetetrazole	1.15557e-05	1.33281e-05	1.14588e-05	1.02361e-05	5.54273e-06	6.68759e-06	6.48315e-06	1.66056e-05
3-Amino-4,4,4-trifluorobutanoic acid	8.69933e-05	7.91679e-05	9.73341e-05	9.79002e-05	6.25087e-05	7.16801e-05	6.05142e-05	5.36544e-05
1,3-Dimethyl-1H-pyrazolo[3,4-b]pyridin-5-ylamine	1.13065e-05	6.37481e-06	8.23164e-07	1.05689e-05	5.68579e-06	1.44518e-05	8.51953e-06	6.83364e-06
5-(2-Hydroxyethyl)-4-methylthiazole	9.91027e-06	1.94287e-09	9.46287e-06	1.36716e-05	9.22712e-06	1.08429e-05	1.02436e-05	1.02502e-05
Ser-Gln	1.11429e-06	1.27723e-06	1.10153e-06	1.18647e-06	2.61425e-06	2.89073e-06	4.69346e-06	2.73666e-06
Ser-Gly	2.45792e-06	2.70454e-06	2.30339e-06	2.51492e-06	5.81638e-06	6.3137e-06	7.63937e-06	5.81875e-06
3-(1-Methyl-1H-pyrazol-5-yl)propanoic acid	1.06686e-05	1.047e-05	1.49677e-05	1.05709e-05	4.83419e-06	1.07744e-05	7.41975e-06	6.88283e-06
Thr-Thr	9.37179e-07	1.05233e-06	1.64135e-06	1.21252e-06	2.60555e-06	4.7891e-06	5.68138e-06	2.56915e-06
4-Methyl-2-phenyl-1,3-thiazole-5-carboxylic acid	7.54687e-06	7.50744e-06	7.02909e-06	7.17448e-06	6.95911e-06	7.33412e-06	7.06167e-06	2.15863e-09
3-(2-Chlorophenyl)-1H-pyrazol-5-amine	1.24817e-05	1.1569e-05	1.10596e-05	1.28284e-05	1.97283e-06	2.06547e-06	1.64519e-06	2.87113e-06
3-Aminonaphthalene-2-carboxylic acid	1.22091e-05	1.41224e-05	1.36642e-05	1.60076e-05	9.05328e-06	9.30921e-06	1.05203e-05	8.02571e-06
(1Z)-1-(3-Ethyl-5-hydroxy-1,3-benzothiazol-2-ylidene)acetone	5.10296e-05	5.05176e-05	4.87019e-05	4.95318e-05	3.33881e-05	3.44448e-05	3.48874e-05	3.81433e-05
7H-[1,2,4]Triazolo[4,3-b][1,2,4]triazole-3,7-diamine	0.000122228	0.00012185	0.000122901	0.000128311	5.73267e-05	7.08506e-05	6.6052e-05	6.40033e-05
Gly-Ile	1.25514e-05	1.46297e-05	1.72882e-05	1.51462e-05	2.46427e-05	3.4144e-05	3.9392e-05	2.15628e-05
3-Piperidin-4-ylpropanoic acid	7.29431e-05	7.44957e-05	7.80625e-05	7.76667e-05	2.8746e-05	3.12267e-05	2.96748e-05	3.17731e-05
5-(Trifluoromethyl)isoindoline	2.02157e-06	1.97451e-06	2.20517e-06	2.0416e-06	7.96655e-07	1.40673e-06	1.01076e-06	9.27675e-07
3-Hydroxyhexadecanoylcarnitine	0.000119214	0.000106184	0.000167322	0.000119037	2.2549e-05	2.41483e-05	2.28605e-05	1.98483e-05
3,5,9-Trioxa-4-phosphatetracosan-1-aminium, 7-(acetyloxy)-24-carboxy-4-hydroxy-N,N,N-trimethyl-, inner salt, 4-oxide, (R)-	5.30773e-05	3.60395e-05	5.09211e-05	3.32527e-05	3.15283e-05	6.76972e-05	2.23376e-09	3.35267e-05
N-Oleoyl-D-erythro-sphingosylphosphorylcholine	0.000178325	0.000172055	0.000203704	0.000183021	0.000447707	0.000485996	0.000420439	0.000570253
N-Nervonoyl-D-erythro-sphingosylphosphorylcholine	0.00132706	0.00129319	0.00103637	0.00124431	0.00131905	0.00145976	0.00121645	0.00165258
Pterine	9.01877e-06	1.00174e-05	8.16348e-06	9.73392e-06	2.84882e-05	3.02976e-05	3.33107e-05	2.26562e-05
6-methyltetrahydropterin	4.53322e-05	4.40574e-05	3.97043e-05	3.74879e-05	4.06793e-05	4.46705e-05	4.0721e-05	4.3674e-05
Maleic hydrazide	0.000665582	0.000645623	0.000661756	0.000628525	0.000467449	0.000530203	0.000595796	0.000500525
5-Methylisoxazol-3-amine	1.69151e-05	1.77486e-05	1.53426e-05	1.7282e-05	5.32912e-05	5.88593e-05	0.000115078	0.000110946
1,2-Dipalmitoleoyl-sn-glycero-3-phosphocholine	0.00248365	0.00207783	0.00244543	0.00221239	0.00227994	0.00219791	0.00267416	0.00213716
1-O-Hexadecyl-2-O-(5Z,8Z,11Z,14Z,17Z-eicosapentaenoyl)-sn-glyceryl-3-phosphorylcholine	0.000779301	0.000816935	0.00078618	0.00079206	0.00263779	0.00189175	0.00178451	0.00194681
1-O-Hexadecyl-2-O-(4Z,7Z,10Z,13Z,16Z,19Z-docosahexaenoyl)-sn-glyceryl-3-phosphorylcholine	0.000667652	0.000675258	0.000650596	0.000675958	0.00120125	0.00136996	0.00127944	0.00133264
1-(1Z-Octadecenyl)-2-(4Z,7Z,10Z,13Z,16Z,19Z-docosahexaenoyl)-sn-glycero-3-phosphocholine	0.000163983	0.000164383	0.000155583	0.000166273	0.00018197	0.000208322	0.000190346	0.000213416
1-Dodecyl-2-pyrrolidinone	0.000129648	0.0001321	0.00014371	0.000136606	9.36538e-05	9.4976e-05	0.000103274	9.02353e-05
Phthalic anhydride	5.19833e-06	1.94287e-09	4.49073e-06	5.07421e-06	7.09941e-06	7.06983e-06	5.2888e-06	6.64706e-06
Dodemorph	0.0025493	0.00261272	0.00289067	0.00265389	0.00238747	0.00252294	0.00262933	0.00259362
7,7-Dimethyl-(5Z,8Z)-eicosadienoic acid	0.000284531	0.000292171	0.00025717	0.000269195	0.000291299	0.000323477	2.23376e-09	0.000300634
4-Methylacetophenone	3.70302e-05	4.81326e-05	4.21299e-05	5.02646e-05	4.855e-05	3.9802e-05	4.83508e-05	2.15863e-09
5beta-Pregnane-3alpha,17alpha,20alpha-triol	5.12993e-06	7.66845e-06	3.75412e-06	2.16537e-06	7.24782e-06	5.20434e-06	4.86677e-06	1.05586e-05
Pentalenic acid	1.34934e-05	1.13458e-05	1.50901e-05	1.28743e-05	1.19597e-05	1.35509e-05	2.23376e-09	1.34158e-05
Lacto-N-triaose	9.79137e-06	9.82523e-06	9.60873e-06	1.07277e-05	1.45106e-05	1.5719e-05	1.50011e-05	1.45929e-05
Piperidine	0.000303819	0.000435842	0.000430147	0.000327617	0.000404069	0.000439052	0.000301282	0.000276883
1,5-Naphthalenediamine	3.44765e-05	3.32766e-05	2.38899e-05	3.81459e-05	2.73561e-05	2.58185e-05	2.80303e-05	2.97853e-05
LPC(O-18:1)	0.000185878	0.000164992	0.000187739	0.000181898	0.000285561	0.000410874	0.000474079	0.000332247
LPE(P-16:0)	0.000757799	0.000763007	0.000750831	0.000762881	0.000692812	0.00094516	1.85454e-09	0.00086686
PE(P-36:4)	4.04109e-05	2.66228e-05	3.36361e-05	0.000156355	4.54185e-05	0.000610966	0.000210303	0.000799076
Sph(d18:2)	0.000391068	0.00041451	0.00043478	0.000425004	0.00034616	0.000381057	0.000439747	0.00035252
(S)-3,4-Dihydroxybutyric acid (lithium hydrate)	2.07325e-05	2.98903e-05	2.91205e-05	1.89406e-05	9.97017e-06	1.98862e-05	1.75673e-05	2.45943e-09
Lactaldehyde	8.79345e-06	1.05482e-05	1.01172e-05	2.50953e-09	7.52311e-06	2.45522e-09	7.41381e-06	8.14848e-06
PC(34:3)	9.16508e-05	9.03991e-05	0.000107224	8.9109e-05	0.000150463	0.000146221	0.000153706	0.000174998
PC(38:5)	3.26384e-05	2.31283e-05	2.39399e-05	2.86819e-05	4.08588e-05	1.91425e-09	6.81879e-05	8.15645e-05
N-Methylpropionamide	1.19438e-05	1.29867e-05	1.11166e-05	1.20647e-05	1.84587e-09	1.101e-05	1.18737e-05	1.2956e-05
2,3-Bis(4-methoxyphenyl)quinoxaline	3.97561e-05	3.75222e-05	3.85712e-07	3.18269e-05	1.93968e-05	2.13377e-05	1.84129e-05	4.11515e-05
Gly-Pro-Arg	1.90383e-05	2.04704e-05	2.04424e-05	1.78074e-05	9.70659e-06	1.23102e-05	1.17661e-05	1.08234e-05
Arg-Gln	8.5631e-06	1.34883e-05	1.30353e-05	1.03149e-05	1.25758e-05	1.99894e-05	1.85454e-09	1.67583e-05
7-Hydroxy-4-(trifluoromethyl)coumarin	4.96611e-05	4.4809e-05	4.94705e-05	6.22163e-05	2.69788e-05	2.63554e-05	2.86108e-05	3.04593e-05
Arg-Ser	8.34128e-06	1.34354e-05	7.39118e-06	6.31179e-06	1.2054e-05	1.78834e-05	1.87034e-05	1.51907e-05
Lys-Ala	1.13313e-05	1.17471e-05	1.21924e-05	1.11339e-05	1.97978e-05	2.84046e-05	3.39809e-05	2.59537e-05
N-Cyclohexyl-N-methyl-6-sulfanyl-3-pyridinesulfonamide	2.22664e-05	2.07566e-05	2.40143e-05	2.22584e-05	2.0928e-05	2.26759e-05	2.09797e-05	1.93621e-05
Arg-Thr	9.24823e-06	9.73061e-06	1.83878e-05	8.3632e-06	1.72751e-05	2.39776e-05	2.57557e-05	2.07746e-05
3-{[4-(Trifluoromethyl)phenyl]amino}cyclohex-2-en-1-one	4.73349e-05	4.49768e-05	5.19344e-05	4.46949e-05	2.99515e-05	3.06802e-05	3.0656e-05	3.18824e-05
(3-Carboxypropyl)trimethylammonium cation	0.000411292	0.00043162	0.000440539	0.000430519	0.000127868	0.000143157	0.000142205	0.000135233
1,3-Oxazinan-2-imine	2.36964e-05	2.61816e-05	2.49116e-05	2.39569e-05	1.86082e-05	2.15712e-05	2.06999e-05	2.14027e-05
Asp-Ile	8.11492e-06	7.92838e-06	8.77631e-06	7.89244e-06	9.24256e-06	1.11007e-05	1.16043e-05	7.49374e-06
L-Norvaline	0.00013234	0.000146152	0.000131633	0.000133848	0.000126925	0.000147411	0.000133295	0.000146639
Gly-Thr	3.38383e-06	3.66956e-06	4.17568e-06	3.60119e-06	6.73978e-06	8.94271e-06	9.40126e-06	6.06144e-06
Thiomorpholine_3-carboxylate	1.48214e-05	1.68067e-05	1.60052e-05	1.69094e-05	1.51613e-05	1.76543e-05	1.89673e-05	1.61898e-05
Pro-Val	3.72467e-06	4.03665e-06	4.41367e-06	4.56324e-06	1.04641e-05	1.24831e-05	1.52721e-05	1.11976e-05
Demoxepam	1.49434e-06	1.4467e-06	1.45066e-06	1.64974e-06	2.48972e-05	2.45551e-05	2.32321e-05	2.70559e-05
DL-2-Methylglutamic acid	1.42823e-05	1.67192e-05	2.05445e-05	1.44388e-05	1.11469e-05	1.80866e-05	1.38382e-05	1.05435e-05
Phthalimide	9.5937e-05	9.69115e-05	8.12486e-05	8.11993e-05	5.35111e-05	5.41658e-05	0.00011197	6.30772e-05
Piperazine-2-carboxylic acid	6.10026e-05	0.000124022	6.50415e-05	6.06812e-05	3.07939e-05	0.000134024	2.65191e-05	8.61099e-05
3-Hydroxyoleylcarnitine	0.000141362	0.000153215	0.000214438	0.000178582	3.52216e-05	4.17309e-05	3.35733e-05	3.65922e-05
1-(5-Chloro-1H-benzimidazol-2-yl)ethanol	0.00209666	0.00215303	0.000763615	0.0020684	0.000132087	0.000150775	0.000144823	0.000123127
L-Serine methyl ester	7.7882e-06	9.41418e-06	5.11573e-06	8.19248e-06	7.14406e-05	0.000105064	8.49632e-05	9.90973e-05
1-Palmitoyl-2-myristoyl-sn-glycero-3-phosphocholine	0.008792	0.00747179	0.0106054	0.00730421	0.00371524	0.00281096	0.00338315	0.00369819
1,2-Dioleoyl-sn-glycero-3-phosphoethanolamine-N,N-dimethyl	0.000154259	0.000140248	0.00014455	0.000156731	0.000133242	0.000149198	0.000138607	0.00016708
1-Hexadecylpyridinium cation	6.28427e-05	5.76719e-05	6.70119e-05	5.86126e-05	9.12505e-05	8.20038e-05	8.63576e-05	8.00675e-05
1-(1Z-Octadecenyl)-2-(5Z,8Z,11Z,14Z-eicosatetraenoyl)-sn-glycero-3-phosphocholine	0.000906509	0.000939154	0.000916098	0.000901609	0.00190038	0.00283756	0.00189317	0.00207871
Heptadecasphing-4-enine	0.000100389	0.000109476	0.000110142	0.000107415	8.02916e-05	9.08328e-05	0.000105302	8.50022e-05
Isonicotinamide	0.00711733	0.00704071	0.00751628	0.00753594	0.00785765	0.00854661	0.00882744	0.00777395
2-(4-Pyridinyl)malonaldehyde	4.44611e-05	4.00945e-05	5.16516e-05	4.58095e-05	2.32807e-05	3.09471e-05	3.1826e-05	2.34488e-05
Urushiol I	0.000156963	0.000162252	0.000137724	0.000147412	0.000383233	0.000445906	0.000461536	0.000379783
7-Methoxy-6-(1,2,3-trihydroxy-3-methylbutyl)chromen-2-one	9.20178e-05	0.000100162	8.25385e-05	1.81556e-09	9.52605e-05	7.76845e-05	0.000108011	2.15863e-09
5-(3-Chlorophenyl)-5-methylimidazolidine-2,4-dione	0.000385232	2.5397e-09	0.000658707	0.00112337	0.000101518	0.000180943	0.000868284	0.00175743
Tetradecenoylcarnitine (Car(14:1))	4.06752e-05	3.84022e-05	4.24046e-05	4.12895e-05	5.16668e-05	4.89906e-05	1.85454e-09	5.7464e-05
Palmitoleylcarnitine (Car(16:1))	0.000154005	0.000197235	0.000179117	0.00021857	0.000251844	0.000265425	0.000186983	0.000310601
PC(35:4)	0.000171106	0.000197803	0.000160325	0.00015316	0.000288028	0.000267999	0.000302275	0.000334127
PC(35:5)	0.000237162	0.000239923	0.000238381	0.000215586	0.00020417	0.000190357	0.000196889	0.000232495
PC(40:5)	0.000475691	0.000469447	0.000454855	0.000455701	0.000878428	0.000946037	0.000869379	0.00096563
PC(40:7)	0.000617996	0.000645897	0.000595321	0.000617708	0.000721021	0.000782197	0.000750941	0.000788912
1,2-Diethylhydrazine	2.2592e-05	1.83996e-05	4.54366e-05	0.000106563	1.84587e-09	1.32031e-07	5.15684e-08	2.03145e-05
Lys-Pro	6.46896e-06	7.04141e-06	8.09039e-06	6.7881e-06	1.88123e-05	1.93864e-05	2.1178e-05	1.75421e-05
Arg-Pro-Pro	4.15702e-06	4.51625e-06	4.72389e-06	4.37183e-06	4.68674e-06	6.34566e-06	1.85454e-09	5.09e-06
Arg-Pro	1.50306e-05	1.70006e-05	1.7204e-05	1.39743e-05	2.74577e-05	4.37997e-05	4.29303e-05	5.20394e-05
Asp-Lys	7.76331e-06	8.34424e-06	7.96986e-06	8.18291e-06	1.08322e-05	1.12976e-05	1.18414e-05	1.02439e-05
Aristolodione	0.000564203	0.000467283	0.000203077	0.000521704	0.000409757	0.000365339	0.000407407	0.000415071
Glu-Thr	3.64011e-06	3.69669e-06	4.78359e-06	4.39748e-06	5.83852e-06	9.04288e-06	2.23376e-09	5.46477e-06
Gln-Thr	6.95521e-07	7.72789e-07	7.5626e-07	8.20294e-07	2.72125e-06	3.68403e-06	1.85454e-09	3.25655e-06
His-Val	1.71611e-06	1.78146e-06	2.50702e-06	2.1296e-06	2.24001e-06	3.97848e-06	2.23376e-09	1.95836e-06
2-(4-Hydroxybenzylidene)-1H-indene-1,3(2H)-dione	7.33132e-06	2.90659e-06	9.688e-06	7.97014e-06	4.26463e-07	6.96977e-07	1.08848e-06	6.94533e-07
Piperazine-N,N'-bis(2-hydroxypropanesulfonic acid)	1.04626e-05	9.76086e-06	1.37711e-05	1.08179e-05	2.39547e-05	2.41339e-05	2.1921e-05	2.23355e-05
Resazurin	1.6453e-05	1.623e-05	1.56905e-05	1.66766e-05	1.32835e-05	1.35382e-05	1.23057e-05	1.38048e-05
5-(4-Fluorobenzyl)-1,3,4-thiadiazol-2-amine	2.60787e-05	2.62201e-05	2.50241e-05	2.67113e-05	1.90458e-05	2.24225e-05	2.07122e-05	2.06443e-05
N-Acetyl-D-galactosaminitol	4.2388e-05	4.29869e-05	4.47032e-05	4.51779e-05	2.42465e-06	9.12149e-06	9.0772e-06	7.56735e-06
Ricinine	5.11376e-05	1.94287e-09	3.90133e-05	3.84133e-05	4.31319e-05	4.24813e-05	4.1144e-05	5.39842e-05
1-(1Z-Octadecenyl)-sn-glycero-3-phosphocholine	9.31992e-05	8.71118e-05	9.08459e-05	9.5658e-05	8.63483e-05	0.000114581	0.000122916	9.76387e-05
1H-Pyrrolo[2,3-b]pyridine, 2-bromo-	9.31682e-05	8.74053e-05	9.53346e-05	9.05699e-05	9.01083e-05	2.45522e-09	8.41587e-05	9.11481e-05
Myrtucommulone B	2.25585e-05	3.05788e-05	2.25759e-05	2.79252e-05	2.42885e-05	2.16373e-05	1.85454e-09	2.15863e-09
3-Dodecyloxypropylamine	6.17791e-06	7.72946e-06	7.35461e-06	6.24245e-06	3.22815e-05	3.7611e-05	3.85776e-05	3.62457e-05
1,2-Dipalmitoleoyl-sn-glycero-3-phosphoethanolamine	0.000131083	0.000129565	0.000143537	0.000127616	4.58746e-05	5.28223e-05	4.6495e-05	5.52278e-05
1-Palmitoyl-3-oleoyl-sn-glycero-2-phosphoethanolamine	0.00112753	0.00125919	0.00111192	0.00114014	0.00115443	0.00106326	0.000955386	0.0012618
1-Palmitoyl-2-hydroxy-sn-glycero-3-phospho-(1'-rac-glycerol)	0.000128272	0.00010721	0.000128413	0.000114853	7.33877e-05	8.028e-05	9.81245e-05	6.67508e-05
1-Palmitoyl-2-docosahexaenoyl-sn-glycero-3-phosphocholine	0.000536651	0.000529161	0.000490592	0.000501984	0.000760151	0.000768294	0.000810826	0.000796201
1-Hexadecyl-2-(5Z,8Z,11Z,14Z-eicosatetraenoyl)-sn-glycero-3-phosphocholine	0.00106629	0.00107995	0.0010532	0.00102128	0.00130877	0.00133069	0.00130116	0.00144316
1-Hexadecyl-2-(8Z,11Z,14Z-eicosatrienoyl)-sn-glycero-3-phosphocholine	0.00138266	0.00138265	0.001399	0.00132583	0.000792129	0.000785742	0.000777549	0.000877026
3-Nitro-5,6-diphenylpyrazin-2-ol	3.55531e-07	6.48504e-06	8.5742e-07	5.51207e-06	2.04524e-05	4.322e-06	2.23376e-09	4.41234e-07
5-[(1S,2R,4aR)-5-(Hydroxymethyl)-1,2,4a-trimethyl-2,3,4,7,8,8a-hexahydronaphthalen-1-yl]-3-methylpentanoic acid	6.47369e-05	6.29104e-05	5.47493e-05	5.668e-05	0.00010388	0.000112659	9.1247e-05	0.000120381
(S)-(E)-2'-(3,6-Dimethyl-2-heptenyl)-3',4',7-trihydroxyflavanone	0.000101437	0.000135912	0.000110021	0.000145262	0.000129248	0.000110057	0.00014711	2.15863e-09
2-Methylpropanamine	1.88998e-09	6.70199e-05	6.07411e-05	6.24554e-05	6.01548e-05	6.99446e-05	6.02521e-05	2.15863e-09
Cer(d18:0/14:0)	2.29998e-05	2.49391e-05	2.91759e-05	2.13381e-05	2.27785e-05	2.66374e-05	2.30933e-05	2.15863e-09
PC(22:2)	6.54173e-06	7.98767e-06	6.35636e-06	6.83799e-06	1.68433e-05	2.71396e-05	1.85454e-09	2.17733e-05
PE(34:2)	0.00108113	0.00108664	0.001123	0.000973211	0.000783433	0.000580918	0.000758239	0.00069693
Allose	2.4551e-05	2.28812e-05	2.70015e-09	4.19439e-05	4.84334e-05	8.81462e-05	4.06492e-05	2.53372e-05
PI(16:0/18:1)	5.15065e-05	4.44312e-05	3.5923e-05	3.77366e-05	2.48226e-05	2.77068e-05	2.75321e-05	2.21301e-05
PC(35:2)	0.000985572	0.00092069	0.00095113	0.0010409	0.00107936	0.00101589	1.85454e-09	0.00115361
PC(38:2)	0.00111235	0.00111054	0.00116842	0.00104577	0.000694941	0.000665572	0.000677642	0.00082173
Lys-Leu	1.09864e-05	1.38291e-05	1.13257e-05	1.12132e-05	6.5061e-06	7.2187e-06	6.94555e-06	6.7992e-06
Lys-Glu	5.91161e-06	6.82756e-06	6.67199e-06	6.94662e-06	1.00652e-05	1.34421e-05	1.85454e-09	1.16795e-05
Pro-Pro	2.62431e-05	2.9277e-05	3.00661e-05	2.78724e-05	6.71497e-05	7.75538e-05	7.24047e-05	7.13503e-05
Nifurtimox	1.42575e-05	1.36178e-05	1.76994e-05	1.53118e-05	1.19815e-05	1.08332e-05	1.11018e-05	1.17873e-05
Ser-Glu	1.13597e-05	1.12774e-05	1.09244e-05	1.24443e-05	1.61857e-05	1.6646e-05	1.85454e-09	1.48716e-05
Val-Lys	2.27016e-06	2.73615e-06	1.38615e-06	2.26087e-06	5.60691e-06	6.62013e-06	8.29606e-06	5.63845e-06
Crotonic acid	5.44695e-05	5.98015e-05	5.49892e-05	5.61311e-05	1.47197e-05	1.63055e-05	1.59942e-05	1.62755e-05
Leucyl-Arginine	1.8301e-06	1.79388e-06	2.17732e-06	2.43275e-06	6.72296e-06	8.69712e-06	1.14628e-05	7.81831e-06
2-[(3-Fluoro-4-methylphenyl)amino]-4-methylquinolin-5-ol	2.46613e-05	2.72035e-05	2.36976e-05	2.42405e-05	3.35737e-05	3.95545e-05	3.68533e-05	3.57354e-05
4-[[4-(4-Chlorophenyl)-2-thiazolyl]amino]phenol	3.16896e-06	3.73014e-06	3.44867e-06	3.81568e-06	4.99596e-05	5.09875e-05	4.76269e-05	5.54627e-05
2,3',4,5'-Tetramethoxystilbene	1.69867e-05	1.8145e-05	1.7754e-05	1.82568e-05	2.02792e-05	1.7064e-05	1.76233e-05	2.15863e-09
3-(4-Methyl-3-pentenyl)thiophene	0.000143568	0.000143547	0.000141616	0.00015558	0.000118104	0.000124092	0.00013203	0.000113684
2-(4-Amino-1-piperidinyl)acetamide	2.97147e-05	3.752e-05	2.86474e-05	2.46858e-05	3.94279e-05	3.45674e-05	3.9049e-05	3.86113e-05
(2-{[3-hydroxy-2-tetradecanamidooctadec-4-en-1-yl phosphonato]oxy}ethyl)trimethylazanium	0.000168217	0.000150628	0.000162943	0.00015452	0.00015384	0.000153519	0.000133303	2.45943e-09
5-Bromo-1H-indazole	1.78117e-05	1.7279e-05	1.59244e-05	1.47476e-05	1.47791e-05	1.58383e-05	1.30711e-05	1.45137e-05
1-(1Z-Octadecenyl)-2-(5Z,8Z,11Z,14Z-eicosatetraenoyl)-sn-glycero-3-phosphoethanolamine	0.000652092	0.00065685	0.000690307	0.000585546	0.00117139	0.00114869	0.00109572	0.00147697
1-Docosahexaenoyl-2-stearoyl-sn-glycero-3-phosphocholine	0.000498947	0.000525531	0.000486437	0.00049855	0.00072911	0.00077301	0.000736674	0.000800726
1,2-Diarachidonoyl-sn-glycero-3-phosphocholine	0.000190025	0.00019343	0.000172953	0.000179625	0.000400477	0.00044361	0.000430761	0.000735065
Ethephon	2.85877e-06	1.02637e-05	1.42044e-05	2.20263e-06	2.0845e-06	1.40107e-05	7.14969e-06	4.06855e-06
arborinine	0.00107213	0.000812751	0.000638788	1.81556e-09	0.000732901	0.000550216	0.000672104	0.000657132
LPI(20:4)	7.89537e-06	7.2752e-06	8.76457e-06	6.98272e-06	6.93775e-06	1.00356e-05	1.12468e-05	7.97543e-06
PC(37:6)	0.000154248	0.000155354	0.000155561	0.000151441	0.0001734	0.000183715	0.000176035	0.000213489
PC(37:2)	0.000111884	0.000131672	0.000109823	0.00012185	9.56138e-05	8.96193e-05	8.60221e-05	0.00013088
PC(38:3)	0.000386112	0.000490035	0.000382916	0.000347314	0.00041619	0.000470032	0.000444202	0.000492174
PC(38:6)	0.000223738	0.000269467	0.000171949	0.000187111	0.00039683	0.000380085	0.000384608	0.000499166
Diclofensine	5.48373e-05	4.978e-05	4.93814e-05	5.6907e-05	9.48146e-05	9.95806e-05	9.93717e-05	0.000110366
6-(Thiophen-2-yl)imidazo[2,1-b][1,3]thiazole	1.02487e-05	1.01889e-05	9.78086e-06	2.37276e-06	9.18031e-07	7.23895e-07	6.5834e-07	7.51814e-07
Arg-Gly	1.96401e-05	2.10674e-05	2.14357e-05	1.94849e-05	4.25871e-05	6.45083e-05	9.24053e-05	5.52768e-05
Asp-Gln	9.36538e-06	9.24892e-06	8.40942e-06	9.09646e-06	1.19853e-05	1.3352e-05	1.85454e-09	1.18014e-05
Glu-Asp	1.37432e-05	1.4119e-05	1.7733e-05	1.55307e-05	1.22199e-05	1.68088e-05	1.43352e-05	1.02954e-05
2-(9,10-Dioxo-9,10-dihydro-1-anthracenyl)-1H-isoindole-1,3(2H)-dione	8.29551e-06	8.84424e-06	7.61439e-06	9.36306e-06	1.24349e-05	1.49926e-05	1.63515e-05	1.38422e-05
PyroGlu-Val	5.26775e-06	5.09269e-06	5.54947e-06	5.22628e-06	5.97816e-06	7.12672e-06	7.48974e-06	4.90885e-06
Ser-Ser	7.13743e-06	8.39062e-06	1.01259e-05	9.19127e-06	1.36138e-05	2.37177e-05	2.47323e-05	1.23359e-05
3-Bromo-6-fluoro-4-hydroxy-2-(trifluoromethyl)quinoline	4.37685e-06	1.15138e-05	1.80343e-09	2.55285e-06	3.65982e-06	1.81504e-05	6.30507e-06	4.43849e-06
(5Z)-5-(2-Hydroxybenzylidene)-1,3-thiazolidine-2,4-dione	1.10289e-05	1.15415e-05	1.38353e-05	1.15386e-05	5.37338e-06	6.70773e-06	6.05989e-06	1.79253e-05
Aminocyclopyrachlor	9.86024e-05	0.000102195	0.000100977	9.94703e-05	8.91524e-05	9.55893e-05	9.73039e-05	2.15863e-09
4-Chloro-2-methyl-5-(4-morpholinyl)-3(2H)-pyridazinone	6.13874e-05	0.000159732	0.000154684	6.43282e-05	6.00236e-05	7.09974e-05	0.000133717	6.37351e-05
Atropic acid	2.56809e-05	2.57543e-05	2.8114e-05	2.51534e-05	1.71218e-05	2.09469e-05	1.97341e-05	1.57224e-05
1-Stearoyl-2-arachidonoyl-sn-glycero-3-phosphoserine	7.05567e-05	5.08986e-05	6.24725e-05	5.73228e-05	0.000105387	9.43719e-05	8.46624e-05	0.000111273
4-Chloro-6-(1H-imidazol-1-yl)pyrimidine	0.00312377	0.0033255	0.00299034	0.00284015	0.00296056	0.00310062	0.00305486	0.00345247
1,2-Dilinoleoyl-sn-glycero-3-phosphoethanolamine	0.000238612	1.94287e-09	0.000281496	0.000197932	0.000378719	0.000258152	0.000316384	0.000319754
2-Arachidonoyl-1-palmitoyl-sn-glycero-3-phosphoethanolamine	0.000320828	0.0002849	0.000325575	0.000340532	0.000541253	0.000562336	0.000480782	0.000588966
Palmitoyleicosapentaenoyl phosphatidylcholine	0.000992655	0.0010117	0.00087593	0.000995035	0.00117175	0.00111975	0.00121808	0.00123358
1-Stearoyl-2-arachidonyl-sn-glycero-3-phosphocholine	0.00171962	0.00172584	0.00169562	0.00162655	0.00296664	0.00302722	0.00296944	0.00322716
N-Palmitoyltaurine	0.000412406	0.000386762	0.000445534	0.000415818	0.00168822	0.00188287	0.0015804	0.0016686
Aurantiamine	6.52445e-05	4.81648e-05	6.42803e-05	5.57668e-05	4.31776e-05	4.358e-05	3.43275e-05	5.35967e-05
beta-Lapachone	4.31304e-06	4.472e-06	4.72659e-06	4.73897e-06	6.97495e-06	1.13872e-05	1.85454e-09	6.07574e-06
Isoleucylvaline	5.36006e-05	5.331e-05	4.34013e-05	4.78379e-05	5.19091e-05	1.91425e-09	1.85454e-09	6.09895e-05
Oxopalmitoylcarnitine (Car(16:1-O))	1.70299e-05	1.70594e-05	2.43503e-05	1.95265e-05	8.41479e-06	8.87939e-06	8.65991e-06	6.72097e-06
1,2,3,6-Tetrahydropyridine-4-carboxylic acid	2.08643e-05	2.3552e-05	1.80343e-09	2.23106e-05	2.53553e-05	2.46921e-05	2.34009e-05	2.59988e-05
Glu-Lys	1.9681e-06	2.26017e-06	2.24645e-06	2.33445e-06	3.34326e-06	4.30254e-06	2.23376e-09	3.39204e-06
Arg-Asn	3.25936e-06	3.70846e-06	3.63911e-06	2.92575e-06	5.58224e-06	9.18705e-06	1.10608e-05	7.39523e-06
5-Nitro-N-(3-pyridinylmethyl)-2-furamide	4.96699e-05	4.83206e-05	1.80343e-09	4.43619e-05	4.4253e-05	5.12932e-05	4.87458e-05	5.85926e-05
Arg-Val	2.38778e-06	2.32618e-06	1.99418e-06	1.84452e-06	1.12438e-05	1.4823e-05	1.96834e-05	1.28131e-05
N-Acetylglycine methyl ester	1.07453e-05	1.84001e-06	0.00326831	1.44818e-06	0.0022558	7.4206e-06	5.60613e-06	0.00247423
3(2H)-Pyridazinone, 4-chloro-5-(4-morpholinyl)-	3.19873e-05	3.28913e-05	3.2549e-05	3.27691e-05	2.57647e-05	3.01038e-05	2.89394e-05	2.79218e-05
2-(6-Methyl-2-pyridinyl)-N-(4-pyridinyl)-4-quinazolinamine	9.02905e-06	9.12675e-06	9.87122e-06	1.03518e-05	6.4909e-06	8.02804e-06	7.9656e-06	6.18478e-06
4-Fluoro-6-phenoxy-2-pyrimidinamine	6.78736e-07	2.56634e-06	8.07731e-07	8.6122e-07	5.16303e-05	5.72113e-05	6.79538e-05	5.03844e-05
Ethanol, 2-[[3-(2,3-dichlorophenoxy)propyl]amino]-	9.12528e-05	9.28951e-05	8.89744e-05	9.29504e-05	7.07783e-05	8.03441e-05	7.73892e-05	7.46657e-05
5-Chloro-7-(4-morpholinylmethyl)-8-quinolinol	1.10434e-06	3.05613e-06	2.34636e-06	2.64647e-06	6.43491e-06	4.92783e-06	2.23376e-09	2.78641e-06
Jervine	4.90885e-06	4.30908e-06	5.13262e-06	4.72352e-06	2.0477e-05	3.07437e-05	3.50806e-05	2.43329e-05
4-Chloro-1H-benzotriazol-1-ol	3.69679e-05	3.92101e-05	3.26815e-05	3.52157e-05	3.93883e-05	4.44994e-05	3.66266e-05	2.15863e-09
4-Chloro-7H-pyrrolo[2,3-d]pyrimidine-5-carbonitrile	0.000147788	0.000129453	9.52403e-05	0.000139039	1.84587e-09	0.000144976	0.000134435	0.000142554
Riluzole	3.0446e-05	3.8687e-05	3.37974e-05	2.49465e-05	2.69898e-05	2.67321e-05	2.904e-05	2.3758e-05
2-Ethylbutan-1-amine	4.44909e-05	4.73238e-05	1.80343e-09	3.52029e-05	4.5083e-05	4.80511e-05	1.85454e-09	4.76307e-05
(1S,2S,3R,4R)-4-Amino-1,2,3-cyclopentanetriol	7.17248e-05	7.5552e-05	1.80343e-09	1.81556e-09	7.21093e-05	7.62819e-05	6.29613e-05	6.20185e-05
2-Amino-1-(4-aminophenyl)-1H-pyrrolo[2,3-b]quinoxaline-3-carbonitrile	5.97381e-05	3.42274e-05	4.89367e-05	6.57924e-05	0.000125875	0.000172087	0.000137519	0.000153074
N-[(4E,8E)-1,3-dihydroxyoctadeca-4,8-dien-2-yl]hexadecanamide	6.8422e-05	5.7482e-05	8.14671e-05	5.61562e-05	8.50685e-05	9.92367e-05	9.16386e-05	2.15863e-09
Decamethylcyclopentasiloxane	2.7012e-06	1.94287e-09	5.73517e-06	3.73287e-06	1.33597e-06	1.74423e-06	3.35788e-06	3.67779e-06
PC(44:12)	2.25094e-05	2.02509e-05	1.79429e-05	2.06359e-05	1.01535e-05	1.10466e-05	9.07898e-06	1.34127e-05
PC(37:3)	0.000164939	0.000172149	0.000171764	0.000153905	0.000178334	0.000171059	0.000184828	0.000194326
CYCLOPENTANONE	1.35424e-05	1.53608e-05	1.2567e-05	1.30843e-05	1.50631e-05	1.58563e-05	1.48324e-05	1.60694e-05
.beta.-Glycerophosphate	2.6362e-05	2.33572e-05	2.79264e-05	2.58609e-05	1.61188e-05	1.76005e-05	1.60752e-05	1.54081e-05
3-Pyridinecarbonitrile, 1,2-dihydro-4-methyl-2-thioxo-6-(trifluoromethyl)-	1.32731e-05	2.19886e-05	1.80343e-09	9.97159e-06	1.4343e-05	3.25454e-05	1.92422e-05	1.68027e-05
1-Chloro-3-(triphenylphosphoranylidene)acetone	4.2004e-05	4.31877e-05	4.11371e-05	4.15682e-05	1.71348e-05	3.34982e-05	2.86538e-05	3.50549e-05
4-Chloro-5,7-diphenyl-7H-pyrrolo[2,3-d]pyrimidine	5.32792e-05	5.02295e-05	5.21782e-05	5.82344e-05	0.000625334	0.000678519	0.000669583	0.000631957
N-(3-Chlorobenzyl)-9H-purin-6-amine	1.63401e-05	2.56113e-05	3.26983e-05	1.72591e-05	9.19684e-06	2.36349e-05	2.08073e-05	7.87503e-06
Debromohymenialdisine	3.56996e-07	1.69282e-07	1.80343e-09	1.61894e-07	2.78997e-07	8.98563e-08	1.82741e-07	1.03991e-07
Dihydroxyacetone_Phosphate_Acyl_Ester	0.00018105	0.000200025	0.000181597	0.000154238	0.000165775	0.000191739	0.000174979	0.000210408
{[3-Ethoxy-2-(ethoxycarbonyl)-3-oxo-1-propenyl]amino}acetic acid	0.00015952	0.000167879	0.000225106	0.000131639	0.000276747	0.000379731	0.000260792	0.000282319
Varenicline	0.000336123	0.000496531	0.000381137	0.000374569	0.000228162	0.000251897	0.000318461	2.15863e-09
2,5-Dimethyl-3,4-diphenyl-2,4-cyclopentadien-1-one	1.81159e-05	1.38444e-05	1.6221e-05	2.06083e-05	5.18656e-05	6.07755e-05	4.68858e-05	5.36739e-05
L-Homoserine lactone	3.02536e-05	3.0219e-05	1.80343e-09	3.85231e-05	3.43629e-05	3.7778e-05	3.17741e-05	3.14139e-05
2-Arachidonoyl-1-stearoyl-sn-glycero-3-phosphoethanolamine	0.000167353	0.000173938	0.000211477	0.00015178	0.000263992	0.000338494	0.000199756	0.000272941
PE(P-38:4)	3.41464e-05	2.51271e-05	4.58911e-05	3.43983e-05	7.28914e-05	7.44308e-05	6.68263e-05	9.80513e-05
Lys-Lys	1.88998e-09	1.03962e-05	1.80343e-09	9.71508e-06	9.99728e-06	1.11809e-05	1.02569e-05	1.21522e-05
6-(Chloromethyl)-N2-(2-naphthyl)-1,3,5-triazine-2,4-diamine	1.29836e-05	1.36135e-05	1.32166e-05	1.38756e-05	3.29977e-06	3.83918e-06	3.99709e-06	2.27208e-06
3-Oxo-2-[3-(trifluoromethyl)phenyl]-2,3-dihydro-1H-isoindole-4-carboxylic acid	0.000174682	0.000183543	0.000183392	0.000174238	0.000142689	0.000150054	0.000141882	0.000157563
Asp-Asn	2.6179e-06	2.49737e-06	2.60794e-06	2.36551e-06	3.41182e-06	3.92002e-06	4.28347e-06	2.86286e-06
Thr-Asn	3.1513e-06	4.69933e-06	5.63292e-06	3.2993e-06	4.59719e-06	6.77226e-06	2.23376e-09	4.17788e-06
1-(3,4-Dichlorobenzyl)piperazine	4.24064e-05	4.22034e-05	4.27955e-05	4.37645e-05	3.25859e-05	3.47823e-05	3.75967e-05	3.41748e-05
2-Oleoyl-1-stearoyl-sn-glycero-3-phosphoserine	0.000160431	0.000119807	0.000115579	0.000124203	0.00013155	0.000124102	0.000142715	0.000106375
2-tert-Pentylanthra-9,10-quinone	1.86922e-05	1.51733e-05	1.66606e-05	2.02419e-05	4.66182e-05	5.38973e-05	4.43903e-05	4.85863e-05
Arachidonic sulfonic acid	0.000179113	0.000169129	0.000169287	0.000204607	0.000144532	0.000185682	0.000206897	0.000124104
6-Ethoxy-3-(4-methoxyphenyl)-4-methylcoumarin	2.75871e-06	4.21077e-06	2.96508e-06	3.31133e-06	2.47565e-06	2.51027e-06	2.71033e-06	2.40483e-06
LysoPC(0:0/18:0)	0.000133658	0.000111794	0.000128396	0.000137072	0.000202195	0.000218496	1.85454e-09	0.000178522
Tetraglyme	3.64429e-05	2.45709e-05	3.36329e-05	1.81556e-09	2.47485e-05	2.74525e-05	3.4204e-05	3.5197e-05
PC(37:5)	4.09648e-05	5.32059e-05	3.75609e-05	3.77652e-05	6.72546e-05	7.15146e-05	6.53214e-05	0.00010876
5-(Galactosylhydroxy)-L-lysine	2.54575e-06	2.58045e-06	2.01261e-06	2.41961e-06	4.20133e-06	4.51448e-06	4.58166e-06	4.94321e-06
Artemisetin	8.2388e-06	9.79728e-06	1.62906e-05	8.49491e-06	1.35316e-06	1.48146e-06	1.58226e-06	1.26896e-06
4-Chloro-2,3-difluoroaniline	8.54873e-07	9.4107e-07	4.88988e-07	8.84626e-07	9.74674e-06	1.04215e-05	1.0722e-05	1.10306e-05
Asn-Gly	2.08514e-06	2.20079e-06	2.21625e-06	1.97465e-06	2.88602e-06	3.8982e-06	3.54236e-06	2.59627e-06
(2R)-3-Hydroxyisovaleroylcarnitine	8.664e-05	8.53011e-05	8.55367e-05	8.99306e-05	3.41423e-05	3.68216e-05	3.53029e-05	3.57355e-05
5-(4-Hydroxybenzylidene)-1,3-dimethyl-2,4,6(1H,3H,5H)-pyrimidinetrione	6.46993e-07	6.57836e-07	6.13175e-07	6.41147e-07	2.74285e-05	2.96997e-05	3.21197e-05	2.43183e-05
6-(3-Chloro-4-methylanilino)-2,4(1H,3H)-pyrimidinedione	8.83701e-05	9.00878e-05	3.52812e-05	8.90383e-05	5.79855e-05	6.31878e-05	6.36055e-05	6.93612e-05
Sambutoxin	5.54701e-05	4.05874e-05	4.61568e-05	4.84022e-05	3.93143e-05	4.97883e-05	5.20942e-05	4.17042e-05
4-Fluorobenzenesulfonamide	0.000114826	9.57861e-05	9.80763e-05	8.51257e-05	0.000117482	9.04062e-05	0.000107016	0.000110329
2-Oleoyl-1-palmitoyl-sn-glycero-3-phosphoserine	5.70009e-05	4.81176e-05	4.00349e-05	4.82355e-05	3.88724e-05	4.22719e-05	4.10005e-05	4.03501e-05
2-Chloro-4-(dimethylamino)-5-fluoropyrimidine	7.09725e-05	9.10538e-05	0.000101532	9.75337e-05	2.33948e-05	2.15778e-05	1.54507e-05	3.14096e-05
N-Acetyl-D-galactosamine 4-sulfate	1.94346e-05	1.78191e-05	1.90452e-05	8.27447e-06	9.88489e-06	1.14239e-05	9.15058e-06	9.46222e-06
Plastoquinone-9	0.000105242	8.56592e-05	0.000116451	9.88575e-05	6.61699e-05	5.32045e-05	6.70362e-05	5.7486e-05
1-Stearoyl-2-oleoyl-sn-glycero-3-phospho-(1'-sn-glycerol)	0.000105108	8.58771e-05	0.000103019	0.000112348	0.000109323	0.000123121	9.44821e-05	0.000123912
5-Bromo-4-fluoro-2-hydroxybenzoic acid	3.62837e-05	2.5397e-09	2.70015e-09	3.38025e-05	3.17439e-05	2.45522e-09	3.15241e-05	3.26836e-05
Gramine	0.000210701	0.000240801	0.000182273	0.000188648	0.000239039	0.000319395	0.000334311	0.000324963
Flunitrazepam	6.7108e-06	7.05371e-06	7.50278e-06	6.37628e-06	1.33719e-05	1.81342e-05	1.3681e-05	1.71175e-05
LPI(18:1)	6.46333e-06	5.47751e-06	6.17793e-06	5.63316e-06	2.34075e-06	3.37077e-06	4.29468e-06	3.12185e-06
2-Iodo-4-(trifluoromethyl)phenol	1.16122e-05	1.29694e-05	2.70015e-09	1.14102e-05	1.00825e-05	1.64681e-05	1.17569e-05	1.19991e-05
(4-Oxo-1,2,3-benzotriazin-3(4H)-yl)acetic acid	0.000225953	0.000249886	0.000278339	0.000228244	5.05319e-05	5.74559e-05	5.86049e-05	3.22831e-05
2,4-Thiazolidinedione, 5-[[3-(trifluoromethyl)phenyl]methylene]-, (5Z)-	9.37353e-06	7.974e-06	9.08794e-06	9.94177e-06	2.67228e-06	3.474e-06	3.15962e-06	3.93478e-06
Benzenesulfonamide, N-[5-[(4-methoxyphenyl)methyl]-1,3,4-thiadiazol-2-yl]-	3.94273e-06	3.44599e-06	4.20213e-06	4.0215e-06	2.78941e-06	3.16985e-06	2.71718e-06	2.77977e-06
Moxonidine	6.82398e-05	7.15511e-05	8.26584e-05	6.72345e-05	4.12496e-05	5.26553e-05	4.36395e-05	5.07661e-05
4-Methylpiperidine-1-carboximidamide	2.26821e-05	1.22861e-05	3.06995e-06	1.87759e-05	1.91324e-05	1.12705e-05	1.84073e-05	1.6085e-05
2-Amino-5-(4-bromophenyl)-3-furonitrile	0.000128537	0.000131459	0.000122542	0.000125433	0.000138118	0.000144472	0.000137109	0.000163977
4-[3-(Trifluoromethyl)benzyl]piperidine	5.85254e-07	6.69941e-07	3.72907e-07	9.54405e-07	2.87644e-06	3.52348e-06	4.77899e-06	2.85337e-06
2-(Methylamino)-2,4,6-cycloheptatriene-1-thione	1.15212e-05	1.14448e-05	1.17351e-05	1.24098e-05	8.03293e-06	8.73819e-06	1.03694e-05	8.05851e-06
2-(2-Hydroxypropan-2-yl)-2,3-dihydro-7H-furo[3,2-g]chromen-7-one	2.23375e-05	1.21987e-05	1.45459e-05	1.34868e-05	3.047e-07	4.07117e-07	2.72481e-07	3.53182e-07
(-)-Coralyne cation	1.12545e-05	1.14929e-05	1.044e-05	1.81556e-09	1.06842e-05	1.14647e-05	1.10143e-05	2.15863e-09
4-{[4-(Acetyloxy)benzoyl]amino}benzoic acid	2.25614e-05	3.04541e-05	4.5103e-05	2.13194e-05	3.03354e-05	2.45522e-09	1.54424e-05	1.37423e-05
2-Phosphonoethylphosphonic acid	7.6406e-05	6.35908e-05	8.69322e-05	6.41883e-05	9.04043e-05	6.61107e-05	8.97344e-05	5.89334e-05
Clupanodonyl_carnitine	7.28132e-07	3.25295e-06	1.94771e-06	4.04285e-06	1.82187e-05	2.45319e-05	1.3518e-05	3.43336e-05
9S,15S-Dihydroxy-5Z,13E-prostadienoic acid	0.000371627	0.000306816	0.000326563	0.000353961	0.000249468	0.000234858	0.000218948	0.000186362
PC(44:11)	4.20724e-05	4.01319e-05	3.17659e-05	3.66498e-05	2.42112e-05	2.60022e-05	2.64939e-05	2.94077e-05
Amidosulfonic_acid	5.3032e-06	5.72971e-06	5.46386e-06	5.07908e-06	5.77633e-06	5.55475e-06	6.15212e-06	5.95038e-06
5-(Piperazin-1-yl)pyridin-2-amine	8.12185e-06	8.76081e-06	9.19686e-06	8.61933e-06	6.51605e-06	7.36734e-06	6.73497e-06	7.20649e-06
5-(2-Thienylmethylene)-2,4,6(1H,3H,5H)-pyrimidinetrione	2.70667e-09	2.5397e-09	4.06772e-06	3.6362e-06	3.64912e-06	3.90831e-06	3.33669e-06	3.85853e-06
Lys-Val	1.48813e-05	1.49602e-05	1.36099e-05	1.81556e-09	1.69716e-05	1.34671e-05	1.29488e-05	1.29186e-05
2-[(4-Bromobenzyl)amino]-5-propyl[1,2,4]triazolo[1,5-a]pyrimidin-7(4H)-one	6.5211e-06	6.97535e-06	1.80343e-09	6.59753e-06	5.21981e-06	6.43936e-06	5.64133e-06	5.61911e-06
2-Amino-3-(1H-pyrazol-1-yl)propanoic acid	1.56123e-05	4.16179e-05	1.95893e-05	2.50953e-09	1.03551e-05	1.39435e-05	1.06697e-05	9.86341e-06
7-Hydroxy-4-(3-trifluoromethylphenyl)coumarin	2.22878e-05	2.16291e-05	2.89333e-05	2.21614e-05	1.51199e-05	2.02841e-05	1.56894e-05	1.41101e-05
Asticolorin_B	0.00181095	0.00181992	0.00185208	0.00169235	0.00146607	0.00155493	0.00146032	0.00167757
6-Nitrocoumarin-3-carboxylic acid	1.66752e-05	1.72384e-05	1.80343e-09	1.59936e-05	1.84587e-09	1.68193e-05	1.63488e-05	2.15863e-09
5-Chloropyrimidine-4-carboxylic acid	7.3824e-05	7.74233e-05	7.64976e-05	7.08656e-05	9.63109e-05	0.000100249	9.66215e-05	6.57869e-05
N-(3-Chloro-1,4-dioxo-1,4-dihydro-2-naphthalenyl)acetamide	4.3354e-06	4.47655e-06	4.39416e-06	3.94449e-06	9.10634e-06	1.08868e-05	9.39262e-06	9.73208e-06
1-O-Hexadecyl-2-O-(2E-butenoyl)-sn-glyceryl-3-phosphocholine	0.000119318	0.000122095	0.00012518	0.000136317	0.000108275	0.000159268	1.85454e-09	0.000120371
5-(4-Nitro-1H-pyrazol-1-yl)-1H-tetraazole	0.000334694	0.000360219	0.000139959	0.000159195	0.000145551	0.000290374	9.68682e-05	0.000153703
6-(1-Pyrrolidinyl)-1H-purine	3.18353e-05	3.18352e-05	2.70015e-09	3.32715e-05	2.67129e-05	3.06721e-05	2.20858e-05	2.63572e-05
[2-(Trifluoromethyl)-1,3-thiazol-4-yl]methanol	1.88998e-09	0.000244132	0.000216831	0.000192919	0.000212777	0.000217312	0.000209234	0.000249068
1,3,8-Trimethyl-3,9-dihydro-1H-purine-2,6-dione	4.3743e-05	3.9819e-05	4.49809e-05	4.10929e-05	4.0719e-05	4.32758e-05	3.8227e-05	3.89597e-05
Ciprostene	0.000341212	0.000380332	0.000280481	0.000343147	0.000454245	0.000747175	0.000782111	0.000818729
irigenin	7.82546e-06	1.11446e-05	8.11229e-06	8.69955e-06	9.38491e-06	7.23757e-06	1.0426e-05	8.90253e-06
Heptadecanoyl_carnitine	7.82143e-05	8.9432e-05	8.5307e-05	1.81556e-09	7.79633e-05	8.64925e-05	8.17994e-05	8.49805e-05
Gln-Lys	6.53801e-06	3.46077e-06	3.31115e-06	3.25546e-06	5.08542e-06	7.66809e-06	1.04761e-05	9.17358e-06
5-Amino-1-(2-pyridinyl)-1H-pyrazole-4-carbonitrile	2.85826e-05	2.99446e-05	2.25095e-05	2.09359e-05	6.59274e-06	1.53061e-05	1.80322e-05	6.27062e-06
Ala-Asp	7.48943e-06	7.04948e-06	9.4272e-06	8.91594e-06	7.51659e-06	8.5463e-06	8.60843e-06	6.95661e-06
4(5H)-Thiazolone, 5-(6-quinolinylmethylene)-2-[(2-thienylmethyl)amino]-, (5Z)-	1.03929e-05	8.88948e-06	1.13982e-05	1.11042e-05	7.2357e-06	7.97095e-06	7.13244e-06	7.45971e-06
Glu-Ala	3.09431e-06	2.98914e-06	3.83068e-06	3.24069e-06	4.18136e-06	5.9036e-06	2.23376e-09	3.55874e-06
Methyl 4-hydroxy-3,5-dinitrobenzoate	2.83384e-05	2.79763e-05	2.81504e-05	2.72184e-05	2.30529e-05	2.53551e-05	2.60389e-05	2.45943e-09
Cyclocytidine	0.000463656	0.00045352	1.80343e-09	0.000419936	0.0003691	0.000401562	0.00037313	0.000434979
Karanjin	6.62344e-05	6.8313e-05	6.60552e-05	6.46157e-05	4.45731e-05	4.7331e-05	4.72215e-05	5.19217e-05
Cytochalasin_Opho	1.92425e-05	2.15445e-05	2.03325e-05	1.92912e-05	1.34039e-05	1.96325e-05	1.85454e-09	2.15863e-09
1-Palmitoyl-2-arachidonoyl-sn-glycero-3-phospho-(1'-sn-glycerol)	0.000266239	0.000258671	0.000282958	0.000280361	0.000163373	0.000143085	0.000139104	0.000153791
Chlorothalonil-4-hydroxy	7.59544e-06	8.55656e-06	2.70015e-09	7.60674e-06	6.04098e-06	1.07427e-05	7.74354e-06	7.99002e-06
Artocarpin	0.0012582	0.00161074	0.00115635	0.00136104	0.00164688	0.0011818	0.00131483	2.15863e-09
Nylidrin	2.3894e-05	2.12562e-05	2.39862e-05	2.38131e-05	1.95267e-05	2.08982e-05	1.82699e-05	1.88547e-05
Cer(d18:0/16:0)	5.54958e-05	4.20362e-05	6.35608e-05	4.16226e-05	3.56346e-05	3.6443e-05	4.3786e-05	8.98675e-05
7-Hydroxy-3-phenyl-2-(trifluoromethyl)-4H-chromen-4-one	3.17885e-06	3.30399e-06	4.4133e-06	3.53426e-06	2.50471e-06	3.07444e-06	2.06159e-06	2.04941e-06
2-Amino-6-(methylsulfanyl)-3,5-pyridinedicarbonitrile	9.16627e-05	8.91284e-05	8.26745e-05	0.000104449	6.51857e-05	7.24751e-05	7.60011e-05	6.44471e-05
Phenol, 2-[4-[(3,5-dichlorophenyl)amino]-6-methyl-2-pyrimidinyl]-	6.27256e-06	1.00698e-05	9.9292e-06	9.39602e-06	1.83396e-05	5.11853e-06	2.0769e-05	6.3418e-06
3-Phosphonopropanoic acid	1.17308e-05	1.29949e-05	1.41582e-05	1.2422e-05	1.58982e-05	2.20759e-05	2.21088e-05	1.48724e-05
Citrinin	5.84377e-06	1.185e-05	1.0123e-05	8.541e-06	3.2769e-05	1.85396e-05	2.23376e-09	1.14204e-05
4-Amino-6-chloropyrimidine-5-carbaldehyde	0.000887108	0.000940012	0.000834069	0.000792311	0.000833715	0.000854708	1.85454e-09	0.000976725
5-[[5-(4-Methoxyphenyl)-2-furyl]methylene]barbituric acid	1.96639e-05	2.30076e-05	2.12647e-05	1.89335e-05	2.30943e-05	2.95235e-05	2.23376e-09	2.29458e-05
Bicyclo-prostaglandin E1	7.26904e-05	0.000133106	0.000123332	6.0894e-05	0.000126391	0.000130493	0.000133092	9.06192e-05
3-(Hepta-1,3-dienyl)hexanedioic acid	0.000257344	0.000177579	0.000161743	0.000230781	0.00015935	0.000231252	0.000190884	0.000182282
Xanthotoxol	3.17132e-06	8.06562e-05	4.57934e-06	2.33927e-06	3.47225e-06	4.06601e-06	7.02682e-05	7.86027e-05
Pentachlorophenol	2.07939e-05	2.02345e-05	2.49087e-05	1.98641e-05	2.46851e-05	2.57353e-05	2.30141e-05	2.58643e-05
3-Sulfinoalanine	1.15548e-05	1.3921e-05	1.25735e-05	1.03642e-05	8.08987e-06	8.87876e-06	9.82196e-06	6.89667e-06
Oxotridecenoylcarnitine (Car(13:2-O))	4.56965e-05	4.74921e-05	4.55436e-05	4.63167e-05	4.54413e-05	5.22709e-05	4.51819e-05	5.56813e-05
2,4(1H,3H)-Quinazolinedithione	1.29014e-05	1.19059e-05	1.25221e-05	1.34687e-05	8.69538e-06	9.36383e-06	9.72029e-06	9.80771e-06
2-Hydroxy-N-{2-[(2-hydroxybenzoyl)amino]ethyl}benzamide	1.26322e-05	1.21699e-05	1.30898e-05	1.33443e-05	7.28341e-06	8.55981e-06	7.74209e-06	6.9785e-06
5,10-Dihydro-10-phenophosphazinol 10-oxide	4.38286e-05	4.34792e-05	4.12659e-05	4.25667e-05	2.42652e-05	2.47469e-05	2.6788e-05	2.21393e-05
7-Chloro-4,8-dihydroxy-6-methoxy-3-methyl-3,4-dihydroisochromen-1-one	4.4187e-06	4.51781e-06	2.45794e-06	4.02955e-06	3.45993e-06	3.32572e-06	3.33279e-06	3.93324e-06
Isopropalin	1.00835e-05	1.10484e-05	8.92975e-06	9.97245e-06	1.02984e-05	1.32886e-05	1.85454e-09	1.11974e-05
Methyl 4,6-difluoro-1H-indole-2-carboxylate	8.16829e-05	8.42422e-05	8.53607e-05	5.50447e-05	6.0844e-05	6.68943e-05	7.5712e-05	6.05546e-05
Sedoheptulosan	2.47353e-05	2.5163e-05	2.51461e-05	2.52582e-05	3.22221e-05	4.01561e-05	4.32636e-05	3.13233e-05
2,8,9-Triisobutyl-2,5,8,9-tetraaza-1-phosphabicyclo[3.3.3]undecane solution	4.2132e-05	3.70537e-05	3.21693e-05	2.39898e-05	5.42391e-05	4.51001e-05	3.97903e-05	3.50968e-05
L-Erythrulose	1.91192e-05	1.29663e-05	1.52757e-05	1.39308e-05	3.21371e-05	3.32229e-05	2.23376e-09	3.19982e-05
[3-[[2,3-dihydroxypropoxy]-hydroxyphosphoryl]oxy-2-hexadecanoyloxypropyl] hexadecanoate	0.000140236	0.000116394	0.000143311	0.000146897	0.000162976	0.000169246	0.000149556	0.00017973
LPC(20:4)	0.000694862	0.000476952	0.000434637	0.000420773	0.000482807	0.000697388	1.85454e-09	0.000513347
3,5-Di-tert-butyl-4-hydroxybenzoic acid	8.13431e-06	8.03599e-06	6.09604e-06	5.66261e-06	7.06912e-06	5.93483e-06	9.35232e-06	6.08557e-06
2-Chlorobenzyl 7H-purin-6-yl sulfide	1.22126e-05	1.14818e-05	1.01627e-05	1.26892e-05	2.54577e-05	3.32338e-05	3.74531e-05	2.06576e-05
2-(2,5-Dichlorophenyl)-1,3-benzoxazol-5-amine	4.1388e-07	1.30604e-06	1.80343e-09	1.91399e-07	3.70555e-07	2.85332e-06	8.48815e-07	4.77277e-07
5-Bromo-2-chloroisonicotinic acid	1.92631e-05	5.32612e-05	1.80343e-09	5.49866e-06	3.3206e-05	8.65119e-05	6.55362e-05	2.08336e-05
Sulfamerazine	7.34413e-06	7.472e-06	7.19825e-06	7.65683e-06	0.000149836	0.00015186	0.000147684	0.000149415
1-(3-Fluorobenzoyl)-4-piperidinecarboxylic acid	3.23989e-05	3.18371e-05	3.16327e-05	3.04339e-05	3.15205e-05	1.91425e-09	1.85454e-09	3.27379e-05
2-Isobutyl-1,3-dioxo-2,3-dihydro-1H-Isoindole-5-carboxylic acid	4.40703e-05	4.50942e-05	4.75797e-05	4.37434e-05	2.94978e-05	3.46992e-05	3.17603e-05	2.90417e-05
5-(2-Fluorophenyl)-2-furaldehyde	5.92663e-06	9.17821e-06	1.2003e-05	9.66043e-06	7.57114e-06	1.25097e-05	1.85454e-09	4.71028e-06
1-Stearoyl-2-arachidonoyl-sn-glycero-3-phospho-(1'-myo-inositol)	5.36578e-05	3.76951e-05	4.62449e-05	4.12778e-05	6.53965e-05	6.32732e-05	7.38664e-05	6.73103e-05
Methyl 6-hydroxy-1H-indole-3-carboxylate	8.90235e-06	1.56611e-05	1.60534e-05	2.50953e-09	1.48989e-05	3.79761e-06	1.58334e-05	4.33821e-06
Entacapone	2.21415e-05	2.18266e-05	2.00084e-05	1.72228e-05	1.7314e-05	1.7731e-05	1.73609e-05	1.75703e-05
PC(18:1(9Z)/P-18:0)	0.00157792	0.00155881	0.00164596	0.00146752	0.000753151	0.000737397	0.000759847	0.000883243
7-Amino-4-methylquinolin-2-ol	3.83761e-05	2.78702e-05	4.03699e-05	5.26439e-05	4.19463e-05	3.56128e-05	3.27782e-05	3.71728e-05
PC(O-40:8)	1.95686e-05	1.85072e-05	1.81327e-05	1.53371e-05	2.58406e-05	2.8049e-05	2.76441e-05	3.11636e-05
Cyclo(alanylleucyl)	9.93247e-06	1.00211e-05	1.073e-05	1.10142e-05	7.56501e-06	8.80601e-06	8.1663e-06	8.08495e-06
Glabrin_C	1.17087e-05	1.24947e-05	1.1751e-05	1.48549e-05	2.65307e-06	4.24587e-06	3.9612e-06	3.55311e-06
N,N-Diethylcathinone	1.44663e-05	1.82566e-05	1.80343e-09	1.81556e-09	1.64373e-05	1.84604e-05	1.5119e-05	2.07942e-05
Urapidil	1.44477e-05	1.70433e-05	1.32313e-05	1.36763e-05	2.30929e-05	2.82883e-05	3.41535e-05	2.21881e-05
Isoquinoline, 5-[(hexahydro-1H-1,4-diazepin-1-yl)sulfonyl]-	9.10979e-06	9.14712e-06	8.487e-06	8.57685e-06	8.17526e-06	8.4477e-06	8.30041e-06	2.15863e-09
Resorcinolnaphthalein	1.63317e-06	1.5138e-06	1.197e-06	1.66151e-06	1.22831e-05	1.20713e-05	1.20025e-05	1.07197e-05
5-[(2-Phenylethyl)amino]-1,3,4-thiadiazole-2(3H)-thione	7.69448e-05	7.71224e-05	7.69539e-05	8.21331e-05	5.73091e-05	6.06249e-05	5.91583e-05	5.96309e-05
4-(Pentafluorosulfanyl)aniline	3.56162e-05	3.47036e-05	3.52255e-05	3.85022e-05	4.65674e-05	5.06658e-05	4.80223e-05	5.067e-05
2,5-Dichlorothiophene-3-carboxylic acid	3.57131e-06	4.26039e-06	7.21533e-07	3.25299e-06	3.79839e-06	6.48667e-07	5.80941e-06	4.34611e-06
3,7,8,2'-Tetrahydroxyflavone	1.85468e-06	1.65306e-06	1.72185e-06	1.82653e-06	7.00248e-07	6.57698e-07	6.13717e-07	5.01063e-07
3-(Aminocarbonyl)benzoic acid	0.000195192	0.000123349	5.19473e-05	0.000183596	4.47015e-05	3.79731e-05	0.000179712	8.47359e-05
(S,S)-(+)-Tetrandrine	4.21049e-06	3.83121e-06	4.35621e-06	3.73986e-06	1.33944e-06	1.83718e-06	2.18818e-06	1.48722e-06
GKK 1032B	8.61327e-05	8.72273e-05	9.17611e-05	7.98623e-05	0.000175514	0.000228347	0.000318952	0.000175463
lysoPC(28:1(5Z))	6.49961e-05	6.9337e-05	0.0001002	6.86144e-05	0.000121045	9.1017e-05	0.000132806	0.00010587
18.beta.-Glycyrrhetic acid methyl ester	4.78013e-05	4.8858e-05	4.88282e-05	4.65633e-05	2.69817e-05	2.85139e-05	2.76874e-05	2.63378e-05
1-Palmitoyl-2-docosahexaenoyl-sn-glycero-3-phospho-(1'-rac-glycerol)	0.000519102	0.00050519	0.000570157	2.50953e-09	0.000443713	0.000471975	0.000418721	0.000473425
[2.3-dihydroxypropoxy][2-[docosa-4.7.10.13.16.19-hexaenoyloxy]-3-[octadec-9-enoyloxy]propoxy]phosphinic acid	0.00373413	0.00374055	0.00381562	0.00383501	0.00275569	0.0032292	0.00279583	0.00316941
5-Nitro-2-(2-pyridinyl)-1H-benzimidazole	0.000394361	2.5397e-09	0.000660191	0.00115011	9.08503e-05	0.000183666	0.00087467	0.0017804
risedronate	0.000118697	0.000111237	0.000124175	0.000109325	8.31042e-05	9.64557e-05	8.20419e-05	7.89634e-05
PC(42:10)	9.16101e-07	6.67218e-07	1.14879e-06	1.73426e-06	5.08404e-07	2.32362e-07	9.26206e-07	2.15863e-09
Saluamine	2.45569e-05	2.14361e-05	1.91821e-05	2.25044e-05	1.34228e-05	1.99383e-05	1.07644e-05	2.15309e-05
4-Bromophenyl 1-methyl-1H-pyrazolo[3,4-d]pyrimidin-4-yl ether	3.12523e-05	2.28603e-05	2.19044e-05	2.3489e-05	1.18156e-05	1.03845e-05	1.16407e-05	1.32386e-05
4-Nitro-N-(2-pyrimidinyl)benzamide	4.40686e-06	4.13516e-06	5.35824e-06	3.91182e-06	5.24847e-06	8.33305e-06	5.2337e-06	1.01448e-05
N-[4-(Pyridin-2-yl)-1,3-thiazol-2-yl]cyclopentanecarboxamide	1.03152e-05	9.9643e-06	1.11801e-05	1.03108e-05	6.93004e-06	8.05302e-06	6.86541e-06	7.12155e-06
N-(4-Cyanophenyl)-4-methylbenzene-1-sulfonamide	3.80688e-06	3.00025e-06	3.82944e-06	3.05779e-06	1.96263e-06	2.21664e-06	2.717e-06	1.55667e-06
Pyrido[4,3-d]pyrimidin-4(1H)-one, 2,3,5,6,7,8-hexahydro-6-(phenylmethyl)-2-thioxo-	2.70667e-09	1.40911e-05	2.70015e-09	1.16445e-05	1.45043e-05	1.61059e-05	1.44116e-05	1.29517e-05
7.alpha.-Thiospironolactone	1.02057e-05	9.86378e-06	1.0242e-05	1.04828e-05	1.6751e-05	1.64876e-05	1.59578e-05	1.62326e-05
7-Hydroxy-2-acetylaminofluorene	7.97741e-06	7.12012e-06	7.41981e-06	7.80912e-06	7.04359e-06	5.81006e-06	5.79215e-06	5.11451e-06
(2R)-2-(2,5-Difluorophenyl)pyrrolidine	8.94185e-06	8.51853e-06	1.12247e-05	1.14847e-05	5.03505e-06	7.27868e-06	6.10143e-06	7.18896e-06
3-[(Ethylanilino)methyl]benzenesulfonic acid	9.00486e-06	9.44602e-06	1.21711e-05	9.45417e-06	7.35541e-06	1.0544e-05	7.78264e-06	6.7555e-06
Arg-Ser-Arg	8.41585e-06	9.25734e-06	7.49457e-06	8.12237e-06	4.3288e-06	5.13741e-06	5.11888e-06	4.74764e-06
6-Chloro-5-fluoro-1H-1,3-benzodiazol-2-amine	2.08352e-05	7.3138e-05	7.92319e-05	8.07469e-05	4.39761e-05	4.50879e-05	4.05554e-05	7.22011e-05
1H-3-Benzazepine-7,8-diol, 6-chloro-2,3,4,5-tetrahydro-1-phenyl-	0.000210223	0.000202369	0.000232804	0.000206994	0.000271404	0.000319522	0.000293186	0.000259712
5,6,7,8-Tetrahydro-1H-spiro[benzo[4,5]thieno[2,3-d]pyrimidine-2,1'-cyclohexane]-4(3H)-thione	6.92634e-08	5.89203e-08	1.24792e-07	1.57881e-08	1.43425e-07	9.89717e-08	1.94304e-07	1.11469e-07
3a,4,5,9b-Tetrahydro-3H-cyclopenta[c]quinoline-4,8-dicarboxylic acid	1.32513e-05	1.99951e-05	2.89808e-05	1.33986e-05	6.84874e-07	1.71745e-06	8.0104e-07	6.0699e-07
N2-Oxalylarginine	9.91516e-08	1.25404e-07	9.58727e-08	1.08861e-07	7.49353e-08	1.57377e-07	2.06806e-07	1.72986e-07
6-Bromo-3-methyl-3,4-dihydro-2(1H)-quinazolinone	2.43687e-05	2.47605e-05	2.08307e-05	2.1656e-05	2.87788e-05	3.00049e-05	2.44123e-05	3.92356e-05
Soyacerebroside II	0.000145319	0.000152	0.000161252	0.000156998	0.000133578	0.000140267	0.00011323	0.000172805
5-(3-Pyridinyl)-1,3,4-thiadiazol-2-ylamine	0.000101555	9.22089e-05	8.62157e-05	0.000155208	0.000165643	0.000170772	0.000161514	0.00019624
1-Hydroxy-2-naphthoic acid	0.000726353	0.0038347	0.000919951	0.00385885	0.00978391	0.00152094	0.00874537	0.00128721
PC(38:1)	6.16571e-05	7.34877e-05	5.53079e-05	5.31873e-05	4.03486e-05	4.60731e-05	3.44611e-05	6.27572e-05
3,6-Diamino-9-(2-carboxyphenyl)xanthylium cation	1.39695e-05	1.37884e-05	1.45046e-05	1.36453e-05	1.09609e-05	1.24709e-05	1.19655e-05	1.19102e-05
4-Chloro-N-(5-fluoro-2-methylphenyl)benzamide	9.90953e-06	1.03964e-05	1.1895e-05	9.5427e-06	6.45333e-06	8.20932e-06	6.74971e-06	8.09705e-06
4-Methyl-1H-pyrazole	1.88998e-09	1.85065e-05	1.80343e-09	1.62732e-05	1.62888e-05	1.83223e-05	1.72731e-05	2.08845e-05
2-Amino-6-sulfanyl-3,5-pyridinedicarbonitrile	1.18257e-05	1.10286e-05	9.23253e-06	1.44133e-05	1.31237e-05	1.19624e-05	1.36399e-05	1.11509e-05
2-Hydroxy-3-(trifluoromethoxy)benzoic acid	5.08826e-06	4.50452e-06	5.64894e-06	2.50953e-09	3.72226e-06	4.13665e-06	4.34628e-06	3.41319e-06
3-Cyclohexyl-2-sulfanyl-4(3H)-quinazolinone	1.65674e-05	1.93918e-05	2.50005e-05	1.86217e-05	5.95823e-06	1.02708e-05	6.8238e-06	4.99834e-06
4-Amino-2-oxo-1,2-dihydropyrimidine-5-carboxylic acid	3.08922e-05	3.00365e-05	2.64557e-05	3.25693e-05	1.7418e-05	2.02985e-05	1.90212e-05	1.89172e-05
4-(2-Fluorophenyl)-2,3-dihydro-1,3-thiazol-2-one	6.20071e-07	5.27544e-07	4.4674e-07	5.30966e-07	7.77064e-06	9.19585e-06	7.74322e-06	8.93826e-06
4-Bromo-1-methyl-1H-indazole	4.43848e-05	4.72887e-05	3.58177e-05	3.74342e-05	3.45301e-05	3.92018e-05	3.4678e-05	4.96267e-05
4-(1,3-Dioxo-1,3-dihydro-2H-isoindol-2-yl)-2-hydroxybenzoic acid	0.00067815	0.000635115	0.000605882	0.000565191	0.000308725	0.000389174	0.000368987	0.000331471
PC(22:4(7Z,10Z,13Z,16Z)/P-18:1(9Z))	0.000142288	0.000151444	0.000142928	0.000143026	0.000174533	0.000201204	0.000180672	0.000211268
Triptophenolide	0.000323425	0.000269651	0.000231756	0.00028264	0.000203252	0.000281407	0.000245809	0.000180059
Tolmetin_sodium	9.67027e-06	1.09804e-05	1.80343e-09	8.16852e-06	6.07472e-06	9.63431e-06	8.67531e-06	7.91877e-06
Diuron-desdimethyl	0.000135441	0.000140524	0.000137083	0.000137184	0.000106616	0.000113837	0.000106536	0.000118327
Nodakenitin	7.74271e-07	5.75411e-07	8.4251e-07	8.3135e-07	6.2095e-07	4.26251e-07	4.91106e-07	5.49146e-07
(.+/-.)-Clopidogrel	3.4038e-06	5.49184e-07	7.14974e-07	3.55406e-06	7.07218e-06	7.87954e-06	6.91293e-06	8.50784e-06
Benz[a]anthracen-1-ol, 8-methoxy-3-methyl-	1.69348e-05	2.28765e-05	1.97217e-05	8.73407e-06	2.10724e-06	2.65349e-06	2.48631e-06	2.66302e-06
Cincassiol_B	2.33914e-05	2.17509e-05	2.15436e-05	2.31703e-05	2.22376e-05	2.34456e-05	1.85454e-09	2.15863e-09
N-(3-Chlorophenyl)-3-hydroxy-2-naphthamide	1.33075e-05	1.27273e-05	1.49292e-05	1.36061e-05	8.73854e-06	9.71835e-06	8.88589e-06	8.51398e-06
1-(2,4-Dihydroxy-5-nitrophenyl)ethanone	1.49248e-05	1.28935e-05	1.63329e-05	1.57789e-05	1.70139e-05	1.836e-05	1.61132e-05	1.50925e-05
Carbadox	7.58155e-06	8.78e-06	8.90076e-06	7.29909e-06	3.94403e-06	5.06439e-06	4.7439e-06	4.66958e-06
4-Chloro-N-(3-hydroxyphenyl)benzamide	7.06896e-06	6.63815e-06	7.52675e-06	6.76474e-06	5.31203e-06	6.29298e-06	5.89258e-06	2.45943e-09
Propachlor ESA	1.10872e-05	1.01883e-05	1.16583e-05	2.50953e-09	9.25775e-06	9.66838e-06	8.81018e-06	2.45943e-09
Tanshinone I	4.85856e-06	5.0229e-06	4.39364e-06	4.95616e-06	2.6549e-05	3.09179e-05	3.42978e-05	2.04001e-05
1-Methyl-4-(p-tolylsulfonyl)piperazine	2.28551e-05	2.35747e-05	2.26643e-05	2.30719e-05	3.42094e-05	3.53757e-05	3.6156e-05	3.65897e-05
Ethyl 2-amino-4-phenylthiophene-3-carboxylate	3.41349e-05	3.44683e-05	3.25516e-05	3.55839e-05	2.67817e-05	2.81154e-05	2.48941e-05	2.64648e-05
4-Bromobenzenecarboximidamide	1.81784e-05	1.95084e-05	1.70975e-05	1.76368e-05	1.65904e-05	1.70311e-05	1.68403e-05	2.04906e-05
6-Amino-1,3,5-triazine-2,4-dithiol	6.0888e-06	6.16088e-06	6.61447e-06	6.93812e-06	5.34448e-06	4.94835e-06	4.60496e-06	5.19348e-06
Methanone, 1,1'-[2-(phenylamino)-1,4-phenylene]bis[1-[4-(1-pyrrolidinyl)-1-piperidinyl]-	3.70556e-07	3.7642e-07	2.65768e-07	1.60609e-07	1.92191e-07	3.12937e-07	2.22665e-07	2.04242e-07
3,4-Thiophenedicarbonitrile	6.61838e-05	6.64072e-05	5.10449e-05	6.38929e-05	6.2178e-05	7.23606e-05	5.51184e-05	2.15863e-09
5-(4-Aminophenyl)-4-phenyl-2,4-dihydro-3H-1,2,4-triazole-3-thione	0.0130371	0.0129616	0.0134662	0.0124197	0.00904062	0.00964832	0.00954036	0.00868413
2,3,5,6-Tetrafluoro-4-hydrazinopyridine	0.000211164	1.94287e-09	0.000200644	0.000191247	0.00019899	0.000211761	0.000202181	0.000237355
D-Erythronic acid .gamma.-lactone	2.9865e-05	3.14066e-05	2.95096e-05	2.68382e-05	2.55065e-05	2.81016e-05	2.77164e-05	2.15863e-09
(S)-2-Amino-7-phosphonoheptanoic acid	1.63424e-05	1.49313e-05	1.85319e-05	1.78503e-05	1.59864e-05	1.81919e-05	1.75105e-05	1.58922e-05
3-[(4-Phenyl-1-phthalazinyl)amino]-1-propanol	1.83411e-05	1.8933e-05	1.75708e-05	2.05498e-05	5.13098e-05	5.93056e-05	4.38212e-05	4.61705e-05
8-Geranyl-7-hydroxycoumarin	0.000103996	8.25428e-05	7.00391e-05	9.57728e-05	6.29795e-05	8.90851e-05	7.30496e-05	5.73541e-05
1-(2,4-Dihydroxyphenyl)-2-(3,5-dimethoxyphenyl)propan-1-one	4.02172e-07	2.98273e-07	5.00541e-07	2.63912e-07	1.4083e-05	1.64807e-05	1.52654e-05	1.15261e-05
S-Acetyldihydrolipoamide-E	5.77288e-06	5.56044e-06	5.12504e-06	5.17467e-06	5.62368e-06	5.49938e-06	5.4776e-06	2.15863e-09
Chlorthalidone	2.26798e-05	2.45962e-05	3.16679e-05	2.3682e-05	6.62867e-06	7.11578e-06	5.88127e-06	5.97742e-06
Catechin	4.50733e-06	4.13565e-06	5.15725e-06	4.45884e-06	2.41607e-06	3.21255e-06	4.0501e-06	2.27838e-06
Sanguinarine	1.08738e-05	1.17813e-05	9.98087e-06	1.22067e-05	1.63924e-05	1.99962e-05	2.04567e-05	1.8404e-05
Rhazidigenine_Nb-oxide	9.91299e-06	9.75611e-06	6.62689e-06	7.6755e-06	1.10428e-05	1.28827e-05	1.57508e-05	1.3421e-05
5,13,15-Trihydroxy-9-methyl-10-oxabicyclo[10.4.0]hexadeca-1(12),13,15-triene-3,11-dione	2.75934e-05	2.74843e-05	4.03145e-05	2.91904e-05	1.9707e-05	2.88011e-05	1.93503e-05	1.71943e-05
2-(4-Amino-2-nitroanilino)ethanol	0.000286643	0.000280427	0.000269056	0.00027735	0.000323259	0.000334423	0.000346917	0.00034002
Castamollissin	1.87312e-06	2.12735e-06	1.89819e-06	1.94415e-06	8.00235e-06	1.05347e-05	1.18155e-05	7.57343e-06
2-(2-Fluorophenyl)-4-methyl-1,3-thiazole-5-carboxylic acid	2.51457e-05	2.6039e-05	2.48193e-05	2.54336e-05	2.14005e-05	2.35565e-05	2.22217e-05	2.32986e-05
Methyl 2-chloro-6-(trifluoromethyl)pyridine-3-carboxylate	3.37534e-05	6.54239e-05	5.84541e-05	5.97319e-05	2.00478e-05	1.85569e-05	1.79131e-05	2.32297e-05
2-(3,5-Dichlorophenyl)-2-(dimethylamino)acetic acid	2.39379e-05	2.42073e-05	2.35533e-05	2.52959e-05	1.79706e-05	2.02473e-05	2.16884e-05	1.84087e-05
4-[4-(4-Chlorophenyl)-1,3-thiazol-2-yl]morpholine	1.803e-05	2.02076e-05	1.86819e-05	1.95789e-05	0.000363156	0.000383846	0.000377029	0.000380838
Thieno[3,2-b][1]benzothiophene-2-carboxylic acid	3.79268e-06	1.62029e-06	2.70015e-09	3.18067e-06	2.37911e-06	1.04454e-06	2.18868e-06	2.03288e-06
6-(Ethylsulfonyl)-2H-1,4-benzoxazin-3(4H)-one	0.000131268	0.000133966	0.000133437	0.000127439	0.000115822	0.000113976	0.000112259	2.45943e-09
4-Amino-N-(2-fluorophenyl)benzenesulfonamide	0.000123058	0.000124389	0.0001195	0.000120135	8.02042e-05	9.46407e-05	0.000107295	8.22483e-05
1-Hexadecyl-2-(9Z-octadecenoyl)-sn-glycero-3-phosphoethanolamine	0.000351301	0.000305114	0.000311323	0.000314906	0.000160613	0.000227034	0.000201863	0.000246745
PC(18:0/P-18:0)	0.000338305	0.000352162	0.00038942	0.000334373	0.000150411	0.000132886	0.000133339	0.000179481
2-Docosahexaenoyl-1-stearoyl-sn-glycero-3-phosphoethanolamine	2.30801e-05	1.40647e-05	2.00304e-05	1.66362e-05	4.15506e-05	4.88508e-05	4.22433e-05	4.96533e-05
Methyl 1-pentyl-1H-indole-3-carboxylate	0.000158649	0.000150111	0.000162887	0.000143148	0.000125786	0.0001389	0.000170167	0.00011872
Mantabegron	3.31022e-05	2.44074e-05	3.25911e-05	2.54154e-05	2.19852e-05	2.67381e-05	3.06986e-05	2.65291e-05
Flunarizine	0.000102836	0.000106179	9.14763e-05	0.00011015	0.000223387	0.000235237	0.000228778	0.000216967
Candoxatril	1.56222e-07	1.71401e-07	1.00718e-07	1.00731e-07	8.34477e-08	1.90672e-07	1.7458e-07	1.35319e-08
2,4-Dinitrophenol	0.000184456	0.000162651	0.000142518	0.000152343	0.000175198	0.000143529	2.23376e-09	0.000161602
3-Methyl-6-(4-toluidino)-3H-naphtho[1,2,3-de]quinoline-2,7-dione	0.0002528	0.000295047	0.000387137	0.000286741	5.06282e-06	6.76156e-06	7.82814e-06	1.75978e-06
Neryl_glucoside	4.10144e-05	4.03913e-05	3.60494e-05	4.86533e-05	5.35234e-05	5.33078e-05	1.85454e-09	5.633e-05
Morphine N-oxide	6.31526e-06	7.04129e-06	5.60653e-06	5.84685e-06	7.06022e-06	8.54314e-06	1.85454e-09	6.30142e-06
4-Fluoro-N-phenylbenzenesulfonamide	2.69742e-05	2.35141e-05	2.9461e-05	2.71208e-05	3.0318e-05	3.31381e-05	2.7414e-05	3.04124e-05
Dienogest	1.05956e-06	1.34705e-06	9.25488e-07	1.12719e-06	4.16737e-06	4.63751e-06	7.73527e-06	3.44623e-06
Lanceolatin B	1.76084e-05	1.57884e-05	1.82933e-05	1.83826e-05	5.13194e-05	6.12489e-05	5.14833e-05	4.67199e-05
Asn-Asp	4.17718e-06	4.514e-06	4.57438e-06	4.28152e-06	2.51411e-05	2.2333e-05	2.37383e-05	2.34764e-05
1H-Pyrrole-3-carboxylic acid	2.70667e-09	5.10513e-05	6.34322e-05	5.4042e-05	3.24543e-05	4.61356e-05	4.80734e-05	2.87739e-05
PC(20:3(8Z,11Z,14Z)/P-18:0)	0.000436754	0.000450343	0.000447208	0.000434231	0.000658684	0.000705125	0.000631335	0.000768664
Vildagliptin	1.92361e-06	2.23729e-06	1.95228e-06	2.32198e-06	7.12843e-06	7.88485e-06	1.10739e-05	6.64644e-06
Methocarbamol	4.66287e-05	4.7879e-05	5.23211e-05	4.99843e-05	7.11698e-05	0.000115551	1.85454e-09	6.41443e-05
4-Allyl-5-(2-methylphenyl)-4H-1,2,4-triazol-3-yl hydrosulfide	4.85668e-06	5.39642e-06	5.34805e-06	4.62544e-06	5.36323e-06	5.89372e-06	5.10715e-06	5.68573e-06
Lysyl-Glycine	3.20969e-06	3.6789e-06	3.71775e-06	3.83615e-06	6.88599e-06	1.08617e-05	1.56898e-05	9.5882e-06
5-(2-methoxyethylamino)-3H-1,3,4-thiadiazole-2-thione	5.14149e-05	4.87243e-05	5.10498e-05	4.98082e-05	6.24733e-05	6.25717e-05	6.06037e-05	6.8848e-05
4-[2-(Trifluoromethyl)phenyl]-4H-1,2,4-triazole-3-thiol	2.72173e-05	2.50688e-05	2.83075e-05	2.49653e-05	2.43296e-05	2.74414e-05	2.35383e-05	2.39447e-05
5-(9-Anthrylmethylene)-2,4,6(1H,3H,5H)-pyrimidinetrione	0.000129081	0.000118508	0.000148459	0.00014234	0.000131303	0.000147691	0.000132441	0.000110281
1-Allyl-6-hydroxy-2,4(1H,3H)-pyrimidinedione	2.90748e-05	2.77386e-05	3.20631e-05	3.02946e-05	1.78901e-05	2.10494e-05	2.0271e-05	1.63706e-05
Pro-Leu	3.6652e-05	3.76358e-05	3.72266e-05	3.63449e-05	2.7559e-05	2.96645e-05	2.85795e-05	3.07603e-05
Dihydromorphine	2.69862e-07	2.99219e-07	1.93974e-07	2.53037e-07	2.09568e-06	2.50018e-06	3.45343e-06	1.99078e-06
5-(2H-Chromen-3-ylmethylene)-2,4,6(1H,3H,5H)-pyrimidinetrione	8.14431e-06	5.44567e-06	2.36381e-06	8.70328e-06	6.03769e-06	3.46596e-06	6.28826e-06	2.15863e-09
2-Amino-4,5,6,7-tetrahydro-1-benzothiophene-3-carboxylic acid	1.82293e-05	1.90419e-05	1.82979e-05	1.8902e-05	1.69993e-05	1.80681e-05	1.7968e-05	2.15863e-09
Piperolein A	2.58268e-06	3.19343e-06	2.55468e-06	3.07573e-06	7.96654e-06	9.98572e-06	1.31058e-05	7.88183e-06
1,8-Diamino-4,5-dihydroxyanthraquinone	2.65063e-05	9.39665e-06	9.93039e-06	3.15238e-05	1.72815e-05	1.92078e-06	1.37458e-05	1.42355e-05
2-Chloro-N-(4-methoxyphenyl)nicotinamide	8.26991e-06	8.10328e-06	9.9386e-06	7.8582e-06	1.71231e-05	3.38657e-05	2.19288e-05	1.75118e-05
LysoPC(18:4(6Z,9Z,12Z,15Z))	4.61885e-05	5.03944e-05	4.50863e-05	8.24933e-05	4.16072e-05	5.81378e-05	0.000111756	9.29064e-05
1H-Pyrrole-2,5-dione, 1-[6-[[(17.beta.)-3-methoxyestra-1,3,5(10)-trien-17-yl]amino]hexyl]-	9.0508e-05	8.69924e-05	8.8075e-05	9.20354e-05	0.000117216	0.000171958	1.85454e-09	0.000148307
4-Fluoro-7-azaindole	3.55535e-05	1.89582e-05	2.48564e-05	3.70945e-05	2.96992e-05	1.63872e-06	9.11294e-07	2.8169e-05
2,5-Dimethyl-1,4-dithiane-2,5-diol	0.00057004	0.000648735	0.00055802	1.76506e-05	0.000552197	5.54789e-05	5.20647e-05	6.25511e-05
PC(22:6(4Z,7Z,10Z,13Z,16Z,19Z)/P-18:1(11Z))	0.000146392	0.000138682	0.00012937	0.000141438	0.000200371	0.0002188	0.00020585	0.000215936
PA(20:1(11Z)/15:0)	1.23088e-05	9.4951e-06	1.12207e-05	5.7973e-06	1.8544e-05	2.00375e-05	1.86908e-05	2.15863e-09
L-Menthone_1,2-glycerol_ketal	1.95595e-05	1.92066e-05	1.57002e-05	2.11962e-05	2.22143e-05	1.92194e-05	1.83207e-05	2.56868e-05
D-Fructose_1-phosphate	8.58573e-05	6.38028e-05	6.10763e-05	9.45885e-05	3.88098e-05	2.3769e-05	2.66818e-05	3.11829e-05
5-Amino-3-methyl-1-(p-tolyl)pyrazole	9.43886e-06	9.88181e-06	9.59419e-06	8.87401e-06	1.03918e-05	1.16409e-05	1.12447e-05	1.11821e-05
2,3-Diphenyl-1H-indole-7-carboxylic acid	2.14776e-06	1.99632e-06	1.4968e-06	1.60593e-06	3.14205e-05	3.84747e-05	3.3848e-05	4.11544e-05
Benoxacor	2.22327e-05	2.24251e-05	2.3265e-05	2.34976e-05	1.90098e-05	1.92933e-05	1.85607e-05	2.03616e-05
.alpha.-Pyrrolidinononanophenone	5.01751e-06	5.16027e-06	4.51828e-06	4.81077e-06	6.97116e-06	7.3034e-06	1.85454e-09	6.57298e-06
Ile-Met	8.83592e-05	9.29852e-05	9.03054e-05	9.81484e-05	2.82984e-05	3.03666e-05	3.17449e-05	2.79477e-05
2-(4-Morpholinyl)-4H-pyrimido[2,1-a]isoquinolin-4-one	2.44941e-05	2.52314e-05	2.11589e-05	2.35037e-05	3.31254e-05	4.11318e-05	3.39399e-05	3.93042e-05
Maltoxazine	1.1118e-05	9.96301e-06	1.19705e-05	1.22264e-05	4.32471e-06	4.87279e-06	4.72216e-06	4.24091e-06
Propanedinitrile, 2-[(3,4-dihydroxyphenyl)methylene]-	7.22617e-05	4.14334e-05	4.92178e-05	3.87868e-05	4.26599e-05	7.12177e-05	3.52553e-05	4.52313e-05
1,2,3,19-Tetrahydroxy-12-ursen-28-oic acid	2.32479e-05	1.72345e-05	2.21248e-05	1.98524e-05	1.5121e-05	2.22421e-05	2.43644e-05	1.853e-05
Coptisine cation	7.85061e-05	8.64353e-05	7.45927e-05	6.58944e-05	7.54485e-05	8.17669e-05	7.82718e-05	2.15863e-09
Amfonelic acid	2.14977e-05	2.06226e-05	2.54425e-05	2.39717e-05	4.85727e-05	4.83978e-05	4.99304e-05	5.01861e-05
3,4-Dichloro-N-phenylbenzamide	1.81504e-05	1.78996e-05	1.78466e-05	1.77303e-05	8.30481e-06	8.52139e-06	1.07997e-05	9.1989e-06
(2-aminoethoxy)[2-[docosa-4.7.10.13.16.19-hexaenoyloxy]-3-[hexadec-1-en-1-yloxy]propoxy]phosphinic acid	0.000638619	0.000538361	0.000652113	0.000644018	0.000521572	0.000556099	0.000478672	0.000582055
N-Benzyl-6,7-dimethoxy-4-quinazolinamine	3.94322e-05	3.14181e-05	2.71507e-05	2.64136e-05	3.91598e-05	3.58798e-05	3.09812e-05	5.04612e-05
PC(14:0/14:1(9Z))	5.09973e-05	6.32949e-05	3.09762e-05	4.57343e-05	1.80871e-05	2.10785e-05	1.89119e-05	2.286e-05
Desisopropyldisopyramide	1.52096e-05	1.45797e-05	1.80343e-09	1.33778e-05	1.45796e-05	1.61666e-05	1.80122e-05	2.04858e-05
3-{2-[(E)-2-(Phenylamino)ethenyl]-4,5-dihydro-1,3-thiazol-3-ium-3-yl}propane-1-sulfonate	4.47939e-05	4.44939e-05	4.5426e-05	4.71388e-05	4.78053e-05	5.34573e-05	5.0795e-05	5.04494e-05
Pirimiphos-methyl-N-desethyl	2.13876e-05	2.06091e-05	2.47069e-05	1.71436e-05	1.43815e-05	1.6072e-05	1.55982e-05	1.76763e-05
Pro-Gly-Pro	1.58304e-05	1.50267e-05	1.37464e-05	1.46485e-05	2.34257e-05	2.51621e-05	2.53852e-05	2.32705e-05
1-[4-(Trifluoromethoxy)benzyl]piperazine	2.41344e-05	2.41121e-05	2.26476e-05	2.25118e-05	1.83589e-05	1.98086e-05	2.03506e-05	2.01875e-05
Ceftriaxone	1.48567e-05	1.18764e-05	1.55604e-05	1.97673e-05	2.06532e-05	2.26759e-05	1.92834e-05	2.27642e-05
3-[(4-Amino-2-quinazolinyl)amino]phenol	5.12872e-06	6.3025e-06	7.26222e-06	5.95344e-06	4.90418e-06	6.0865e-06	4.57979e-06	3.57751e-06
5-(4-Methylpiperazin-1-yl)-5-oxopentanoic acid	8.02179e-06	9.04594e-06	8.08711e-06	8.28665e-06	8.57313e-06	9.38849e-06	9.60072e-06	2.15863e-09
Toddalolactone	3.18052e-05	3.35376e-05	3.23159e-05	3.30891e-05	3.07854e-05	3.66573e-05	3.40569e-05	3.63378e-05
4-(3,4-Dichlorophenyl)-2-hydrazinyl-6-(trifluoromethyl)pyrimidine	1.48371e-05	1.46624e-05	1.16607e-05	1.19946e-05	1.43645e-05	1.69437e-05	1.264e-05	2.15863e-09
1-(1Z-Octadecenyl)-2-(4Z,7Z,10Z,13Z,16Z,19Z-docosahexaenoyl)-sn-glycero-3-phosphoethanolamine	0.000238532	2.5397e-09	0.000254607	0.000228553	0.000208583	0.000224261	0.000190664	2.45943e-09
N-(4-Chlorophenyl)-N'-(5-methyl-2-pyridinyl)urea	2.49549e-05	2.80399e-05	4.59275e-05	3.85104e-05	9.15252e-07	3.26532e-06	8.38121e-07	1.34083e-06
Ala-Arg	6.7826e-05	6.53249e-05	7.1241e-05	5.9576e-05	5.00736e-05	6.12346e-05	6.65296e-05	2.45943e-09
TACROLIMUS	1.60633e-05	1.77088e-05	1.41521e-05	1.7467e-05	4.99441e-06	5.43828e-06	5.62814e-06	4.95543e-06
Diuron-desmethyl	9.41555e-06	9.58151e-06	8.95494e-06	1.08478e-05	6.57213e-06	5.95167e-06	5.02462e-06	5.04479e-06
delta-Tocotrienol	2.26644e-07	1.20843e-07	9.04047e-08	4.6765e-07	2.72907e-07	1.91425e-09	1.27897e-07	1.35243e-07
(2-{[2-[hexadec-9-enoyloxy]-3-(tetradecanoyloxy)propyl phosphonato]oxy}ethyl)trimethylazanium	0.000566202	0.000500372	0.000644662	0.000685941	0.000197522	0.000216387	0.000203252	0.000179612
Benzoic acid, 4-[[tetrahydro-2-(3-hydroxy-1-butenyl)-5-oxo-3-furanyl]amino]-	7.67067e-06	7.17481e-06	8.01459e-06	6.75906e-06	6.15738e-06	6.43548e-06	5.79036e-06	2.45943e-09
6,6'-Dihydroxy-5,5'-dimethoxybiphenyl-3,3'-dicarboxylic acid	4.5416e-05	3.91892e-05	2.70015e-09	4.5256e-05	3.25338e-05	4.35031e-05	3.59374e-05	2.94853e-05
8-Hydroxypinoresinol_8-glucoside	2.74265e-06	2.55748e-06	2.86988e-06	2.46437e-06	1.36918e-06	2.00686e-06	9.70724e-07	1.47547e-06
3-Amino-2-hydroxyheptanoic acid	2.91388e-05	2.86973e-05	3.49479e-05	2.95074e-05	1.25042e-05	1.25102e-05	1.32736e-05	1.43778e-05
4-Amino-2-methyl-5-pyrimidinemethanol	6.16599e-06	1.94287e-09	3.52524e-06	2.6707e-06	3.4098e-06	4.48956e-06	4.12286e-06	4.00052e-06
Methyl 1-(cyclohexylmethyl)-1H-indole-3-carboxylate	8.08466e-07	1.06383e-06	6.69476e-07	9.59645e-07	6.05655e-06	7.91838e-06	1.2996e-05	6.4641e-06
Ethyl 3-amino-1-benzothiophene-2-carboxylate	1.18522e-05	1.18596e-05	1.13727e-05	1.20677e-05	1.00777e-05	1.08592e-05	9.97387e-06	1.08552e-05
5-(2-Thienyl)-7-(trifluoromethyl)pyrazolo[1,5-a]pyrimidine-3-carboxylic acid	8.70331e-06	8.57461e-06	8.02645e-06	8.09785e-06	7.06266e-06	7.86365e-06	7.11321e-06	7.27203e-06
5-(2-Chlorophenyl)-4-phenyl-4H-1,2,4-triazol-3-yl hydrosulfide	6.11448e-06	6.0669e-06	7.09623e-06	5.84424e-06	5.44394e-06	6.73817e-06	4.73856e-06	2.45943e-09
PC(18:1(9Z)/18:2(9Z,12Z))	0.00110113	0.00176394	0.00104582	0.00101798	0.00179638	0.00165569	0.00163796	0.00189526
N4-Acetylsulfamethazine	1.1248e-05	9.29866e-06	6.48162e-06	1.08127e-05	6.82e-06	4.21401e-06	6.57361e-06	6.98567e-06
Isopentenyladenine	0.000169285	0.000176895	0.000233052	0.000177091	0.000170047	0.000210312	0.000145332	0.000169335
2-[(Phenylsulfonyl)amino]-5-propylbenzoic acid	4.4198e-06	6.7352e-06	1.19397e-05	8.22711e-06	2.86401e-06	4.71971e-06	4.86427e-06	1.68069e-06
Heptanedioic acid, 1-(2-cyclopentylidenehydrazide)	4.20224e-05	4.32212e-05	4.35144e-05	4.2634e-05	4.71598e-05	5.03399e-05	4.8975e-05	4.94105e-05
1H-Indole-3,5-dicarboxylic acid, 1-[3-[4-(decyloxy)phenoxy]-2-oxopropyl]-, 3-methyl ester	4.37853e-06	4.14603e-06	3.05635e-06	3.12763e-06	4.74938e-06	8.32056e-06	8.09297e-06	7.56913e-06
N-(3-Chloro-4-methylphenyl)-4-nitrobenzamide	1.64459e-05	1.67826e-05	1.52179e-05	1.51628e-05	1.85487e-05	1.77334e-05	1.99973e-05	1.52544e-05
7-Chloro-8-methyl-4-hydroxy-3-quinolinecarboxylic acid	1.33499e-05	1.19552e-05	1.51353e-05	1.32283e-05	9.75554e-06	1.10161e-05	9.15028e-06	9.73082e-06
3,4-Difluoro-L-phenylalanine	5.24822e-05	4.56287e-05	5.93185e-05	6.74014e-05	4.21686e-05	5.34775e-05	4.38846e-05	4.21552e-05
.beta.-Alanylleucine	4.96056e-05	5.18604e-05	5.42609e-05	5.33541e-05	2.20389e-05	2.35601e-05	2.21651e-05	2.23509e-05
2-(Benzoylamino)-4,5,6,7-tetrahydro-1-benzothiophene-3-carboxylic acid	0.000121652	0.000142792	0.000144384	0.000114492	0.000173741	0.000275504	0.00024334	0.000211778
PC(14:1(9Z)/16:1(9Z))	0.00019413	0.000169736	0.000210834	0.000194692	0.000122313	0.000103367	0.00014438	0.000102221
Dexanabinol	4.30608e-06	4.34509e-06	5.11127e-06	3.78765e-06	1.01186e-05	1.53733e-05	1.36691e-05	2.52028e-05
17,23-Epoxy-29-hydroxy-27-norlanost-8-ene-3,15,24-trione	9.58657e-06	1.05131e-05	1.11321e-05	1.11913e-05	1.04011e-05	1.05549e-05	8.47539e-06	1.01082e-05
rubiadin	1.11278e-05	1.14287e-05	1.13621e-05	1.09624e-05	9.93628e-06	1.09977e-05	1.08576e-05	2.15863e-09
3',4',5',7,8-Pentamethoxyflavan	9.73054e-06	9.61291e-06	9.21199e-06	1.01127e-05	8.21788e-06	9.62282e-06	1.00412e-05	2.15863e-09
2-((1-(4-Nitrobenzoyl)prolyl)amino)benzoic acid	1.09149e-05	1.29817e-05	1.58793e-05	1.22997e-05	2.74439e-06	4.58263e-06	3.48829e-06	2.2673e-06
N-3,4-Tridhydroxybenzamide	0.000112019	0.000102076	0.000123915	0.000116155	0.000113817	0.000123637	0.000109178	0.000106406
N-Acryloyl-DL-aspartic acid	1.50184e-05	1.49186e-05	1.71574e-05	1.59714e-05	1.39867e-05	1.68335e-05	1.502e-05	2.45943e-09
Benzamide, N-[5-[2-(3,5-dimethoxyphenyl)ethyl]-1H-pyrazol-3-yl]-4-[(3R,5S)-3,5-dimethyl-1-piperazinyl]-, rel-	1.35021e-06	1.37294e-06	1.06348e-06	1.1361e-06	4.61486e-06	5.158e-06	8.17585e-06	3.54523e-06
4-(1-Acetylindol-3-yl)-5-methyl-3-pyrazolin-3-one	6.70745e-06	8.30467e-06	8.3582e-06	7.40731e-06	7.08754e-06	4.12853e-06	5.01013e-06	3.05116e-06
Phe-Met-Arg-Phe-amide	3.0602e-05	2.4473e-05	3.06139e-05	2.75746e-05	1.12262e-05	1.58799e-05	1.85758e-05	1.3197e-05
4-(1H-Benzimidazol-2-yl)-1,2,5-oxadiazol-3-ylamine	0.000107145	0.000101911	0.000102335	9.89336e-05	5.48275e-05	6.53307e-05	7.38743e-05	4.65119e-05
(S)-3,5-Dihydroxyphenylglycine	1.2864e-05	1.26632e-05	1.20822e-05	1.27632e-05	7.61017e-06	8.69761e-06	1.58399e-05	6.51871e-06
PC(20:1(11Z)/22:6(4Z,7Z,10Z,13Z,16Z,19Z))	9.4052e-05	9.86684e-05	9.00322e-05	9.76199e-05	0.000236092	0.000274394	0.00026181	0.000270961
8-Acetyl-7-hydroxy-4-methylcoumarin	7.65715e-07	6.06391e-06	1.62647e-06	6.28261e-06	1.36181e-05	2.28824e-06	2.23376e-09	1.35888e-06
(-)-Epigallocatechin	0.000147707	0.000142393	0.000172135	0.000164215	8.37384e-05	9.08389e-05	8.72186e-05	7.02011e-05
Nomilin	1.88998e-09	1.94287e-09	1.80343e-09	1.81556e-09	1.27039e-07	1.28429e-07	1.85454e-09	1.72714e-07
Gossypetin 3-methylether	9.88192e-06	9.05246e-06	1.07037e-05	1.07788e-05	7.84621e-06	7.71417e-06	8.29457e-06	2.45943e-09
N-Isobutyl-3-methylbutanamide	6.05923e-06	6.89123e-06	6.16155e-06	5.70891e-06	6.5727e-06	6.50311e-06	6.65256e-06	7.71084e-06
2-Chloro-4,5-dimethoxybenzoic acid	5.46826e-05	4.88975e-05	6.12247e-05	5.08713e-05	3.72718e-05	2.45522e-09	2.23376e-09	5.03517e-05
PC(15:0/22:2(13Z,16Z))	0.000350279	0.000342734	0.00035292	0.000321999	0.000245176	0.000238311	0.00023873	0.000280787
PC(20:3(5Z,8Z,11Z)/18:0)	0.00118204	0.00119209	1.80343e-09	0.00112542	0.00113069	0.00111945	0.00111288	0.00125432
Hydroheptelidic acid	2.34086e-05	4.48196e-05	2.16002e-05	5.9704e-05	5.4975e-05	2.32346e-05	7.09563e-05	1.2383e-06
1-O-beta-D-Glucopyranosyl-2,3-di-O-(8-hexadecenoyl)glycerol	3.09941e-06	5.86082e-06	3.0342e-06	7.84293e-06	4.95525e-06	4.03903e-06	4.89901e-06	2.15863e-09
PG(18:3(9Z,12Z,15Z)/20:4(5Z,8Z,11Z,14Z))	9.582e-06	1.16961e-05	1.10915e-05	1.11865e-05	3.84135e-06	3.31142e-06	3.14291e-06	3.13222e-06
(-)-11-Hydroxy-9,15,16-trioxooctadecanoic_acid	3.64542e-05	4.17567e-05	3.45049e-05	3.63731e-05	2.78496e-05	4.84523e-05	1.85454e-09	3.07126e-05
3-Hydroxy-2-iodo-4-methoxybenzaldehyde	3.85398e-05	3.89296e-05	3.74573e-05	3.94068e-05	3.31467e-05	3.4472e-05	3.25003e-05	3.74303e-05
N1-(3-Aminopropyl)-N1-methylpropane-1,3-diamine	4.99377e-06	4.58891e-06	5.22295e-06	4.55146e-06	5.27404e-06	6.00984e-06	5.494e-06	2.15863e-09
Dynasore	0.000281836	0.000243885	0.000285571	0.000280429	0.000185056	0.000195641	0.000177591	0.000172139
Benzonitrile, 2-[[(6-bromo-3H-imidazo[4,5-b]pyridin-2-yl)thio]methyl]-	6.0149e-05	5.94725e-05	6.03085e-05	6.22017e-05	6.90493e-05	6.87894e-05	6.95099e-05	8.11887e-05
Ifenprodil	5.63935e-06	6.54028e-06	6.26053e-06	7.06706e-06	1.09601e-05	9.57056e-06	1.15653e-05	6.32822e-06
1-(4-Chlorophenyl)-2-[(5-methyl-4H-1,2,4-triazol-3-yl)sulfanyl]ethanone	2.64087e-05	2.36526e-05	2.57891e-05	2.71013e-05	1.87818e-05	1.90183e-05	1.75399e-05	1.7276e-05
Cys-Tyr	0.000821549	0.000813325	0.000825835	0.000803746	0.000413654	0.000635535	0.000760318	0.000354832
PC(22:4(7Z,10Z,13Z,16Z)/20:4(5Z,8Z,11Z,14Z))	6.23726e-05	6.69734e-05	5.88368e-05	6.17367e-05	0.000204512	0.000234314	0.000224702	0.000230795
PC(P-18:1(9Z)/0:0)	8.31991e-05	7.97279e-05	8.97336e-05	8.60803e-05	0.000107417	0.000155316	1.85454e-09	0.000127983
Prednisolone 21-acetate	5.20432e-07	7.39258e-07	3.76394e-07	5.5111e-07	1.33375e-06	1.45214e-06	1.83236e-06	1.23354e-06
4-(4-Cyano-2-fluorophenyl)-2-morpholino-5-(1H-1,2,4-triazol-5-yl)thiophene-3-carbonitrile	3.81437e-07	3.98257e-07	5.95737e-07	4.61797e-07	7.6568e-07	7.37574e-07	9.41763e-07	5.01419e-07
LysoPC(20:2(11Z,14Z))	4.53791e-05	4.24956e-05	4.99066e-05	4.65559e-05	5.04844e-05	6.88077e-05	1.85454e-09	4.86184e-05
1-palmitoyl-2-linoleoyl-sn-glycero-3-phospho-(1'-rac-glycerol)	1.89777e-05	1.84263e-05	2.11795e-05	1.9955e-05	1.26623e-05	1.32006e-05	1.05821e-05	1.64423e-05
PG(18:1(9Z)/16:0)	0.000109573	0.000111165	0.000117374	0.000110035	9.24193e-05	9.37043e-05	9.09253e-05	0.00010327
N-Acetylsulfamethoxazole	2.33262e-05	2.34991e-05	1.80343e-09	1.99369e-05	4.79694e-05	4.78021e-05	4.6549e-05	5.03192e-05
Hexose + C13H21O2	3.51941e-06	4.21828e-06	3.54228e-06	3.02178e-06	7.66908e-06	9.43761e-06	9.59638e-06	8.06555e-06
SM(d18:1/20:0)	3.87666e-05	4.67317e-05	3.14581e-05	4.7549e-05	0.000159994	0.000175015	8.58835e-05	0.000212365
SM(d18:0/16:0)	0.00517931	0.00496597	0.00493637	0.00547218	0.00656745	0.00729975	0.00590238	0.00868827
PC(14:0/18:4(6Z,9Z,12Z,15Z))	0.000127523	0.00014522	1.80343e-09	0.000185785	0.000107686	7.28579e-05	9.34526e-05	6.4487e-05
PC(18:1(9Z)/18:0)	0.0047989	0.00472121	0.00508635	0.00465149	0.00436825	0.00419905	0.00422398	0.00513457
R-Palmitoyl-(2-methyl) ethanolamide	3.11596e-05	2.75052e-05	3.5832e-05	3.12436e-05	2.38464e-05	2.47114e-05	2.38436e-05	2.56188e-05
PG(18:1(9Z)/18:3(9Z,12Z,15Z))	1.66678e-05	1.83691e-05	1.0792e-05	1.39141e-05	1.17802e-05	1.32474e-05	1.58799e-05	1.65582e-05
LysoPC(16:1(9Z))	0.000332799	0.000565083	0.000348993	0.000561284	0.000271684	0.000411571	1.85454e-09	0.00028692
LysoPC(18:1(11Z))	0.00214757	0.00228786	0.00204643	0.00220006	0.00182954	0.00285485	1.85454e-09	0.00203547
Amprolium cation	1.44955e-05	1.50962e-05	1.53756e-05	1.5641e-05	7.95533e-06	9.00378e-06	9.20999e-06	7.96002e-06
Volinanserin	1.03794e-05	1.02742e-05	8.89006e-06	8.11798e-07	9.22248e-06	4.91918e-07	1.85454e-09	8.53291e-06
Ethyl 6-chloro[1,2,4]triazolo[4,3-b]pyridazine-3-carboxylate	1.67705e-05	1.75268e-05	1.63814e-05	1.6256e-05	1.69763e-05	1.91425e-09	1.76966e-05	1.89075e-05
3-Bromo-1-(2,2,2-trifluoroethyl)pyrrolidin-2-one	3.12819e-05	3.23691e-05	3.10384e-05	3.14831e-05	2.59426e-05	2.70556e-05	2.4079e-05	3.04181e-05
[2-[docosa-4.7.10.13.16.19-hexaenoyloxy]-3-(octadecanoyloxy)propoxy]({[2.3.4.5.6-pentahydroxycyclohexyl]oxy})phosphinic acid	5.14285e-05	4.37024e-05	4.41072e-05	4.67534e-05	5.53021e-05	6.04877e-05	5.1611e-05	6.87955e-05
PC(14:0/18:3(9Z,12Z,15Z))	0.000163903	1.94287e-09	0.000162567	0.000148149	1.84587e-09	0.000139773	0.000128069	0.000163549
(2-aminoethoxy)[2-[hexadec-9-enoyloxy]-3-[octadeca-1.11-dien-1-yloxy]propoxy]phosphinic acid	0.000105862	0.000124156	0.000102208	0.000104704	4.87735e-05	3.58173e-05	3.70981e-05	3.55447e-05
Phosphonic acid, P-[[4-[(1-oxotetradecyl)amino]phenyl]methyl]-	1.98782e-05	1.83941e-05	1.94552e-05	2.56023e-05	1.67754e-05	1.83114e-05	1.96561e-05	2.15863e-09
PC(22:5(7Z,10Z,13Z,16Z,19Z)/20:4(8Z,11Z,14Z,17Z))	6.50762e-05	6.9251e-05	6.1341e-05	7.00479e-05	0.00013843	0.000168268	0.000160149	0.000156832
Persicachrome	3.99606e-05	3.80189e-05	3.7768e-05	3.79141e-05	3.94116e-05	4.66949e-05	4.12554e-05	2.15863e-09
Epiafzelechin_3-O-gallate	3.29798e-05	3.93933e-05	5.37384e-05	3.50157e-05	7.39599e-06	7.0688e-06	6.87304e-06	7.32068e-06
1-Chloro-4-propoxy-9H-thioxanthen-9-one	6.63819e-06	6.10517e-06	5.04342e-06	6.34436e-06	6.63484e-06	5.13228e-06	6.2644e-06	6.49494e-06
5,6-Dimethyl-3-phenyl-2-thioxo-2,3-dihydrothieno[2,3-d]pyrimidin-4(1H)-one	1.24588e-05	1.08012e-05	6.46744e-06	1.342e-05	1.27465e-05	9.64766e-06	1.10133e-05	1.35588e-05
4-Acetyloxy-6-hydroxy-2-(2-hydroxypropan-2-yl)-4a,6-dimethyl-3,4,5,7,8,8a-hexahydro-2H-chromene-5-carboxylic acid	8.03553e-06	7.60905e-06	9.57034e-06	9.4388e-06	6.15114e-06	5.0887e-06	6.9794e-06	4.96311e-06
2-amino-3-({[3-(hexadecanoyloxy)-2-(octadecanoyloxy)propoxy](hydroxy)phosphoryl}oxy)propanoic acid	5.90729e-05	4.81644e-05	6.05137e-05	6.37927e-05	0.000198275	0.000209513	0.000183592	0.000208222
4,5-Dihydro-2-methylthiazole	2.0161e-05	2.23373e-05	2.21919e-05	2.01942e-05	1.48448e-05	1.87588e-05	1.78781e-05	1.67999e-05
Gossypetin_8-glucuronide_3-glucoside	7.39978e-06	6.24138e-06	6.87821e-06	8.27942e-06	5.33701e-06	4.81977e-06	4.50474e-06	4.91765e-06
.beta.-Glutamic acid	0.0014426	0.00148168	0.00142097	0.00153043	0.0015818	0.00160785	0.00167946	0.00160745
4,4'-Sulfonylbisphenol	5.11629e-05	5.30911e-05	6.69446e-05	5.68874e-05	2.7475e-05	3.67869e-05	3.09078e-05	2.23936e-05
PC(14:0/20:5(5Z,8Z,11Z,14Z,17Z))	0.000100465	0.000138839	0.000157849	0.000148068	0.000122085	0.000119422	0.0001551	0.000120148
(2-aminoethoxy)[3-[hexadec-1-en-1-yloxy]-2-[icosa-5.8.11.14-tetraenoyloxy]propoxy]phosphinic acid	0.00049924	0.000542822	0.000482974	0.000585334	0.000712006	0.000683815	0.000519295	0.000897145
LysoPC(22:5(7Z,10Z,13Z,16Z,19Z))	1.20082e-05	1.18614e-05	1.29999e-05	1.81057e-05	2.77391e-05	4.03913e-05	5.64171e-05	4.4614e-05
lysoPC(28:0)	0.000348951	0.000350595	0.000408829	0.000351833	0.000645691	0.000551619	0.000630642	0.00061299
PC(14:0/P-18:1(9Z))	0.000668162	0.000653938	0.000683072	0.0006069	0.00049291	0.000474763	0.000485504	0.00053168
PC(18:2(9Z,12Z)/P-16:0)	0.000523394	0.000532058	0.000533489	0.000510861	0.000374409	0.000357678	0.000385203	0.000416113
PC(20:5(5Z,8Z,11Z,14Z,17Z)/P-16:0)	7.66626e-05	7.67847e-05	7.91827e-05	7.36213e-05	0.000122772	0.0001324	0.000129978	0.000131427
1-Stearoyl-2-docosahexaenoyl-sn-glycero-3-phospho-(1'-sn-glycerol)	6.90346e-06	8.75874e-06	9.22738e-06	7.47758e-06	7.71577e-06	9.61391e-06	6.63622e-06	8.78325e-06
Heptadecasphinganine	0.000226743	0.000193615	0.000242336	0.000235449	0.000698014	0.000289567	0.000794233	0.000768941
PC(14:0/P-16:0)	0.000477746	0.000461668	0.000468603	0.000416299	0.000514995	0.000422883	0.000563304	0.000479331
PC(15:0/P-18:1(11Z))	0.000208733	0.000210231	0.000216558	0.000184014	0.000149902	0.000170153	0.00014175	0.00017906
PC(22:6(4Z,7Z,10Z,13Z,16Z,19Z)/P-16:0)	0.000166805	0.000170559	0.000162583	0.000170851	0.000210051	0.000219625	0.000213233	0.000220895
2-(2-Methoxyethoxy)ethanamine	1.14882e-05	2.78621e-05	2.05618e-05	2.02515e-05	2.84948e-05	1.36822e-05	2.92441e-05	1.69941e-05
(3S)-1-Azabicyclo[2.2.2]octan-3-amine	9.23537e-06	4.37882e-06	1.7028e-06	3.79113e-06	5.35728e-06	9.26121e-06	4.94742e-06	7.84643e-06
3-(Trifluoromethyl)cinnamic acid	1.7551e-05	2.31639e-05	4.12098e-05	1.64455e-05	3.45618e-05	8.81408e-05	8.02728e-05	3.60192e-05
5-[(2-Chlorophenoxy)methyl]-1H-tetrazole	0.00011377	0.000116921	0.000102147	0.000105401	0.000121256	0.000136345	0.000112855	0.000167501
Calcimycin	1.76801e-05	2.02224e-05	1.7205e-05	1.95414e-05	3.35297e-05	4.05193e-05	5.37516e-05	3.78192e-05
2-Amino-6-[(2-oxo-2-phenylethyl)sulfanyl]-3,5-pyridinedicarbonitrile	0.000142326	0.000184575	0.000131749	9.61554e-05	9.27397e-05	0.000101351	0.000109503	8.40434e-05
PC(18:1(9Z)/18:3(9Z,12Z,15Z))	7.8517e-05	6.38167e-05	7.45036e-05	1.81556e-09	7.60052e-05	7.4409e-05	1.85454e-09	8.99809e-05
(2-aminoethoxy)[3-[hexadec-1-en-1-yloxy]-2-[hexadec-9-enoyloxy]propoxy]phosphinic acid	0.000659229	0.0005886	0.000657623	0.00064158	0.000201841	0.000213785	0.000197854	0.000224406
5-Hydroxy-4,4',6-trimethoxyaurone	4.45125e-06	4.78454e-06	4.70911e-06	5.11428e-06	3.80329e-06	4.40477e-06	4.48977e-06	2.15863e-09
SM(d18:0/14:0)	0.000391384	0.00037212	0.00042174	0.00041302	0.000454527	0.000516307	0.000425898	0.00063508
Dofetilide	7.14106e-06	6.98167e-06	9.01179e-06	6.29611e-06	2.47676e-05	3.26267e-05	2.35339e-05	2.69624e-05
2-Deoxyribose 5-phosphate	5.51056e-06	5.39159e-06	7.20069e-06	5.0946e-06	7.68026e-06	1.1572e-05	8.21997e-06	7.92704e-06
LysoPC(18:3(6Z,9Z,12Z))	0.000302682	0.000237157	0.000382807	0.000355832	0.000186698	0.000286288	0.000335202	0.000259394
SM(d16:1/24:1(15Z))	0.000187375	0.000185336	0.000191688	0.00021473	0.000366797	0.000408986	0.000336517	0.00052039
PC(16:1(9Z)/14:0)	0.00356723	0.00398406	0.00425647	0.00330236	0.00186579	0.00156956	0.00192629	0.00164523
PC(14:1(9Z)/P-18:1(9Z))	8.91147e-05	8.91028e-05	6.70021e-05	0.000121101	5.60297e-05	0.000110942	0.000105846	0.000124331
PC(18:3(6Z,9Z,12Z)/P-16:0)	0.000235409	0.000254622	0.000254585	0.000224819	0.000150737	0.000130813	0.000145559	0.000154353
PC(20:3(5Z,8Z,11Z)/P-18:0)	0.00010942	0.000138351	0.000110775	9.20516e-05	0.00020316	0.000211624	0.000216254	0.000246763
N-cis-Tetradec-9-enoyl-L-homoserine lactone	2.27882e-05	2.4637e-05	2.05066e-05	1.62186e-05	1.64011e-05	2.24484e-05	2.7013e-05	2.71637e-05
PS(18:3(9Z,12Z,15Z)/22:6(4Z,7Z,10Z,13Z,16Z,19Z))	3.83235e-05	3.8673e-05	4.01792e-05	4.4401e-05	1.61765e-05	1.65993e-05	1.52186e-05	1.5975e-05
2-Chloro-3-[(2-phenylethyl)amino]-1,4-naphthoquinone	2.66887e-06	5.5951e-07	3.01324e-06	4.32442e-07	1.03339e-05	1.00331e-05	9.47282e-06	9.86055e-06
2-(Dipentylamino)-2-(hydroxymethyl)-1,3-propanediol	5.10358e-05	5.38398e-05	6.12766e-05	5.52016e-05	1.42612e-05	1.4971e-05	2.6469e-05	2.0186e-05
Ricinoleic acid methyl ester	1.63066e-05	1.24495e-05	2.01563e-05	8.79346e-06	1.39351e-05	1.70086e-05	1.73615e-05	2.15863e-09
PC(15:0/14:1(9Z))	0.000403152	0.000464185	0.000437764	0.000391623	0.000192445	0.000190357	0.000181692	0.000232172
N-(4-Methylphenyl)-N'-(6-methyl-2-pyridinyl)thiourea	1.16129e-05	1.0823e-05	1.24813e-05	1.1897e-05	1.25493e-05	1.36215e-05	1.23963e-05	1.19584e-05
Tetramethylthiourea	0.000139149	0.000146082	0.000142675	0.000143934	9.76617e-05	0.000102924	0.000100957	0.000106742
Guanidine, N-[6-(4-chlorophenoxy)hexyl]-N'-cyano-N''-4-pyridinyl-	3.72596e-07	1.21361e-06	5.76567e-07	2.45852e-07	9.46957e-06	9.31424e-06	1.62496e-05	3.59482e-06
(2-aminoethoxy)[2-[docosa-4.7.10.13.16.19-hexaenoyloxy]-3-[octadeca-1.9-dien-1-yloxy]propoxy]phosphinic acid	0.000222062	2.5397e-09	0.000224375	2.50953e-09	0.000191653	0.000198956	0.000178084	0.000206559
SM(d17:1/24:1(15Z))	9.36171e-05	9.60672e-05	8.31573e-05	9.06249e-05	0.0001022	0.000105477	8.39299e-05	0.000123194
SM(d18:1/22:0)	0.000149783	0.000139953	0.00012719	7.76474e-05	0.000304558	9.68039e-05	0.000281261	0.000387805
SM(d18:0/18:0)	0.000132908	0.000135117	0.000116585	0.000127215	0.000409249	0.000391067	0.000372006	0.000380262
PC(20:3(5Z,8Z,11Z)/14:0)	0.00104865	0.000987681	0.00127686	0.0011498	0.00147249	0.00136337	0.00153472	0.00127905
PC(15:0/14:0)	5.73264e-05	7.96688e-05	6.75802e-05	5.5507e-05	2.22412e-05	2.16697e-05	1.86337e-05	3.06088e-05
Cyclopropanecarboxamide, N-[3-(2-methoxyethyl)-4,5-dimethyl-2(3H)-thiazolylidene]-2,2,3,3-tetramethyl-, [N(Z)]-	3.2934e-05	3.65563e-05	2.74539e-05	2.61439e-05	2.61119e-05	3.57222e-05	2.97928e-05	2.67617e-05
Monastrol	2.19599e-05	2.68193e-05	2.69018e-05	2.54781e-05	2.6184e-05	3.21257e-05	3.4202e-05	2.18195e-05
N-(4-Chlorobenzoyl)tryptophan	2.27339e-05	2.03811e-05	2.1094e-05	1.9534e-05	1.85385e-05	1.85201e-05	1.71707e-05	1.99277e-05
PC(18:1(11Z)/15:0)	0.00159831	0.00162154	0.00216213	0.00183287	0.00222855	0.00207661	0.00233695	0.00242303
Drostanolone propionate	4.95186e-06	4.45164e-06	5.38092e-06	4.48035e-06	8.238e-06	1.24547e-05	1.01915e-05	2.06693e-05
SM(d18:1/24:0)	0.000277087	0.000281081	0.000202172	0.000238261	0.000188385	0.000225972	0.000198338	0.000237349
PC(15:0/P-16:0)	0.000282177	0.000254933	0.000313683	0.000203236	0.000225568	0.000191127	0.000161953	0.000218131
PC(20:5(5Z,8Z,11Z,14Z,17Z)/15:0)	0.000478416	0.000460506	0.00058175	0.000424716	0.000939909	0.00109795	0.000969965	0.00137741
Thr-Cys	1.81209e-05	1.70678e-05	1.80591e-05	2.01975e-05	4.81431e-06	4.29091e-06	4.04933e-06	3.74491e-06
3-(5-Chloro-1,3-benzothiazol-2-yl)propanoic acid	1.03795e-05	9.1069e-06	9.36802e-06	1.1336e-05	1.34573e-05	1.48886e-05	1.33554e-05	1.4283e-05
13-(Dodecan-2-yl)-6-(1-hydroxyethyl)-3-(hydroxymethyl)-12-methyl-9-(propan-2-yl)-1-oxa-4,7,10-triazacyclotridecane-2,5,8,11-tetrone	4.51883e-05	3.70961e-05	4.25906e-05	4.26125e-05	2.40983e-05	3.41553e-05	3.771e-05	2.59411e-05
1-Stearoyl-2-arachidonoyl-sn-glycero-3-phospho-(1'-sn-glycerol)	0.000747825	0.000689558	0.00076951	0.00077275	0.000465164	0.000486096	0.000409823	0.0004666
Fasciculol_E	2.94753e-05	3.50179e-05	3.40704e-05	3.30187e-05	1.05576e-05	1.15624e-05	1.21075e-05	9.55298e-06
(4OH,8Z,t18:1)_sphingosine	2.25738e-05	2.57726e-05	2.35589e-05	2.54453e-05	4.56079e-05	4.94344e-05	5.04428e-05	4.88375e-05
PC(18:3(6Z,9Z,12Z)/15:0)	0.000299917	0.000310725	0.000418312	0.000265596	0.000459076	0.000342641	0.000428935	0.000429551
PC(18:4(6Z,9Z,12Z,15Z)/20:3(8Z,11Z,14Z))	0.000116385	0.000111213	0.000105132	0.00011195	0.000173082	0.000169269	0.00018266	0.00018228
3-[(4-Chlorobenzyl)thio]-1H-1,2,4-triazol-5-amine	7.08776e-06	6.64682e-06	8.04405e-06	7.01968e-06	8.41223e-06	1.01599e-05	8.15005e-06	7.48496e-06
Diethylcarbamazine	6.30513e-06	6.51505e-06	8.16044e-07	4.74006e-06	5.0317e-06	4.3963e-06	1.20002e-05	2.15863e-09
Guanfacine	5.9565e-05	6.12371e-05	6.0129e-05	6.1148e-05	4.65248e-05	5.04612e-05	4.63856e-05	5.27416e-05
3-O-Caffeoyl-1-O-methylquinic_acid	1.28746e-05	1.44785e-05	1.34844e-05	1.2996e-05	3.43054e-07	6.51301e-06	4.36314e-07	3.8288e-07
Methylenediphosphonic acid	2.44943e-05	2.82864e-05	3.06091e-05	2.71842e-05	2.22775e-05	2.34015e-05	2.24875e-05	2.24208e-05
PI(20:4(8Z,11Z,14Z,17Z)/18:1(9Z))	3.15886e-05	3.12913e-05	2.79892e-05	2.96864e-05	3.46689e-05	3.67418e-05	2.80256e-05	4.67943e-05
PE(16:1(9Z)/P-18:1(9Z))	0.000451816	0.000429605	0.000460072	0.000364955	0.00017127	0.000141648	0.000157674	0.000193754
(11.Xi.)-4,7-Dihydroxy-12,13-epoxytrichothec-9-en-8-one	0.000237246	0.000297792	0.000297077	0.000311438	0.000295023	0.000244428	0.000324962	2.15863e-09
Fenamiphos	2.39008e-05	2.17004e-05	2.91215e-05	2.35486e-05	1.3977e-05	1.6636e-05	1.45176e-05	1.29268e-05
Tolfenamic_acid	3.06482e-05	2.94398e-05	3.59232e-05	3.44448e-05	6.1571e-06	6.76986e-06	5.73361e-06	1.1429e-05
PC(20:4(8Z,11Z,14Z,17Z)/15:0)	0.000551978	0.000474979	0.000656269	0.000649618	0.00115885	0.000981166	0.00086557	0.00124378
PC(20:1(11Z)/15:0)	0.000674411	0.000676655	1.80343e-09	0.000654688	0.000673155	0.000665296	0.000782197	0.000808999
PC(15:0/16:0)	0.000121888	1.94287e-09	0.000134623	0.000113612	0.000140799	0.000107465	0.000108162	0.000137884
2-Methylhexanoyl-CoA	9.64965e-06	1.08082e-05	1.12138e-05	1.20828e-05	2.9385e-06	3.11022e-06	3.41657e-06	2.06297e-06
3-((4,7-Dimethyl-1-((1E)-prop-1-en-1-yl)-1,5,6,7,8,8a-hexahydronaphthalen-2-yl)carbonyl)-4-hydroxy-5-(4-hydroxyphenyl)pyridin-2(1H)-one	2.69121e-06	3.17634e-06	2.92686e-06	2.46993e-06	6.11301e-06	8.76099e-06	1.16764e-05	6.4374e-06
1-Allylpiperazine	1.97156e-05	3.0417e-05	1.6498e-05	3.15589e-05	3.47729e-05	1.46911e-05	1.85873e-05	2.531e-05
Fludarabine	7.32537e-05	7.23321e-05	7.35693e-05	7.13012e-05	3.5303e-05	5.17422e-05	6.41442e-05	2.82081e-05
Boldenone sulfate	7.61064e-06	4.98275e-06	5.25194e-06	4.88425e-06	9.04869e-06	1.17472e-05	8.94442e-06	9.41823e-06
PC(20:0/14:0)	0.00131992	0.00235554	0.00140699	0.00118729	0.0015917	0.00145112	0.00129772	0.00232278
5-[(Z)-14-(3,5-Dihydroxyphenyl)tetradec-8-enyl]benzene-1,3-diol	0.00114927	0.00110608	0.00104672	0.00108263	0.00147167	0.00174529	0.00152907	0.00186311
(E)-3-(4-Acetyloxy-2,3-dihydroxy-2,5,5,8a-tetramethyl-3,4,4a,6,7,8-hexahydro-1H-naphthalen-1-yl)prop-2-enoic acid	1.35187e-05	2.33703e-05	1.25916e-05	2.41274e-05	1.20622e-05	1.37626e-05	2.2812e-05	1.02453e-05
PC(20:4(5Z,8Z,11Z,14Z)/14:0)	0.00108681	0.00115857	0.00135555	0.00125757	0.000993578	0.000963014	0.000889984	0.00102229
Notoginsenoside_R2	8.6156e-06	9.29669e-06	9.99068e-06	1.15885e-05	3.12043e-06	2.96349e-06	3.47955e-06	2.46423e-06
2,2-Dimethylpiperazine-1,4-diol	3.1356e-05	3.39917e-05	1.96568e-05	3.05421e-05	2.92506e-05	2.71699e-05	2.64882e-05	4.01563e-05
4-Bromo-2-{[4-(2-pyridinylmethyl)-1-piperazinyl]methyl}phenol	4.18086e-06	4.25555e-06	3.24081e-06	5.77917e-06	1.40255e-05	1.05306e-05	5.86403e-06	1.67399e-05
1-(4-Bromophenylsulfonyl)-4-butylpiperazine	1.82644e-05	2.23949e-05	2.55567e-05	1.65598e-05	2.43631e-05	3.18521e-05	2.58265e-05	2.63498e-05
Succinamide	2.19487e-05	2.91626e-05	2.37322e-05	2.09318e-05	1.41945e-05	1.91603e-05	1.63265e-05	2.51714e-05
4-(4-Bromophenyl)-2-thiazoleacetonitrile	3.68937e-06	3.44632e-06	3.38875e-06	3.1962e-06	3.33452e-06	2.6486e-06	2.52807e-06	3.41561e-06
N-(5-Chloro-2-hydroxyphenyl)-2-ethoxybenzamide	9.75757e-06	9.21316e-06	9.94491e-06	1.04538e-05	7.48747e-06	8.13626e-06	8.21127e-06	2.45943e-09
3-Oxocyclobutanecarboxylic acid	2.61493e-05	2.82071e-05	3.53393e-05	2.52485e-05	2.3544e-09	2.45522e-09	3.46767e-05	3.12996e-05
D-myo-Inositol-3,4,5-triphosphate	3.59801e-05	3.52905e-05	3.00847e-05	3.29867e-05	2.80654e-05	3.73254e-05	2.6692e-05	3.56911e-05
PE(18:1(9Z)/P-16:0)	0.00123679	0.000856535	0.00102583	0.000942621	0.000559322	0.000532209	0.000571926	0.000640029
2-Protocatechoylphloroglucinolcarboxylate	0.000136072	0.000127216	0.000111537	0.000146718	0.00010065	9.50864e-05	1.85454e-09	9.76943e-05
LysoPC(22:6(4Z,7Z,10Z,13Z,16Z,19Z))	1.31394e-05	1.41355e-05	1.52452e-05	1.50939e-05	2.29938e-05	3.3526e-05	1.85454e-09	2.38054e-05
Glycylalanylprolylmethionylphenylalanylvalinamide	2.9716e-05	3.39442e-05	3.57014e-05	3.22967e-05	3.23568e-05	4.52228e-05	1.85454e-09	4.40906e-05
PC(15:0/22:4(7Z,10Z,13Z,16Z))	0.000108763	9.8623e-05	9.87374e-05	0.000100104	0.000145074	0.00015358	0.000151385	0.000177373
1,2-Dioleoyl-rac-glycerol	0.000261221	0.000226046	0.000292123	0.000162091	0.000214116	0.000239372	0.000215406	2.15863e-09
2-Hexylbutanedioic acid	2.06308e-07	2.80263e-07	2.02304e-07	2.23796e-07	2.40395e-07	2.45522e-09	2.53783e-07	2.87787e-07
3-(Diphenylphosphoryl)propanoic acid	3.24206e-05	4.11083e-05	3.66041e-05	1.9299e-05	2.52939e-05	3.08242e-05	2.09826e-05	2.44324e-05
7-Amino-4-methyl-2H-1-benzopyran-2-one arachidonoyl amide	9.39371e-06	9.07411e-06	8.474e-06	8.03327e-06	7.13466e-06	1.07009e-05	9.96729e-06	8.38594e-06
Cucurbitacin_D	1.09461e-05	1.03264e-05	9.90403e-06	9.83532e-06	1.06314e-05	1.81579e-05	1.85454e-09	1.36177e-05
PE(20:3(8Z,11Z,14Z)/0:0)	2.32488e-05	2.4389e-05	2.4864e-05	2.51944e-05	1.84487e-05	2.54601e-05	1.85454e-09	2.06373e-05
(2-aminoethoxy)[2-[icosa-5.8.11.14-tetraenoyloxy]-3-[octadec-11-enoyloxy]propoxy]phosphinic acid	0.000191016	0.00016126	0.000164393	0.000160508	0.000307258	0.000294816	0.00023812	0.000280406
Oxacillin	5.19261e-06	5.50965e-06	5.54635e-06	4.72508e-06	3.32089e-06	4.30141e-06	4.01437e-06	3.18923e-06
Liquiritigenin	1.43836e-05	1.53089e-05	1.44253e-05	1.48467e-05	1.24223e-05	1.35939e-05	1.31416e-05	1.38477e-05
Capsianoside_VI	1.58768e-05	1.71849e-05	1.46104e-05	1.53439e-05	2.75839e-05	3.00906e-05	2.1059e-05	3.9764e-05
Celastrol	1.29269e-05	5.91853e-06	1.05808e-05	1.64254e-05	9.09585e-06	8.81584e-06	1.16077e-05	2.15863e-09
3-Hydroxystigmast-5-en-7-one	2.6639e-05	1.95186e-05	2.86988e-05	2.1609e-05	2.11647e-05	2.63446e-05	2.05467e-05	3.65143e-05
2-(5-Chloro-1,3-benzothiazol-2-yl)ethanamine	1.20733e-05	1.18409e-05	1.10633e-05	1.38627e-05	9.06764e-06	9.95566e-06	1.01743e-05	8.94777e-06
S-Adenosylmethioninamine	1.1561e-05	9.29271e-06	3.74772e-07	1.07448e-05	1.32813e-05	3.53291e-07	1.11603e-05	1.76579e-05
.beta.-Hydroxyphenylalanine	0.000257321	0.000274216	0.000272082	0.000269665	0.000163418	0.00018601	0.000184456	0.000136955
3,5-Dihydroxy-2-(4-hydroxyphenyl)-3,4-dihydro-2H-chromen-7-yl pentofuranoside	2.89978e-06	1.86576e-05	3.18945e-06	1.69155e-05	3.33702e-05	5.18897e-06	2.23376e-09	4.15924e-06
Flutamide	9.21096e-06	1.10365e-05	1.68326e-05	1.17406e-05	2.84371e-06	4.94125e-06	3.26585e-06	1.97554e-06
LysoPE(0:0/18:0)	0.000350814	0.000308324	0.000353949	0.00030774	0.000287837	0.000361882	0.000363787	0.000381658
Nitrofurazone	9.81663e-05	8.71925e-05	9.48691e-05	8.51867e-05	1.07834e-05	1.23521e-05	1.09755e-05	1.24224e-05
Phosphonothioic acid, P-phenyl-, O-ethyl O-(4-nitrophenyl) ester	7.60265e-05	7.88632e-05	7.52282e-05	7.12223e-05	2.85291e-05	4.24727e-05	5.53599e-05	2.87261e-05
3-[5-[Acetyl(hydroxy)amino]pentylcarbamoyl]-5-[3-[acetyl(hydroxy)amino]propylamino]-3-hydroxy-5-oxopentanoic acid	4.40851e-06	4.43757e-06	4.29919e-06	1.81556e-09	3.74394e-06	3.76924e-06	3.56187e-06	4.84103e-06
N-(4,5-Dimethyl-2-thienyl)acetamide	7.75348e-06	7.96498e-06	7.15105e-06	7.98392e-06	7.29425e-06	8.2719e-06	7.85136e-06	8.39679e-06
Cyano(phenyl)methyl benzoate	9.01577e-06	9.26387e-06	9.05886e-06	9.75228e-06	7.61983e-06	8.68157e-06	8.13668e-06	8.28113e-06
3-Benzyl-6-bromo-2-methoxyquinoline	3.23343e-05	3.2758e-05	2.4656e-05	3.14074e-05	2.0684e-05	2.58252e-05	2.25462e-05	2.45335e-05
Fulvestrant 9-sulfone	1.94178e-05	1.61106e-05	1.93398e-05	1.70604e-05	6.16649e-06	7.66351e-06	8.71693e-06	6.47336e-06
(E)-2-Cyano-1-(tert-pentyl)guanidine	2.31444e-05	2.43348e-05	1.90464e-05	1.74636e-05	2.46917e-05	2.73428e-05	2.14227e-05	2.40922e-05
N-(5-Chloropyridin-2-yl)-5-propylthiophene-3-carboxamide	2.14134e-05	2.97867e-05	2.00393e-05	2.31779e-05	7.45158e-06	4.14501e-05	2.23376e-09	1.41565e-05
(2-aminoethoxy)[2-[docosa-4.7.10.13.16-pentaenoyloxy]-3-(octadecanoyloxy)propoxy]phosphinic acid	3.88084e-05	3.57564e-05	4.35648e-05	4.7799e-05	9.67584e-05	9.81349e-05	0.00010168	0.000117557
N-(5-Chloro-2-pyridinyl)-N'-(4-methylphenyl)urea	4.44359e-05	4.42985e-05	7.52985e-05	7.13712e-05	1.58779e-06	4.99227e-07	9.37377e-07	3.84194e-06
PC(22:5(7Z,10Z,13Z,16Z,19Z)/20:5(5Z,8Z,11Z,14Z,17Z))	7.79816e-05	7.56596e-05	7.13719e-05	7.85369e-05	9.48532e-05	0.000109422	0.000114175	0.000110666
5-[(2,4-Difluorophenoxy)methyl]furan-2-carboxylic acid	1.76348e-05	1.62088e-05	1.82007e-05	2.22831e-05	1.20517e-05	1.32348e-05	1.01446e-05	9.33842e-06
[3-(hexadecanoyloxy)-2-[icosa-5.8.11-trienoyloxy]propoxy]({[2.3.4.5.6-pentahydroxycyclohexyl]oxy})phosphinic acid	8.06738e-06	5.83554e-06	7.29496e-06	5.5347e-06	2.53611e-06	2.68592e-06	4.86231e-06	4.69319e-06
1,2-Distearoyl-sn-glycero-3-phospho-L-serine	0.000418684	0.000385787	0.000402138	0.00037831	0.000181885	0.00016351	0.000139102	0.000133192
CMP-N-trimethyl-2-aminoethylphosphonate	5.22207e-06	5.18461e-06	5.45465e-06	5.35268e-06	9.09235e-06	9.96441e-06	9.48971e-06	9.99057e-06
Perseitol	1.28034e-05	1.13586e-05	1.25852e-05	1.1656e-05	4.38213e-05	4.31794e-05	3.80125e-05	3.41009e-05
4-Hydroxy-4-(3-pyridyl)-butanoic_acid	3.37738e-05	2.90698e-05	3.58059e-05	3.43792e-05	1.73987e-05	2.19091e-05	2.2801e-05	1.76568e-05
1,7-Dioxa-4,10-diazacyclododecane	3.15416e-05	3.03995e-05	2.76438e-05	2.50847e-05	3.61541e-05	4.51487e-05	3.76001e-05	4.8474e-05
2-Chlorounguinol	3.3483e-05	3.50333e-05	3.42624e-05	3.30653e-05	2.80374e-05	2.98799e-05	2.78004e-05	3.22725e-05
LysoPE(0:0/20:4(8Z,11Z,14Z,17Z))	0.000129611	0.000138007	0.000134077	0.000138948	0.00023038	0.000306788	0.00041279	0.000268119
Gln-Asp	3.34066e-05	3.15168e-05	3.0537e-05	3.18385e-05	2.6677e-05	2.8838e-05	3.06882e-05	2.96709e-05
PE(18:3(9Z,12Z,15Z)/15:0)	2.47741e-05	1.94287e-09	2.01545e-05	2.11128e-05	2.53217e-05	9.51123e-06	1.20528e-05	1.11292e-05
15.beta.-Hydroxycyproterone acetate	3.34748e-05	5.40229e-05	2.53925e-05	4.34765e-06	4.51686e-05	3.94939e-05	5.77134e-05	1.25616e-05
(2-aminoethoxy)[2-[octadec-9-enoyloxy]-3-[octadeca-1.11-dien-1-yloxy]propoxy]phosphinic acid	0.000138153	3.59658e-05	5.39417e-05	4.46657e-05	0.000114985	0.000121077	0.000109398	0.000175307
S-Formylglutathione	3.97732e-05	4.20813e-05	4.00149e-05	3.74162e-05	3.59909e-05	3.74056e-05	3.61127e-05	3.87588e-05
(3beta,5alpha,6beta,22E,24R)-23-Methylergosta-7,22-diene-3,5,6-triol	1.14793e-05	1.08797e-05	1.38748e-05	1.07429e-05	6.05582e-06	6.20918e-06	5.15395e-06	6.3547e-06
ISOPALMITIC ACID	0.000120019	0.00015982	0.000119354	0.000392766	0.000126438	0.000149641	0.000397815	0.000397216
PE(18:4(6Z,9Z,12Z,15Z)/P-18:0)	0.000246156	0.000288225	0.000247941	0.000221092	0.000425548	0.00040224	0.000336155	0.000539174
(Phenoxymethyl)penicilloic acid	4.33128e-05	4.40794e-05	4.5509e-05	4.98116e-05	2.53519e-05	2.78757e-05	3.06746e-05	2.22569e-05
Hydroxyebastine	5.03732e-05	5.17893e-05	4.84823e-05	5.09191e-05	6.37098e-05	8.49793e-05	1.85454e-09	7.71608e-05
N-Cyclohexyl-N'-(tetrahydro-2-furanylmethyl)urea	4.34408e-06	3.85105e-06	4.45368e-06	5.5716e-06	5.41968e-06	1.91425e-09	4.46324e-06	4.71458e-06
PE(18:3(9Z,12Z,15Z)/P-18:0)	9.06538e-05	1.94287e-09	9.36171e-05	8.4494e-05	0.000102877	9.05848e-05	7.61249e-05	0.000130475
S-(2-Hydroxyethyl)glutathione	6.10009e-07	1.46138e-06	6.40268e-07	5.99462e-07	9.61295e-07	8.83534e-07	6.45742e-07	1.25651e-06
(3beta,23E)-3-Hydroxy-27-norcycloart-23-en-25-one	0.000234781	0.000373899	0.000301387	0.000442655	0.000459315	0.000522688	0.000385497	0.000592251
(2-{[3-(hexadecanoyloxy)-2-[octadeca-9.12-dienoyloxy]propyl phosphono]oxy}ethyl)trimethylazanium	0.00345476	0.00322597	0.00355657	0.00351815	0.00409956	0.0040841	0.0038725	0.00514126
Phenylphosphoric acid	5.76871e-05	5.54503e-05	6.53124e-05	5.44537e-05	7.16528e-05	8.27068e-05	7.99225e-05	8.82658e-05
1-{2-[(2-Amino-6-hydroxy-9H-purin-9-yl)methoxy]ethoxy}-3-methyl-1-oxo-2-butanamine	1.61658e-06	1.54298e-06	1.60139e-06	1.57633e-06	2.60389e-06	2.70779e-06	2.62651e-06	2.67008e-06
N-Phenyl-N'-(3-pyridinylmethyl)thiourea	2.42646e-07	2.59138e-07	2.77726e-07	3.03775e-07	1.23437e-07	1.28831e-07	1.79123e-07	1.52388e-07
Epalrestat	1.14748e-05	1.14815e-05	1.05913e-05	1.04446e-05	9.77717e-06	1.07175e-05	9.66854e-06	1.16994e-05
3-O-Acetyl-2-O-((2E)-3-(4-hydroxyphenyl)prop-2-enoyl)hexopyranose	6.25462e-06	1.44212e-05	8.258e-06	9.53099e-06	9.69089e-07	1.5994e-06	5.00139e-06	5.71036e-07
4-Imidazolidineheptanoic acid, 3-[(2-cyclohexyl-2-hydroxyethyl)amino]-2,5-dioxo-1-(phenylmethyl)-	8.65026e-05	8.94912e-05	8.55496e-05	8.53744e-05	8.20326e-05	0.000104546	1.85454e-09	0.000106737
Desmethyleneparoxetine	2.36963e-05	2.30051e-05	1.22786e-05	1.3106e-05	2.56201e-05	2.54416e-05	3.49687e-05	2.06734e-05
(9H-Purin-6-ylsulfanyl)acetonitrile	3.28893e-05	2.9624e-05	3.97119e-05	3.55224e-05	4.26752e-06	4.85452e-06	4.11613e-06	6.3125e-06
Rifabutin	0.00166989	0.00243334	0.00179908	0.00272649	0.00199578	0.00149263	0.00226454	2.15863e-09
ellipticine	8.28813e-07	9.50037e-07	2.39674e-06	8.50563e-07	1.69019e-06	1.70732e-06	1.88745e-06	1.75659e-06
3-Aminotyrosine	7.67092e-06	7.30543e-06	7.88539e-06	7.86283e-06	4.78139e-06	5.07384e-06	5.00555e-06	4.63925e-06
L-Nicotianine	9.97882e-07	8.05047e-07	1.25974e-06	1.23154e-06	3.5426e-06	5.23523e-06	7.36529e-06	3.29784e-06
Beta-Ecdysterone	0.000107977	6.37235e-05	0.000104219	0.000101094	6.59485e-05	9.80239e-05	1.85454e-09	0.000121057
Dihydrokaempferol	3.72692e-05	2.93317e-05	3.79783e-05	4.24136e-05	4.32847e-05	4.80884e-05	4.26569e-05	4.01147e-05
Ethanone, 1-[1-(4-fluorophenyl)-2,5-dimethyl-1H-pyrrol-3-yl]-2-(1-pyrrolidinyl)-	3.36079e-06	3.2585e-06	3.30349e-06	4.02664e-06	1.04492e-06	1.15368e-06	1.00557e-06	1.15688e-06
PE(14:1(9Z)/P-16:0)	1.34786e-05	1.24214e-05	1.25371e-05	1.45837e-05	1.3069e-05	1.66871e-05	1.85454e-09	1.76267e-05
N-Arachidonoyldopamine	8.46076e-05	7.94709e-05	8.87619e-05	8.43301e-05	5.75797e-05	7.47565e-05	7.75401e-05	6.95741e-05
Methyl 3-[(2-thienylacetyl)amino]-2-thiophenecarboxylate	2.54945e-05	2.49717e-05	2.16232e-05	2.2795e-05	2.91281e-05	3.21543e-05	2.49021e-05	3.96426e-05
Cys-Cys	0.000138812	0.000126412	0.000109732	0.000106359	0.00011814	0.000113555	0.000103537	2.45943e-09
N-(3-Hydroxy-2-methylbenzoyl)-L-valyl-N-[(1S,2E)-4-ethoxy-1-(2-methylpropyl)-4-oxo-2-butenyl]-L-serinamide	1.42999e-05	1.34972e-05	2.18603e-05	2.07967e-05	4.56101e-06	5.25244e-06	5.54545e-06	3.49607e-06
5(S),14(R)-Lipoxin B4	0.000277385	0.000239353	0.000250845	0.000259652	0.000183323	0.000203856	0.000196857	0.000205678
2-(S-Glutathionyl)acetyl_chloride	6.09902e-06	8.72623e-06	4.98722e-06	7.29723e-06	8.16729e-06	6.87073e-06	9.22517e-06	8.62755e-06
2-Acetylthiazole	4.05904e-05	4.1567e-05	4.23641e-05	4.28695e-05	3.15352e-05	3.51156e-05	3.189e-05	3.31487e-05
PS(18:0/20:3(8Z,11Z,14Z))	7.91496e-06	6.32805e-06	6.70297e-06	6.50415e-06	8.70661e-06	9.41635e-06	9.67411e-06	9.00285e-06
Neoeriocitrin	3.97279e-05	4.01007e-05	3.5907e-05	3.78613e-05	2.74732e-05	2.89459e-05	2.39816e-05	3.09712e-05
PA(22:4(7Z,10Z,13Z,16Z)/20:1(11Z))	7.3469e-05	6.60844e-05	4.3428e-05	5.39564e-05	7.01795e-05	4.9118e-05	4.54378e-05	7.58124e-05
N-[3-([1,1'-Biphenyl]-4-yloxy)-3-(4-fluorophenyl)propyl]-N-methylglycine	4.39204e-06	4.75436e-06	6.60677e-06	4.93848e-06	2.53333e-06	4.2295e-06	3.00057e-06	2.20891e-06
Oseltamivir acid	1.20527e-05	1.2638e-05	1.46138e-05	1.27956e-05	8.92727e-06	6.91742e-06	1.18993e-05	8.23852e-06
Cytochalasin B	1.46889e-05	1.40073e-05	2.33937e-05	2.09407e-05	3.72651e-06	4.3506e-06	4.59165e-06	3.49215e-06
9-Benzyl-5-[(furan-2-ylmethyl)amino]-7,8,9,10-tetrahydro[1,2,4]triazolo[3,4-a][2,7]naphthyridine-6-carbonitrile	1.11791e-06	1.13404e-06	1.00669e-06	1.1973e-06	9.87507e-07	1.00211e-06	8.71263e-07	2.15863e-09
2-(5-Iodo-2-methyl-1H-indol-3-yl)ethanamine	3.18707e-05	2.77658e-05	2.70015e-09	2.83855e-05	3.09487e-05	2.40367e-05	2.40742e-05	2.73651e-05
cefpiramide	4.19383e-06	4.17335e-06	3.39381e-06	5.29936e-06	2.39752e-06	2.06763e-06	2.33447e-06	2.23232e-06
Flumequin	8.29728e-06	6.92677e-06	8.39152e-06	8.64793e-06	8.98407e-06	9.89493e-06	8.79737e-06	9.21623e-06
Isoquercitrin	1.91732e-05	2.15307e-05	1.80343e-09	1.79061e-05	1.55048e-05	1.91103e-05	1.76267e-05	2.15863e-09
5-Bromo-1-butyl-6-fluorobenzotriazole	4.18904e-05	4.46614e-05	1.46143e-05	1.00623e-05	8.86752e-06	7.73764e-06	1.18998e-05	3.50004e-05
4-(1H-Indol-3-yl)-1-(morpholin-4-yl)butan-1-one	1.03752e-07	3.10877e-07	5.52497e-07	2.19984e-07	4.74779e-06	5.29345e-06	4.05297e-06	4.81944e-06
2-Bromo-6-chlorobenzoic acid	0.00029115	0.000297724	0.00034756	0.000377123	0.000118396	0.000136762	0.000132334	0.000110794
3-[2-Hydroxy-5-(trifluoromethyl)phenyl]-6-(trifluoromethyl)-1H-benzimidazol-2-one	8.88816e-07	8.65516e-07	7.21626e-07	8.43107e-07	1.35744e-05	1.36883e-05	1.34747e-05	1.52978e-05
2-Docosahexaenoyl-1-stearoyl-sn-glycero-3-phosphoserine	2.70667e-09	3.09614e-05	3.18222e-05	2.9752e-05	2.61463e-05	2.83899e-05	2.23376e-09	2.86172e-05
1,2-Distearoyl-sn-glycero-3-phospho-(1'-rac-glycerol)	4.68631e-05	4.1147e-05	4.61573e-05	4.38788e-05	7.82808e-05	8.93692e-05	7.38167e-05	0.00010077
7-hydroxy-3-(4-hydroxyphenyl)-4H-chromen-4-one	4.99743e-06	5.02793e-06	3.15421e-06	4.5444e-06	3.64778e-06	3.55976e-06	3.79126e-06	4.27955e-06
PC(18:0/15:0)	1.88998e-09	0.000309785	1.80343e-09	0.000287592	0.000293949	0.000295528	0.000311961	0.000302631
5-Pyrimidinecarboxamide, 2-[(2,4-dichlorophenyl)amino]-N-[(tetrahydro-2H-pyran-4-yl)methyl]-4-(trifluoromethyl)-	1.0901e-05	9.7681e-06	8.12967e-06	1.27266e-05	1.07237e-05	9.58713e-06	9.66246e-06	9.47392e-06
3-(4-Chlorophenyl)-5,6-dihydroimidazo[2,1-b]thiazole	1.4453e-06	3.06338e-06	1.80343e-09	1.04116e-06	8.73691e-07	2.99034e-06	1.5504e-06	1.18101e-06
6-[(4-Chlorobenzyl)sulfanyl]-1,2,4-triazine-3,5(2H,4H)-dione	2.73467e-05	2.88072e-05	2.89308e-05	3.0323e-05	1.78536e-05	2.07258e-05	1.86298e-05	1.76995e-05
Epiprogoitrin	7.54038e-06	7.61843e-06	7.93565e-06	7.17447e-06	6.23751e-06	7.40951e-06	7.11097e-06	2.45943e-09
1H-Indazole-4-carboxamide, N-[(1,2-dihydro-6-methyl-2-oxo-4-propyl-3-pyridinyl)methyl]-1-(1-methylethyl)-6-[2-(4-methyl-1-piperazinyl)-4-pyridinyl]-	1.80176e-05	2.1051e-05	1.86741e-05	2.02759e-05	2.86929e-05	3.85783e-05	1.85454e-09	2.81425e-05
Hydroxy(phenyl)2-thienylacetic acid	5.34089e-05	5.0698e-05	5.01479e-05	4.25372e-05	7.80295e-06	8.24393e-06	6.35884e-06	7.09431e-06
5-[2-(4-Chlorophenyl)hydrazin-1-ylidene]-2,2-dimethyl-1,3-dioxane-4,6-dione	7.07101e-05	6.90332e-05	7.40436e-05	7.9453e-05	7.53776e-05	7.68682e-05	7.00818e-05	8.62588e-05
(4S,5Z,6S)-4-(2-methoxy-2-oxoethyl)-5-[2-[(E)-3-phenylprop-2-enoyl]oxyethylidene]-6-[(2S,3R,4S,5S,6R)-3,4,5-trihydroxy-6-(hydroxymethyl)oxan-2-yl]oxy-4H-pyran-3-carboxylic acid	2.28329e-05	2.87816e-05	2.70015e-09	2.27801e-05	9.8447e-06	2.58471e-05	2.57392e-05	8.51619e-06
7-Methylsulfenylheptyl isothiocyanate	4.80221e-05	5.31958e-05	5.30085e-05	4.82015e-05	2.57589e-05	3.6043e-05	5.12345e-05	2.26724e-05
Aflatoxin_B1exo-8,9-epoxide-GSH	8.61362e-06	7.45354e-06	7.58908e-06	1.04066e-05	5.62044e-06	4.78713e-06	5.1159e-06	5.09392e-06
2-Chloroadenosine	2.98494e-05	2.99524e-05	2.74377e-05	2.56374e-05	1.50266e-05	1.77474e-05	2.14769e-05	1.63188e-05
Methyl 2-[(3aS,4R,5S,6S)-4-hydroxy-3-(hydroxymethyl)-6-[2-(4-hydroxyphenyl)acetyl]oxy-8-methyl-1-oxo-4,5,6,7-tetrahydro-3aH-azulen-5-yl]prop-2-enoate	1.00896e-05	1.07796e-05	1.12945e-05	1.04987e-05	5.70885e-06	7.6087e-06	6.10865e-06	5.70254e-06
1-O-((10-((6-Deoxyhexopyranosyl-(1->4)-[pentopyranosyl-(1->3)]hexopyranosyl)oxy)-6a,6b,9,9,12a-pentamethyl-2-methylidene-1,3,4,5,6,6a,6b,7,8,8a,9,10,11,12,12a,12b,13,14b-octadecahydropicen-4a(2H)-yl)carbonyl)hexopyranose	1.40387e-05	1.11535e-05	1.19706e-05	1.18595e-05	2.56872e-05	2.67271e-05	2.11959e-05	3.2677e-05
Dye X-5380-110B	6.87726e-05	2.5397e-09	0.000137693	0.000223296	1.52896e-05	3.60075e-05	0.00017283	0.000339315
TOBRAMYCIN	5.36434e-06	4.05217e-06	7.55299e-06	4.81363e-06	5.21978e-06	7.10215e-06	6.55597e-06	6.55687e-06
[1-hydroxy-1-(4-methoxyphenyl)propan-2-yl] 4-methoxybenzoate	2.43748e-05	2.60343e-05	2.53521e-05	2.38348e-05	1.83778e-05	1.93686e-05	1.90802e-05	2.0735e-05
Topiramate	3.29531e-05	4.58573e-05	3.18348e-05	3.69978e-05	3.64305e-05	2.93948e-05	4.29645e-05	3.64714e-05
Mahaleboside	1.88998e-09	1.94287e-09	1.80343e-09	1.81556e-09	5.13966e-05	5.5236e-05	5.12616e-05	5.086e-05
1-Trifluoromethoxyphenyl-3-(1-propionylpiperidin-4-yl)urea	4.09899e-06	4.24036e-06	4.10931e-06	4.02943e-06	1.06416e-05	1.18594e-05	1.15287e-05	8.90656e-06
Gibberellin_A75	3.73347e-05	3.8155e-05	3.77616e-05	3.90087e-05	2.59176e-05	3.23016e-05	2.86454e-05	3.06073e-05
7-[2,6-dimethyl-8-(2-methylbutanoyloxy)-1,2,6,7,8,8a-hexahydronaphthalen-1-yl]-3,5-dihydroxyheptanoic acid	2.71115e-05	2.72592e-05	2.60456e-05	2.77534e-05	2.50602e-05	3.53308e-05	1.85454e-09	3.16591e-05
1-Phenyl-1,3-nonadecanedione	4.10186e-05	4.69279e-05	4.50947e-05	5.33425e-05	2.47423e-05	2.56925e-05	2.23954e-05	2.58384e-05
4-[(2R,3S,7R,8R,8aS)-2,3,4'-Trihydroxy-4,4,7,8a-tetramethyl-6'-oxospiro[2,3,4a,5,6,7-hexahydro-1H-naphthalene-8,2'-3,8-dihydrofuro[2,3-e]isoindole]-7'-yl]butanoic acid	8.37082e-06	8.63954e-06	5.48734e-06	6.03524e-06	3.87647e-05	2.82624e-05	2.98698e-05	2.58525e-05
Cedrin	2.27582e-05	2.10673e-05	2.34344e-05	2.37379e-05	1.77993e-05	1.95689e-05	2.07654e-05	1.8429e-05
Theaflavin	1.55461e-05	1.54908e-05	1.80343e-09	1.74413e-05	1.37756e-05	1.17099e-05	1.32336e-05	1.47144e-05
Austocystin I	2.23742e-06	2.14916e-06	2.83519e-06	2.42839e-06	1.13808e-06	1.48094e-06	1.18386e-06	7.57592e-07
CYCLOSERINE	1.88998e-09	5.49741e-05	5.40732e-05	1.81556e-09	4.34628e-05	3.96597e-05	3.78035e-05	4.95025e-05
4-Chloro-N-(4-methyl-1,3-thiazol-2-yl)benzenesulfonamide	1.99602e-05	2.20711e-05	3.3928e-05	1.83757e-05	1.82566e-05	2.97749e-05	2.14258e-05	2.20834e-05
6b-Hydroxy-3,14b,14c-trimethyl-5-oxo-2,3,4,5,6b,7,8,8a,9,14,14b,14c,15,16-tetradecahydro-4,16a-epoxy[1]benzoxocino[7',8':6,7]indeno[1,2-b]indol-3-yl acetate	7.0483e-06	7.85982e-06	6.79812e-06	8.05325e-06	1.83582e-05	2.02782e-05	2.02894e-05	2.18202e-05
3-Phenyl-N-(phenylacetyl)-.beta.-alanine	3.76984e-06	3.85073e-06	4.17188e-06	3.31871e-06	2.44243e-06	4.28574e-06	3.1494e-06	2.45943e-09
2-Furanacetic acid, tetrahydro-5-(2-hydroxypropyl)-.alpha.-methyl-, 2-[5-(1-carboxyethyl)tetrahydro-2-furanyl]-1-methylethyl ester	2.16618e-06	2.36171e-06	2.34634e-06	2.27454e-06	4.89082e-06	5.67194e-06	6.38191e-06	4.57524e-06
2',3'-Di-O-acetyladenosine	2.77975e-06	2.91402e-06	3.26188e-06	3.16957e-06	2.86394e-05	3.44607e-05	3.31629e-05	2.94126e-05
N-{2-[4-(Aminosulfonyl)phenyl]ethyl}-5-chloro-2-methoxybenzamide	6.52139e-05	6.87052e-05	6.62306e-05	6.44394e-05	4.56881e-05	3.3798e-05	4.95035e-05	3.34394e-05
Cinidon-ethyl	3.1251e-05	3.26214e-05	2.95408e-05	3.01897e-05	1.79221e-05	2.16765e-05	1.97877e-05	2.51253e-05
6-(4-Oxo-2-thioxo-1,3-thiazolidin-3-yl)hexanoic acid	3.09472e-07	7.54119e-07	6.77765e-07	1.81556e-09	4.30021e-07	6.04739e-07	6.57617e-07	5.24991e-07
2-Bromo-5-fluoro-N-(2-furylmethyl)benzamide	0.000407576	0.000447783	0.000401884	0.000358205	0.000231692	0.000400729	0.000242318	0.000282814
Methyl 9H-purine-6-carboxylate	2.59289e-05	2.61514e-05	3.00854e-05	3.52168e-05	5.92202e-05	4.91195e-05	5.2274e-05	3.1475e-05
Budesonide	1.39804e-05	1.47741e-05	1.46089e-05	1.22884e-05	4.75182e-05	5.35589e-05	5.43065e-05	5.05875e-05
Artomunoxanthentrione_epoxide	1.43994e-07	3.7674e-08	3.62012e-08	9.9488e-08	0.000101026	0.000111511	0.000107364	9.5457e-05
Ethacrynic_acid	2.68827e-06	2.5397e-09	6.70498e-06	4.12272e-06	2.3544e-09	1.45002e-06	6.97065e-06	6.35556e-06
5-Bromo-2-(1-piperazinyl)pyrimidine	4.96304e-05	5.05701e-05	4.82709e-05	5.3258e-05	1.76005e-05	1.59302e-05	1.35786e-05	1.95545e-05
[(4-Methylbenzyl)sulfanyl]acetic acid	6.14076e-05	5.90192e-05	0.000121464	5.48637e-05	0.000249692	0.000169211	0.000261402	7.05535e-05
3-Bromo-N-(3-chloropropyl)benzenesulfonamide	7.15115e-07	2.55634e-06	1.80343e-09	4.0675e-07	6.82403e-07	3.88754e-06	1.28744e-06	7.01525e-07
Isorhamnetin_3-O-[a-L-rhamnopyranosyl-(1->3)-a-L-rhamnopyranosyl-(1->6)-b-D-glucopyranoside]	6.65141e-06	5.6777e-06	5.41858e-06	4.62605e-06	5.87385e-06	7.29439e-06	7.13372e-06	9.74392e-06
N-(2,4-Dinitrophenyl)-L-methionine	4.69234e-06	5.30538e-06	5.21464e-06	4.46857e-06	3.65328e-06	4.00773e-06	3.63209e-06	4.0713e-06
4-Phenyl-2-sulfanyl-3,4-dihydro-5H-indeno[1,2-d]pyrimidin-5-one	0.00015632	0.000147107	0.000175901	0.000152239	0.000296718	0.00024421	0.000205232	0.000242225
Olmesartan	8.37541e-06	8.59649e-06	6.72807e-06	5.96011e-06	1.00375e-05	1.0024e-05	1.85454e-09	9.28983e-06
5-O-Demethylnobiletin	2.4487e-05	2.74456e-05	2.60161e-05	1.82085e-05	2.0321e-05	2.19059e-05	2.43151e-05	1.65536e-05
Carbamic acid, N-10-undecyn-1-yl-, 3'-(aminocarbonyl)[1,1'-biphenyl]-3-yl ester	1.80708e-05	1.58117e-05	2.06733e-05	1.70489e-05	1.6405e-05	2.04238e-05	2.18828e-05	1.71793e-05
Brinzolamide	2.73216e-05	2.74198e-05	3.14114e-05	2.57265e-05	7.8777e-06	1.18149e-05	1.4616e-05	6.77309e-06
2-Phenyl-N-(4-sulfamoylbenzyl)acetamide	4.81707e-05	4.76049e-05	4.85107e-05	4.98672e-05	5.00466e-05	5.42657e-05	5.2756e-05	5.30473e-05
3-(2-Phenyl-1H-indol-1-yl)propanoic acid	5.49694e-05	5.72716e-05	4.67774e-05	4.52209e-05	4.8712e-05	5.28831e-05	5.66032e-05	5.12099e-05
Pyrrocidine B	4.03453e-05	2.27375e-05	3.98135e-05	2.46027e-05	8.19809e-06	1.19984e-05	2.9647e-05	9.30334e-06
1-Acetyl-4-[(4-bromophenyl)sulfonyl]piperazine	1.4609e-05	2.09198e-05	1.30962e-05	8.56578e-06	8.41332e-06	8.73153e-06	1.0163e-05	6.24029e-06
6-(Acetyloxy)-2-naphthoic acid	7.84823e-05	7.49063e-05	4.21746e-05	3.21894e-05	0.000159414	0.000234775	0.000163669	0.000197485
4-(4-Chlorophenyl)-5-(2-methoxyphenyl)-4H-1,2,4-triazole-3-thiol	3.62947e-05	3.94627e-05	3.91197e-05	2.8326e-05	3.53537e-05	3.62381e-05	3.63572e-05	3.21379e-05
3-Chloro-2-hydroxy-5-phenylbenzoic acid	5.37278e-05	5.31856e-05	4.01619e-05	5.37181e-05	1.67178e-05	1.52183e-05	2.14352e-05	1.52603e-05
5-Hydroxy-2-{[(4-nitrophenoxy)acetyl]amino}benzoic acid	2.24908e-05	2.35089e-05	2.26181e-05	2.13573e-05	2.36953e-05	2.94044e-05	2.23376e-09	2.21403e-05
13-KODE	1.06938e-05	1.06483e-05	1.23858e-05	9.79611e-06	4.5283e-06	4.80947e-06	4.24898e-06	3.12775e-06
AS_1-5	1.88998e-09	6.35252e-05	6.65171e-05	6.49221e-05	8.04146e-05	8.45604e-05	7.22553e-05	9.87348e-05
(4-Benzoyloxy-5-hydroxy-7-oxabicyclo[4.1.0]hept-2-en-6-yl)methyl benzoate	9.33544e-06	8.37167e-06	7.70558e-06	9.3282e-06	9.37958e-05	9.75755e-05	9.74949e-05	9.05666e-05
5-[(E)-(4-Nitrophenyl)diazenyl]-2,4,6(1H,3H,5H)-pyrimidinetrione	6.49951e-06	6.67505e-06	7.48761e-06	6.33933e-06	4.40444e-06	5.0391e-06	4.17383e-06	3.66254e-06
2-[3-(2-Quinolylmethoxy)anilino]benzoic acid	2.10133e-06	4.23244e-06	3.61755e-06	3.16904e-06	1.16527e-05	1.35194e-05	2.23376e-09	6.5997e-06
2-Phosphono-1,2,4-butanetricarboxylic acid	5.55004e-05	5.1856e-05	5.71149e-05	6.11792e-05	3.65882e-05	4.38088e-05	3.1924e-05	3.54895e-05
Xerocomic_acid	4.55942e-06	4.17073e-06	4.64541e-06	4.71555e-06	3.57576e-06	4.02146e-06	4.07635e-06	3.68724e-06
5-(2,3-Dichlorophenyl)-2-furoic acid	1.21129e-05	1.14046e-05	1.28565e-05	1.15017e-05	1.0112e-05	1.06971e-05	9.46661e-06	1.15391e-05
1H-Indazole-3-carboxamide, N-[1-(aminocarbonyl)-2-methylpropyl]-1-(4-hydroxypentyl)-	1.2127e-05	1.30878e-05	1.96697e-05	1.10865e-05	1.58067e-05	1.30499e-05	2.00524e-05	1.21692e-05
5a,6-Anhydrotetracycline	2.07402e-05	1.95482e-05	2.38014e-05	2.22988e-05	1.69668e-05	1.69587e-05	1.50842e-05	1.47204e-05
2-Thenoyltrifluoroacetone	2.28659e-05	2.34057e-05	2.25515e-05	2.25778e-05	1.7619e-05	1.94661e-05	1.79278e-05	2.02541e-05
1-[3-(Acetylsulfanyl)propanoyl]-6-methyl-2-piperidinecarboxylic acid	6.38985e-05	5.66771e-05	6.59004e-05	6.84306e-05	2.3544e-09	3.90534e-05	3.94319e-05	5.11566e-05
(E)-4-[4-[(E)-Hept-1-enyl]-2,5-dihydroxy-3-(hydroxymethyl)-7-oxabicyclo[4.1.0]hept-3-en-6-yl]-2-methylbut-2-enoic acid	2.0496e-05	3.51535e-05	2.77911e-05	1.49972e-05	6.03012e-06	2.00505e-05	1.5168e-05	3.81588e-06
N-(4-Nitrophenyl)-2-phenoxyacetamide	0.0017236	0.00171992	0.00158143	0.00153424	0.00143613	0.00156044	0.00148041	2.15863e-09
6-[(E)-2,8-Dihydroxy-5,7-dimethylnon-5-enyl]-4-hydroxy-3-methylpyran-2-one	1.28158e-05	3.19411e-05	1.09798e-05	3.35636e-05	1.17316e-05	1.63252e-05	2.69636e-05	1.16066e-05
N,1-Diethyl-2-oxo-1,2-dihydrobenzo[cd]indole-6-sulfonamide	1.11394e-06	9.95772e-07	1.17524e-06	1.08961e-06	7.7341e-07	7.86583e-07	7.12567e-07	6.7168e-07
1H-Indazole-3-carboxamide, N-[(1S)-1-(aminocarbonyl)-2-methylpropyl]-1-pentyl-	7.21151e-06	8.31655e-06	6.73449e-06	6.69044e-06	1.46802e-05	1.69989e-05	1.44899e-05	1.45241e-05
Fostriecin	2.10694e-06	2.18439e-06	2.45667e-06	1.95455e-06	5.6379e-06	7.46037e-06	7.55686e-06	4.44766e-06
[4-Chloro-5-cyclopropyl-3-(difluoromethyl)-1H-pyrazol-1-yl]acetic acid	5.1995e-05	5.41853e-05	5.75339e-05	5.84006e-05	3.41416e-05	3.92876e-05	3.54993e-05	3.34884e-05
Propylthiouracil N-.beta.-D-glucuronide	3.60256e-06	2.59708e-06	2.85098e-06	3.24084e-06	5.38615e-05	5.21904e-05	4.41146e-05	4.6751e-05
Hesperetin dihydrochalcone	3.49289e-05	3.73933e-05	3.34642e-05	3.3462e-05	2.00143e-05	2.21824e-05	2.4923e-05	1.56752e-05
Indomethacin	1.40502e-05	1.39648e-05	1.48099e-05	1.24524e-05	1.07725e-05	1.31177e-05	1.12407e-05	1.02505e-05
2,5-Dimethyl-3-(methyldithio)furan	2.84162e-05	3.22828e-05	2.63344e-05	2.82469e-05	2.71593e-06	2.59914e-06	2.24158e-06	2.98687e-06
2-epi-Lathyrol triacetate	2.63768e-06	2.92346e-06	2.08089e-06	2.23718e-06	1.94876e-05	2.43745e-05	3.51286e-05	1.91594e-05
Arachidonoyl ethanolamide phosphate	6.04945e-06	6.51629e-06	6.65233e-06	5.33451e-06	1.50867e-05	1.69827e-05	1.56179e-05	1.74231e-05
(+)-Fluprostenol methylamide	1.5123e-07	1.77201e-07	1.46286e-07	1.59575e-07	9.46094e-08	1.21735e-07	9.16383e-08	7.58702e-08
1-(4-Chlorophenyl)-3,5-dimethyl-1H-pyrazole-4-carboxylic acid	2.20549e-05	2.04916e-05	2.50412e-05	2.46051e-05	1.48765e-05	1.71627e-05	1.63184e-05	1.29525e-05
Melilotoside	0.000444325	9.83185e-05	0.000490555	9.85697e-05	0.000596014	0.000940178	0.000220222	0.000814003
5-O-Methylsulochrin	2.25082e-05	2.27737e-05	3.29743e-05	2.7325e-05	2.64316e-05	3.5065e-05	2.63955e-05	2.62538e-05
N-(4-Nitrobenzoyl)phenylalanine	0.000278498	2.5397e-09	0.000439904	0.000872423	5.46014e-05	0.000136354	0.000575561	0.00125401
Pesticide6_Cyproconazole Isomer 1*_C15H18ClN3O_	8.42558e-05	1.53188e-05	1.87412e-05	2.75544e-05	7.07814e-05	6.31072e-05	5.27649e-05	3.43135e-05
Sulprofos	8.70662e-05	8.87497e-05	4.42871e-05	7.96727e-05	3.05745e-05	3.28132e-05	2.95215e-05	5.31161e-05
5-Oxo-1-[3-(trifluoromethyl)phenyl]-3-pyrrolidinecarboxylic acid	2.48273e-05	2.37537e-05	2.35953e-05	2.26475e-05	3.09209e-05	3.47632e-05	3.74568e-05	2.96243e-05
METHYLPREDNISOLONE	5.43392e-05	6.07563e-05	1.80343e-09	4.80002e-05	3.5412e-05	4.20348e-05	3.88605e-05	3.54062e-05
Naringenin	3.59511e-06	5.1581e-06	1.05289e-05	3.20112e-06	6.6343e-05	0.000126275	5.49247e-05	5.86071e-05
(3beta,5alpha,6alpha,7alpha,22E,24R)-5,6-Epoxyergosta-8,14,22-triene-3,7-diol	3.18625e-05	3.83751e-05	3.3804e-05	3.21023e-05	3.19096e-05	1.91425e-09	3.4352e-05	3.50279e-05
PI(16:0/16:0)	1.87898e-06	1.29375e-06	1.38635e-06	1.39504e-06	2.08991e-06	2.55953e-06	2.11517e-06	2.47821e-06
Lactosylceramide_(d18:1/12:0)	6.04484e-06	7.6709e-06	6.44238e-06	5.95088e-06	9.46917e-06	1.14486e-05	8.09078e-06	9.53256e-06
15-Ketobimatoprost	0.000301884	0.000286751	0.000294823	0.000286712	0.000392976	0.000472674	0.000411221	0.000505904
Orcinol .beta.-D-glucoside	0.00014325	0.000124896	0.000145754	0.000140849	1.20195e-05	1.96429e-05	1.83393e-05	1.00734e-05
(2R)-7-Methoxy-3-oxo-3,4-dihydro-2H-1,4-benzoxazin-2-yl .beta.-D-glucopyranoside	6.9005e-05	6.13566e-05	8.64764e-05	7.79623e-05	0.000106878	0.000107878	9.05894e-05	0.000100784
N-[2-(4-Prenyloxyphenyl)ethyl]tiglamide	1.69874e-06	1.95281e-06	1.63885e-06	1.91456e-06	2.2155e-06	3.76539e-06	1.85454e-09	2.12088e-06
Epicatechin gallate	0.000117704	0.000108762	0.000112056	9.82298e-05	1.45825e-05	1.29684e-05	1.0803e-05	1.25117e-05
2-(12,14-Dioxo-9,10-dihydro-9,10-[3,4]epipyrroloanthracen-13-yl)acetic acid	1.78381e-05	1.79583e-05	1.71284e-05	1.51586e-05	2.32892e-05	2.42705e-05	2.01277e-05	2.46328e-05
Benthiavalicarb-isopropyl	2.69756e-05	2.15194e-05	2.6102e-05	3.38971e-05	1.84587e-09	2.88295e-05	3.20488e-05	2.9286e-05
2-Hydroxypropyl_glucosinolate	1.4306e-05	1.54487e-05	1.40609e-05	1.40672e-05	1.16575e-05	1.33139e-05	1.19183e-05	1.37974e-05
Dye X-13480-62A	4.90816e-05	5.05744e-05	4.54987e-05	4.43515e-05	4.68774e-05	5.10142e-05	4.70481e-05	2.15863e-09
Succinyladenosine	2.08724e-05	2.42621e-05	2.42187e-05	2.18403e-05	6.03624e-06	7.66229e-06	7.19438e-06	5.69399e-06
Prolyl-Arginine	7.25275e-06	7.37725e-06	7.1869e-06	6.90235e-06	1.83024e-05	2.22929e-05	2.19836e-05	2.0807e-05
prolyl-proline dipeptide	2.55063e-06	1.87265e-06	2.42876e-06	1.84582e-06	4.39914e-06	5.22134e-06	5.36125e-06	4.78133e-06
glycinamide	6.60069e-06	6.5882e-06	6.95883e-06	5.55119e-06	1.04345e-05	1.34507e-05	1.43872e-05	1.28789e-05
1-Stearoylglycerophosphoserine	8.98325e-06	7.85265e-06	9.1983e-06	9.0904e-06	8.18493e-06	1.0066e-05	9.14695e-06	9.308e-06
1-palmitoleoyl-sn-glycero-3-phosphoethanolamine	1.65177e-05	1.72962e-05	1.64853e-05	1.46223e-05	9.87329e-06	1.42276e-05	2.23376e-09	1.06115e-05
Icosa-8,11,14-trienoylcarnitine	1.39298e-05	2.57288e-05	1.9407e-05	2.66702e-05	4.85214e-05	6.85832e-05	4.67521e-05	7.43607e-05
Eicosadienoylcarnitine	2.59381e-05	3.92282e-05	3.37085e-05	4.39269e-05	3.8392e-05	4.76964e-05	3.76781e-05	5.23712e-05
Ribitol 5-phosphate	2.0114e-06	1.78212e-06	2.00459e-06	2.02214e-06	7.64759e-06	8.22013e-06	6.10047e-06	6.60652e-06
Docosatetraenoylcarnitine	3.25374e-06	6.83864e-06	4.74966e-06	6.84333e-06	2.98094e-05	4.32857e-05	2.58936e-05	5.13688e-05
2-Hydroxymyristoylcarnitine	1.23197e-05	1.05775e-05	1.59335e-05	1.17287e-05	4.17374e-06	4.90546e-06	4.53211e-06	3.90673e-06
glutathione sulfinate	3.73786e-05	3.3414e-05	4.14913e-05	3.87422e-05	2.50386e-05	2.74073e-05	2.48774e-05	2.40541e-05
Docos-13-enoylcarnitine	2.22029e-05	2.32152e-05	2.39991e-05	2.19191e-05	2.36395e-05	2.24086e-05	2.37187e-05	2.15863e-09
LysoPE(P-16:0/0:0)	0.00060898	0.000555803	0.000619321	0.000555165	0.000525939	2.45522e-09	2.23376e-09	0.000576335
Myristoleic acid	0.000556451	0.000539632	0.000541943	0.000536227	0.000351409	0.000406113	0.000407996	0.000288667
1-thio-beta-glucose	2.31283e-05	2.76004e-05	3.96871e-05	2.04333e-05	1.0834e-05	1.20493e-05	1.29879e-05	6.22025e-06
LysoPE(P-18:0/0:0)	0.000218038	0.000205566	0.000223375	0.000198355	0.000312753	0.000395455	0.000419206	0.00035536
N2-Acetyl-aminoadipate	8.07944e-05	8.59765e-05	8.61582e-05	8.07693e-05	3.7724e-05	5.12992e-05	4.81246e-05	2.23952e-05
2-Aminoadenosine	4.43165e-05	3.60622e-05	3.44223e-05	4.68494e-05	5.6496e-05	6.42148e-05	2.23376e-09	4.7079e-05
4-O-(beta-Arabinofuranosyl)-4-hydroxyproline	4.18105e-06	4.63432e-06	4.88423e-06	3.58598e-06	6.14884e-06	2.45522e-09	7.94715e-06	8.88342e-06
Acetolein	0.000185904	0.000144113	0.000164861	0.000151685	0.000160785	0.000150838	0.000139246	0.000139977
3-Ureidoisobutyrate	2.4431e-05	2.90444e-05	2.673e-05	2.20438e-05	1.66594e-05	2.04366e-05	1.85454e-09	2.01068e-05
LysoPE(P-18:1(9Z)/0:0)	0.000240425	0.000231815	0.000242314	0.000222242	0.000344644	0.000489212	2.23376e-09	0.00036638
PE(P-16:0/20:4(5Z,8Z,11Z,14Z))	0.0043441	0.00371401	0.0044828	0.00428778	0.00575019	0.00611071	0.00520506	0.00668118
Convicine	2.62313e-07	1.72932e-07	3.28774e-07	4.18957e-07	8.73742e-07	1.10062e-06	1.09664e-06	7.99629e-07
Glutamylleucylarginine	4.59282e-05	5.14256e-05	4.19047e-05	4.27949e-05	2.34796e-05	2.78539e-05	2.84019e-05	2.5746e-05
N-acetyl - glucosaminitol	5.5698e-05	6.88535e-05	0.000101741	5.55578e-05	1.42242e-06	2.58434e-06	1.54316e-06	1.04751e-06
PE(P-16:0/18:2(9Z,12Z))	0.000973757	0.00094503	0.00104079	0.00106898	0.00037252	0.000407844	0.000354123	0.000457499
Norchalciporyl propionate	3.41149e-05	3.32934e-05	3.67928e-05	3.21181e-05	2.60766e-05	3.32703e-05	2.23376e-09	2.45943e-09
N-Undecanoylglycine	3.27334e-05	2.81701e-05	4.26122e-05	1.97616e-05	4.01622e-05	2.33517e-05	2.00056e-05	4.60539e-05
Hexadecasphinganine	6.33833e-05	6.97449e-05	3.74494e-05	7.17039e-05	0.000172579	1.91425e-09	0.000114502	0.000125864
4-(beta-Ribofuranosyl)aniline 5'-phosphate	7.71448e-05	6.87262e-05	8.43657e-05	7.52834e-05	5.21031e-05	5.91106e-05	4.93276e-05	4.91397e-05
4-oxo-N-acetylneuraminate	3.23997e-06	3.77818e-06	5.97031e-06	3.65345e-06	2.8585e-05	5.89743e-05	3.22593e-05	2.37631e-05
Fructosazine	9.21959e-06	1.33899e-05	1.58425e-05	6.27989e-06	5.92156e-06	1.30771e-05	1.30301e-05	4.6131e-06
Hydrazino nicotinamide	5.70271e-05	5.719e-05	6.85347e-05	5.48396e-05	0.000192201	0.00019874	0.000171614	0.000155349
1-22:0-2-18:1-phosphatidylserine	3.73986e-06	2.21978e-06	4.04117e-06	3.67067e-06	1.90131e-06	2.619e-06	2.87471e-06	4.25133e-06
N-(1-Deoxy-1-fructosyl)histidine	0.000761816	0.00072283	0.000815489	0.000774978	0.000441023	0.000485567	0.000450101	0.000417265
phosphatidylethanolamine (1-myristoyl, 2-palmitoleoyl)	7.23641e-05	5.56853e-05	7.23018e-05	7.03672e-05	6.17659e-06	9.8546e-06	8.7317e-06	1.61173e-05
phosphatidylethanolamine (1-palmitoyl, 2-palmitoleoyl)	0.000356643	0.000388047	0.000327354	0.000436194	0.000162413	0.000163142	0.000136425	0.000187801
1-18:2-2-18:3-phosphatidylethanolamine	4.03747e-05	3.3277e-05	4.13969e-05	4.41106e-05	0.000131405	0.000142394	0.000127237	0.000126527
cyclopropane phosphatidylglycerol (dioctadec-11,12-cyclo-anoyl, n-C18:0 cyclo)	0.000198729	0.000171978	0.000189797	0.000184595	0.000191487	0.000185054	0.000191573	0.000221983
	2.74662e-05	2.55279e-05	2.95763e-05	2.94055e-05	1.816e-05	2.13913e-05	1.8813e-05	2.13419e-05
	0.0105621	0.00906699	0.0101291	0.0104544	0.0100256	0.0109922	0.00950053	0.0110169
	0.000181252	0.000188987	0.000161846	0.000147396	2.3544e-09	0.000143032	0.000142721	2.45943e-09
	7.6912e-08	6.88196e-08	5.03484e-06	1.03746e-05	7.66892e-08	7.13013e-08	4.33071e-08	1.12997e-05
	1.14559e-05	1.41033e-05	8.9654e-06	2.84739e-05	2.44322e-05	1.25379e-05	4.19778e-05	2.15863e-09
	5.4938e-05	5.79537e-05	5.51472e-05	5.05707e-05	5.3312e-05	5.55048e-05	1.85454e-09	6.4288e-05
	3.67072e-05	3.95719e-05	6.03109e-05	3.54052e-05	3.46138e-05	5.40043e-05	3.94101e-05	4.14745e-05
	2.92598e-05	2.85943e-05	3.04537e-05	2.83648e-05	2.83613e-05	3.32907e-05	2.90237e-05	3.16911e-05
	8.07923e-06	9.07867e-06	7.79257e-06	8.32904e-06	1.84587e-09	1.91425e-09	8.54797e-06	9.77769e-06
	1.16565e-07	1.20638e-07	1.11131e-07	5.97199e-08	1.84587e-09	1.42303e-07	4.68701e-08	1.64703e-07
	4.34637e-06	5.01339e-06	4.38299e-06	4.24913e-06	4.71334e-06	6.39479e-06	5.98541e-06	5.89556e-06
	4.29585e-06	4.56197e-06	4.12144e-06	3.85551e-06	4.86417e-06	5.36215e-06	5.21294e-06	5.34303e-06
	2.19732e-06	2.11966e-06	1.69329e-06	2.18106e-06	3.58984e-06	3.69848e-06	3.81296e-06	4.43615e-06
	1.02149e-05	1.11062e-05	1.46486e-05	1.03363e-05	2.16182e-06	2.45837e-06	2.55233e-06	1.2033e-06
	6.60112e-06	1.94287e-09	7.94457e-06	1.81556e-09	1.19348e-05	1.19868e-05	1.2649e-05	1.40016e-05
	3.44419e-05	3.27156e-05	3.99266e-05	3.74896e-05	1.96508e-05	1.86536e-05	1.49588e-05	1.44404e-05
	1.0289e-05	9.14317e-06	9.72555e-06	1.17908e-05	8.78498e-06	1.00521e-05	6.84732e-06	1.25538e-05
	2.76254e-06	2.54718e-06	2.92923e-06	2.56739e-06	2.61143e-06	3.0293e-06	2.23376e-09	2.36764e-06
	1.70672e-05	1.73585e-05	1.21371e-05	1.83795e-05	1.62397e-07	1.40542e-05	1.58837e-05	2.75246e-07
	1.11395e-05	1.07522e-05	1.08841e-05	1.22475e-05	8.44531e-06	9.18649e-06	9.18788e-06	8.27928e-06
	1.34449e-05	1.18851e-05	1.41448e-05	1.31289e-05	8.27669e-06	9.43423e-06	8.44595e-06	7.99961e-06
	0.000212963	0.000211876	0.000203069	0.000219125	0.000224065	0.000236392	0.000239741	0.000224718
	0.000352037	0.00037334	0.000352538	0.000363244	0.000331977	1.91425e-09	0.000361956	0.000346955
	4.15482e-06	3.23762e-06	3.43198e-06	3.78971e-06	4.02093e-06	4.21936e-06	3.95575e-06	4.12925e-06
	6.78442e-05	7.36734e-05	6.81868e-05	6.9249e-05	4.74649e-05	5.57474e-05	5.84033e-05	5.10575e-05
	5.3444e-05	6.00264e-05	6.32884e-05	4.78149e-05	4.70757e-05	5.35024e-05	5.82627e-05	5.64715e-05
	1.69341e-05	1.60033e-05	1.51631e-05	1.81556e-09	1.32706e-05	1.33062e-05	1.34807e-05	1.19788e-05
	0.000452878	0.000389171	0.000430384	0.000432456	0.000425519	0.000431036	0.000392802	0.000444404
	5.22008e-05	4.12502e-05	3.26103e-05	6.02347e-05	5.68704e-05	3.92658e-05	5.12598e-05	6.40062e-05
	4.04437e-05	4.21835e-05	4.34478e-05	4.43966e-05	3.18333e-05	3.90591e-05	3.61948e-05	3.45309e-05
	1.51802e-05	1.94287e-09	1.49854e-05	1.30536e-05	1.48639e-05	1.76889e-05	1.74892e-05	1.58956e-05
	1.33643e-06	1.94287e-09	1.64473e-06	1.46249e-06	1.1596e-06	1.49329e-06	1.4301e-06	1.59864e-06
	2.58449e-06	2.67988e-06	3.13921e-06	2.66667e-06	3.0346e-06	4.35768e-06	3.58858e-06	2.85181e-06
	5.05543e-06	5.28059e-06	5.17639e-06	5.62542e-06	3.56452e-06	3.63306e-06	3.64564e-06	3.32507e-06
	5.02253e-05	4.97036e-05	6.1883e-05	5.12687e-05	4.81406e-05	5.80649e-05	4.72316e-05	4.65521e-05
	3.30816e-05	3.29061e-05	3.54284e-05	3.73787e-05	1.74788e-05	2.11347e-05	2.01753e-05	2.00797e-05
	2.5015e-06	2.87202e-06	2.35618e-06	2.61243e-06	3.336e-06	3.81153e-06	4.05621e-06	3.86601e-06
	9.15542e-06	9.06975e-06	9.30957e-06	8.91214e-06	7.39729e-06	8.65695e-06	8.06864e-06	8.29963e-06
	0.000365091	0.000375333	0.000387589	0.000365642	0.000307066	0.000339442	0.000325896	0.000347161
	2.89469e-05	2.78113e-05	3.22234e-05	2.80747e-05	2.29333e-05	2.6607e-05	2.36006e-05	2.45943e-09
	2.12526e-06	2.01849e-06	2.04175e-06	2.14257e-06	6.96239e-06	8.51416e-06	7.84983e-06	5.55874e-06
	1.27581e-05	1.40338e-05	1.38817e-05	1.32785e-05	8.31538e-06	1.01219e-05	9.38185e-06	7.23005e-06
	1.79093e-05	1.80755e-05	2.02136e-05	1.76105e-05	1.34873e-05	1.58454e-05	1.4265e-05	1.2987e-05
	7.88997e-05	7.5453e-05	8.36518e-05	7.31029e-05	5.80887e-05	6.74762e-05	6.22173e-05	2.45943e-09
	1.33286e-05	1.31116e-05	1.2825e-05	1.36964e-05	1.08259e-05	1.20264e-05	1.14658e-05	1.09342e-05
	8.53277e-05	0.000289521	0.000266936	0.000163877	6.25162e-05	5.85654e-05	0.00026554	7.23761e-05
	1.00915e-05	1.03838e-05	1.10077e-05	1.00005e-05	7.35907e-06	9.08275e-06	9.26874e-06	7.00471e-06
	3.92474e-06	3.47873e-06	4.46229e-06	3.95649e-06	9.43305e-06	9.81629e-06	9.37802e-06	9.82619e-06
	0.000109353	0.000112731	0.000117095	0.000107084	3.49101e-05	4.04923e-05	3.61525e-05	3.434e-05
	6.54095e-05	6.64592e-05	3.7833e-05	6.51604e-05	2.64027e-05	2.87774e-05	5.43517e-05	2.7867e-05
	2.45074e-05	2.72004e-05	2.3325e-05	2.70614e-05	3.13911e-05	3.27373e-05	3.28774e-05	3.53556e-05
	0.0002759	0.000147566	0.000175426	0.000157832	5.28084e-06	6.60982e-06	8.63376e-06	5.80069e-06
	4.70121e-05	4.6436e-05	4.13188e-05	4.81086e-05	2.45541e-05	3.48239e-05	4.46482e-05	2.10248e-05
	8.49462e-06	9.1278e-06	1.14671e-05	9.27027e-06	3.73332e-06	5.40941e-06	4.53089e-06	3.7256e-06
	2.70667e-09	4.51516e-05	5.25749e-05	5.30179e-05	4.4777e-05	7.19005e-05	4.06582e-05	4.31999e-05
	9.17633e-08	7.27309e-08	1.28411e-05	1.34983e-05	1.29703e-05	1.68252e-07	1.294e-05	2.93308e-05
	4.06515e-06	4.15008e-06	4.46994e-06	4.05754e-06	4.4799e-06	5.13231e-06	4.92895e-06	3.99784e-06
	3.11112e-05	2.99367e-05	3.35036e-05	2.85821e-05	3.02022e-05	3.02897e-05	2.81298e-05	2.91881e-05
	3.21403e-05	1.94287e-09	1.80343e-09	4.7063e-05	1.6163e-05	3.34745e-05	2.98169e-05	3.81401e-05
	0.000163028	0.000159446	0.000168632	0.000121106	0.000135992	0.000134661	0.000152723	0.00013446
	0.00212573	0.0022547	0.00195967	0.00192011	0.00202477	0.00204002	0.00195271	2.15863e-09
	7.5018e-05	0.000146124	8.29002e-05	7.38887e-05	7.27118e-05	0.000134959	0.000218931	0.000111489
	0.000183493	0.000166066	2.70015e-09	0.000161564	2.3544e-09	0.000163466	0.000143287	0.000166704
	7.45453e-05	8.55359e-05	7.61269e-05	6.62508e-05	5.36357e-05	7.16233e-05	6.711e-05	6.10244e-05
	2.03412e-05	1.78197e-05	1.81586e-05	2.17138e-05	1.22018e-05	1.16757e-05	1.17013e-05	1.13869e-05
	1.65141e-05	1.75761e-05	2.13088e-05	1.82142e-05	1.37402e-06	1.9924e-06	1.42809e-06	1.88221e-06
	3.20823e-05	2.91409e-05	3.39295e-05	2.96616e-05	3.16997e-06	3.52797e-06	2.79341e-06	3.28743e-06
	3.72193e-05	3.4205e-05	3.5185e-05	3.42676e-05	9.27687e-06	8.82556e-06	3.40929e-06	3.97778e-06
	5.90788e-05	6.40943e-05	6.06468e-05	5.09948e-05	6.02427e-05	6.21937e-05	1.85454e-09	5.77577e-05
	0.000197167	0.000196642	0.000182841	0.000183752	0.000176966	0.000197516	0.000184383	2.15863e-09
	0.00128307	0.00129716	0.00123526	0.00121869	0.00108257	0.00118322	0.00114805	2.15863e-09
	1.10653e-05	9.83768e-06	1.86571e-05	1.16661e-05	6.66466e-06	1.19035e-05	1.32184e-05	5.99858e-06
	0.000184326	0.000164093	0.000175728	0.00015229	3.79988e-05	4.89274e-05	3.4962e-05	6.64912e-05
	4.21424e-05	3.96065e-05	5.23596e-05	4.96974e-05	2.89135e-05	3.40952e-05	3.28739e-05	2.86837e-05
	2.99779e-05	2.80931e-05	1.88278e-05	2.63934e-05	4.0639e-05	5.48996e-05	2.65954e-05	7.30163e-05
	0.000338364	0.000307	0.000363017	0.000408917	0.000174914	0.000219433	0.000175574	0.000182072
	7.67894e-05	4.7787e-05	7.50508e-05	3.30696e-05	5.50348e-05	3.57367e-05	5.00692e-05	7.90849e-05
	0.0002266	0.000251375	0.000193633	0.00026257	0.000230574	0.00020506	0.000263428	2.15863e-09
	7.21626e-06	7.67913e-06	6.93592e-06	6.82114e-06	6.75839e-06	7.38382e-06	6.4371e-06	7.67164e-06
	1.12449e-05	1.46843e-05	1.10647e-05	1.34449e-05	1.08507e-05	8.66636e-06	1.35665e-05	9.08026e-06
	0.000112685	9.26072e-05	0.000107211	0.000111115	0.000104674	0.000117366	9.85798e-05	0.000116963
	7.61693e-06	7.87089e-06	4.48379e-06	6.97969e-06	5.91694e-06	5.34096e-06	5.70127e-06	6.28053e-06
	1.54032e-05	1.94192e-05	3.60484e-05	1.55071e-05	0.00017367	0.000302296	0.000181969	0.00016099
	3.96108e-06	2.5397e-09	5.70373e-06	3.7544e-06	4.31305e-06	3.46284e-06	1.2338e-06	2.84772e-06
	5.05662e-05	4.63969e-05	2.70015e-09	4.62074e-05	4.29686e-05	2.45522e-09	2.23376e-09	4.45995e-05
	1.88517e-06	1.98356e-06	2.06264e-06	2.50465e-06	3.7796e-06	4.84296e-06	4.99547e-06	4.15454e-06
	1.82754e-05	1.81139e-05	1.74556e-05	1.90967e-05	1.46363e-05	1.54448e-05	1.60291e-05	1.54921e-05
	6.72353e-06	6.02418e-06	7.15215e-06	6.84711e-06	4.58715e-06	4.98699e-06	4.79389e-06	4.38731e-06
	2.4277e-05	6.00161e-05	9.29907e-05	2.2824e-05	1.96453e-05	8.18771e-05	3.96096e-05	3.00947e-05
	0.000445762	0.00043581	0.000507009	0.000460073	0.000265991	0.000302571	0.000275777	0.000242719
	1.95042e-05	2.0505e-05	2.04779e-05	1.78249e-05	2.31495e-05	2.54725e-05	2.38438e-05	2.49909e-05
	0.00039539	0.000375152	0.000424783	0.000401114	0.000225857	0.000253097	0.000233247	0.000218661
	5.43385e-06	4.73732e-06	5.39493e-06	4.62844e-06	6.07357e-06	6.43481e-06	6.04446e-06	2.15863e-09
	6.41576e-06	5.97348e-06	6.23762e-06	7.62374e-06	4.72396e-06	5.32179e-06	5.64652e-06	5.2572e-06
	2.5372e-05	2.5397e-09	2.70015e-09	2.34157e-05	2.21682e-05	2.38735e-05	2.09189e-05	2.45943e-09
	4.31388e-06	4.19948e-06	4.45566e-06	3.49242e-06	5.89978e-06	7.56249e-06	6.1013e-06	4.31477e-06
	1.19869e-05	2.5397e-09	1.30114e-05	1.08688e-05	9.48341e-06	1.02728e-05	9.32521e-06	9.89608e-06
	1.27823e-05	1.52556e-05	1.47707e-05	1.60118e-05	5.62335e-06	7.9814e-06	7.84136e-06	4.52639e-06
	2.37771e-05	2.40988e-05	2.55296e-05	2.776e-05	3.60479e-06	4.10792e-06	3.74427e-06	3.77653e-06
	1.30223e-05	1.53507e-05	1.89313e-05	1.4028e-05	1.56077e-05	2.45522e-09	2.23376e-09	1.22264e-05
	9.89967e-06	9.27315e-06	8.55772e-06	8.73666e-06	2.20758e-05	1.64377e-05	2.14421e-05	4.62424e-06
	6.54712e-06	1.26199e-05	1.26444e-05	6.85865e-06	1.62752e-05	1.69413e-05	7.23404e-06	2.04031e-05
	0.000518453	0.000529378	0.000572326	0.000491843	0.000276051	0.000475707	0.00062646	2.15863e-09
	5.65571e-05	3.89896e-05	4.19197e-05	4.63275e-05	6.98172e-05	4.74145e-05	5.16466e-05	6.5032e-05
	5.46806e-05	5.6098e-05	7.19779e-05	5.8189e-05	7.95802e-06	9.46201e-06	1.27295e-05	1.41518e-05
	0.00051449	0.000539511	0.000462399	0.000464413	1.84587e-09	0.000484117	0.000471041	2.15863e-09
	1.79075e-05	1.69479e-05	1.00421e-05	8.28809e-06	2.35596e-05	2.23364e-05	2.12415e-05	1.96094e-05
	0.000163618	0.000149591	0.000184787	9.67669e-05	0.000210002	0.000177555	2.23376e-09	0.000157227
	0.000208658	0.000302759	0.000182904	0.000290737	0.000111234	9.71375e-05	9.72518e-05	0.00011617
	7.07459e-06	8.9312e-08	8.18126e-08	6.8318e-06	7.04971e-06	1.92342e-07	7.32076e-06	7.84754e-06
	1.19162e-05	1.32043e-05	1.45198e-05	1.22857e-05	2.36937e-06	2.4683e-06	2.79775e-06	1.3926e-06
	7.85301e-05	7.15715e-05	6.70115e-05	8.09099e-05	6.06751e-05	5.78075e-05	5.85242e-05	6.18656e-05
	5.52991e-06	5.56191e-06	5.31177e-06	5.81736e-06	1.2018e-05	1.2978e-05	1.2942e-05	1.30301e-05
	0.000239227	0.000217808	0.000223596	0.000213553	0.000210486	0.000216134	0.000191777	2.45943e-09
	7.9573e-07	2.5397e-09	7.79231e-07	2.50953e-09	4.06242e-07	4.98138e-07	2.54599e-07	1.70242e-07
	0.000280719	2.5397e-09	0.000438211	0.000864512	5.17132e-05	0.000111017	0.000548618	0.00112226
	6.81104e-05	6.62304e-05	8.08887e-05	7.07985e-05	1.19849e-05	1.46425e-05	1.38444e-05	7.17074e-06
	1.62096e-05	1.7543e-05	1.94173e-05	1.6192e-05	1.10092e-05	1.34895e-05	1.13611e-05	1.03081e-05
	8.29671e-06	9.85176e-06	9.28813e-06	5.27533e-06	9.92189e-06	1.91425e-09	8.83728e-06	2.15863e-09
	3.04052e-05	2.61979e-05	3.101e-05	3.25614e-05	2.10179e-05	2.5893e-05	2.09917e-05	1.79991e-05
	0.000380384	0.000370047	0.000368141	0.00029915	0.000321484	0.000328188	2.23376e-09	0.000312556
	8.91102e-05	9.2122e-05	9.63548e-05	9.47171e-05	4.96381e-05	5.45722e-05	5.40104e-05	4.67065e-05
	3.22267e-05	3.41337e-05	3.31692e-05	3.66161e-05	2.97126e-05	3.30018e-05	3.81044e-05	2.15863e-09
	2.37081e-05	2.46124e-05	2.54361e-05	2.45785e-05	1.21168e-05	1.49094e-05	1.43626e-05	1.06979e-05
	2.23776e-05	2.29601e-05	2.70596e-05	2.17524e-05	4.43645e-05	5.74059e-05	5.97239e-05	4.69673e-05
	3.154e-06	3.3931e-06	2.87549e-06	3.19009e-06	4.97082e-05	3.34661e-05	4.88211e-05	3.12652e-05
	2.57058e-05	2.59333e-05	2.42834e-05	2.7805e-05	1.02728e-05	8.948e-06	7.58374e-06	1.12204e-05
	1.36062e-05	1.16452e-05	1.52742e-05	1.47182e-05	2.3544e-09	1.80276e-05	1.52435e-05	1.46749e-05
	1.51056e-05	1.33029e-05	3.26444e-05	1.42623e-05	2.53265e-05	2.62431e-05	2.21882e-05	3.12167e-05
	5.94021e-05	6.04257e-05	6.18248e-05	6.11181e-05	1.84855e-05	2.26647e-05	2.02572e-05	2.06193e-05
	6.1677e-06	5.8961e-06	6.45131e-06	5.56832e-06	5.25927e-06	5.80317e-06	2.23376e-09	2.45943e-09
	2.11488e-05	2.05038e-05	2.0683e-05	1.83663e-05	2.23023e-05	2.30163e-05	2.49502e-05	2.17481e-05
	3.68605e-05	2.38249e-05	5.14469e-05	3.85531e-05	3.74919e-05	5.61275e-05	2.3985e-05	3.04511e-05
	2.26345e-05	1.28258e-05	2.63273e-05	1.12798e-05	1.06381e-05	3.22202e-05	8.81283e-06	3.1031e-05
	4.74708e-06	4.49588e-06	5.13993e-06	4.72912e-06	4.5448e-06	4.89626e-06	4.57431e-06	4.26736e-06
	3.48416e-05	3.43947e-05	3.03807e-05	3.2497e-05	2.84262e-05	2.7268e-05	2.9373e-05	2.54625e-05
	1.48981e-05	1.4462e-05	1.36502e-05	1.71357e-05	1.13127e-05	1.22552e-05	1.24215e-05	1.10988e-05
	3.68289e-05	3.7574e-05	3.80871e-05	3.93313e-05	3.00762e-05	3.32768e-05	3.01388e-05	3.26159e-05
	0.00628847	0.00617336	0.00529921	0.0057358	0.00448723	0.00486982	0.00456073	0.00554233
	2.0922e-05	2.50281e-05	2.17422e-05	1.94381e-05	4.915e-06	5.73585e-06	6.80783e-06	5.39851e-06
	2.68651e-06	3.01138e-06	5.93041e-06	3.1597e-06	5.53655e-06	7.5346e-06	8.82598e-06	3.98259e-06
	4.6442e-05	4.9195e-05	7.16885e-05	4.5e-05	4.32684e-05	6.46321e-05	4.83767e-05	5.15589e-05
	1.85866e-05	1.58742e-05	1.64998e-05	2.31899e-05	1.01654e-06	3.9069e-07	1.06723e-06	1.31355e-06
	1.28487e-05	1.49759e-05	1.51551e-05	1.50733e-05	8.76575e-06	9.42557e-06	1.12761e-05	9.62635e-06
	3.4226e-06	4.03928e-06	3.6102e-06	4.05036e-06	1.07953e-05	1.18611e-05	1.12391e-05	1.22667e-05
	0.00217027	0.00196964	0.00202905	0.0020086	0.00195909	0.0019004	2.23376e-09	0.00188064
	2.61589e-06	1.0709e-05	2.92361e-06	9.51076e-06	1.90657e-05	4.16696e-06	1.81532e-05	4.74755e-06
	9.93848e-07	1.39348e-06	1.02728e-06	1.40443e-06	4.54919e-06	6.12892e-06	1.00884e-05	4.41286e-06
	6.9429e-06	6.03571e-06	5.81199e-06	6.17832e-06	4.10954e-06	5.03537e-06	4.52091e-06	4.9373e-06
	2.92842e-05	2.73273e-05	2.70015e-09	2.66506e-05	2.39231e-05	2.63246e-05	2.23376e-09	2.75342e-05
	1.15748e-05	1.19274e-05	1.19023e-05	1.19064e-05	1.33357e-05	1.45935e-05	1.4362e-05	1.45047e-05
	5.40247e-06	5.67817e-06	4.5679e-06	5.81956e-06	4.85204e-06	4.86833e-06	5.26725e-06	4.6092e-06
	0.000100816	5.74553e-05	0.000120868	6.23877e-05	7.27611e-05	4.49987e-05	0.000136443	9.35319e-05
	4.0861e-06	4.07956e-06	4.66506e-06	4.82427e-06	1.0496e-06	1.16988e-06	1.14719e-06	1.00333e-06
	0.000935972	2.5397e-09	0.00036478	0.000197282	0.000165619	5.37035e-05	7.15346e-05	3.16866e-05
	3.03245e-06	2.99707e-05	6.61267e-06	2.78078e-05	9.11578e-05	1.85581e-05	2.23376e-09	3.51509e-06
	5.65378e-06	9.72265e-06	1.80343e-09	4.13545e-06	6.21556e-06	1.45512e-05	8.19593e-06	7.43288e-06
	0.000717539	0.000760651	0.000708532	0.000769273	0.000161779	0.000175955	0.000187435	0.00010416
	1.12438e-05	9.90642e-06	1.14446e-05	2.50953e-09	7.51882e-06	8.29594e-06	7.22946e-06	9.31217e-06
	6.77654e-06	7.36675e-06	6.62657e-06	6.06224e-06	1.51184e-05	1.68065e-05	2.02884e-05	1.58635e-05
	2.14785e-06	5.11488e-06	1.80343e-09	1.95392e-06	1.426e-06	4.35234e-06	2.03479e-06	1.74415e-06
	0.000370533	0.000415976	0.000371046	0.000168495	0.000294768	0.000226187	0.000295096	0.000273639
	3.14683e-05	1.50311e-05	2.89343e-05	3.68748e-05	2.12139e-05	2.86103e-05	2.71387e-05	2.85931e-05
	9.99635e-05	9.92967e-05	9.18346e-05	8.48756e-05	0.000122266	0.000123228	9.29408e-05	0.000144229
	9.8032e-06	8.3265e-06	2.70015e-09	1.04222e-05	6.15696e-06	1.14666e-05	7.39504e-06	8.39077e-06
	2.36608e-07	2.35881e-07	2.30291e-07	2.49245e-07	1.63184e-07	1.9622e-07	1.85454e-09	2.23615e-07
	0.000485671	0.000494564	0.000562538	0.00040452	0.000670385	0.000635107	0.000594987	0.00064447
	1.05383e-05	9.41495e-06	8.89611e-06	1.66631e-05	0.000755235	0.000837881	0.00100067	0.000747204
	1.49181e-06	1.40496e-06	1.97748e-06	1.43407e-06	0.000295135	0.000340576	0.000276199	0.000329634
	0.000169137	0.00017557	0.000173302	0.000139948	0.000174282	0.000280973	0.000278858	0.000284014
	7.45758e-05	2.6609e-05	7.00507e-05	6.26217e-05	4.20544e-05	4.06121e-05	5.92757e-05	5.74727e-05
	4.16984e-05	4.26867e-05	5.28675e-05	4.13739e-05	4.34364e-05	2.45522e-09	4.10845e-05	4.58359e-05
	1.37029e-07	1.79307e-07	1.5259e-07	1.60549e-07	4.5319e-05	5.35485e-05	4.1096e-05	5.2297e-05
	2.24301e-05	1.88024e-05	1.80343e-09	2.14503e-05	2.17938e-05	9.08689e-06	2.15413e-05	2.58362e-05
	0.00018745	0.000173435	0.00019832	0.000174253	2.3544e-09	0.000185968	0.000153047	0.000161122
	0.000109433	0.000197335	5.0295e-05	0.000110165	4.95413e-05	4.15275e-05	3.75059e-05	5.89696e-05
	2.03577e-05	2.25485e-05	2.07137e-05	1.4231e-05	1.64295e-05	1.29693e-05	2.34863e-05	2.13916e-05
	5.89746e-06	4.91092e-06	5.7606e-06	5.74434e-06	8.55196e-06	9.42021e-06	8.51687e-06	9.13773e-06
	1.51941e-06	1.55553e-06	1.38683e-06	1.3746e-06	1.27338e-06	1.34363e-06	1.41884e-06	1.69497e-06
	2.20047e-05	1.84885e-05	1.75428e-05	2.12709e-05	2.96836e-05	2.79095e-05	2.89019e-05	2.81104e-05
	5.87538e-07	5.44038e-07	3.69282e-07	2.79507e-07	6.32347e-06	6.74332e-06	6.90663e-06	6.2728e-06
	7.8224e-05	7.10584e-05	7.03197e-05	7.32313e-05	6.18888e-05	6.18737e-05	6.61667e-05	5.88098e-05
	6.51047e-05	7.11863e-05	6.52009e-05	6.16107e-05	0.000148037	0.000163902	0.000195019	0.000155415
	3.87276e-05	4.07104e-05	3.49022e-05	4.37329e-05	1.06938e-05	1.1441e-05	1.22482e-05	7.34323e-06
	0.000176296	0.000196458	0.00018235	0.00018358	0.000213043	0.000237635	0.00019564	0.000270135
	0.000187863	0.000190688	0.000154698	0.00018049	0.000172532	0.000184237	0.00017656	2.15863e-09
	4.59278e-05	4.7625e-05	4.47437e-05	4.18293e-05	2.94109e-05	2.86127e-05	2.63539e-05	2.2436e-05
	4.19771e-05	4.11741e-05	5.01477e-05	5.39106e-05	4.90737e-06	7.75034e-06	6.48633e-06	4.81727e-06
	0.000160222	0.000169996	0.000152942	0.000141691	0.000195212	0.000195526	0.000157324	0.000235346
	3.18827e-05	3.71951e-05	4.50804e-05	3.19254e-05	8.60114e-06	9.88449e-06	9.52892e-06	5.64579e-06
	2.0179e-05	2.07076e-05	2.11769e-05	2.09307e-05	1.58478e-05	1.70467e-05	1.62952e-05	1.62066e-05
	0.00119848	0.00121943	0.000940259	0.00113458	0.000910425	0.000994501	0.000911644	0.00104094
	1.7224e-05	1.66353e-05	1.81349e-05	1.67558e-05	1.2464e-05	1.44356e-05	1.26438e-05	1.18377e-05
	1.10506e-05	1.08267e-05	1.80343e-09	9.2504e-06	6.56533e-06	9.83123e-06	6.85723e-06	9.39313e-06
	1.5615e-05	1.56209e-05	1.01427e-05	1.69232e-05	1.10439e-05	1.12946e-05	1.20935e-05	1.14067e-05
	6.43128e-05	6.54605e-05	6.08821e-05	6.82969e-05	5.7714e-05	5.72757e-05	5.0683e-05	8.06999e-05
	2.70667e-09	0.000236408	0.000244995	0.00020333	0.000204415	0.000203537	0.000200673	0.000213807
	1.57822e-05	1.49868e-05	1.8225e-05	1.56839e-05	1.49934e-05	1.80712e-05	1.55608e-05	1.75028e-05
	3.65291e-05	3.28397e-05	3.91479e-05	3.86981e-05	3.73816e-05	3.99008e-05	3.58297e-05	3.44971e-05
	0.000173822	0.000161665	0.000186924	0.000177275	0.000107759	0.000121917	0.000106941	0.000100861
	7.60168e-05	0.000111725	7.27334e-05	6.8825e-05	2.54484e-05	2.30899e-05	1.94382e-05	2.99784e-05
	0.000144291	0.000135984	0.000140782	2.50953e-09	0.00011725	0.00012781	2.23376e-09	9.13685e-05
	3.34616e-06	3.64157e-06	4.36937e-06	3.14352e-06	8.43223e-05	9.78195e-05	8.44148e-05	7.2161e-05
	4.3601e-06	4.70705e-06	4.82211e-06	3.8861e-06	2.85763e-06	1.83129e-06	4.37687e-06	2.86048e-06
	5.11085e-05	5.19792e-05	4.70784e-05	5.05252e-05	4.0329e-05	3.9776e-05	4.01179e-05	4.39699e-05
	7.02222e-05	7.0464e-05	7.22598e-05	6.7007e-05	6.16623e-05	6.43011e-05	6.98748e-05	7.10346e-05
	5.58225e-06	7.05297e-06	4.38438e-06	7.47706e-06	1.17559e-06	3.47846e-07	1.93663e-06	6.68097e-07
	3.50322e-05	3.56612e-05	4.48789e-05	2.97785e-05	0.00012886	0.000123953	0.000128363	9.70921e-05
	0.00027953	0.000212068	0.000210928	0.000272365	5.43287e-05	4.71028e-05	4.23137e-05	5.11723e-05
	0.000305798	0.000140321	0.000235232	0.0002361	0.000237574	0.000228371	2.23376e-09	0.000257201
	1.88998e-09	4.70396e-05	4.38435e-05	4.53487e-05	4.41918e-05	4.65381e-05	4.51527e-05	2.15863e-09
	2.62074e-05	2.48613e-05	2.62406e-05	2.60511e-05	2.58234e-05	2.60935e-05	2.48229e-05	2.47511e-05
	1.16438e-05	1.15975e-05	1.10928e-05	1.1647e-05	9.50783e-06	9.64601e-06	8.77563e-06	1.02757e-05
	3.39261e-05	3.15945e-05	3.71042e-05	3.40445e-05	8.876e-06	8.69808e-06	8.18618e-06	5.70674e-06
	2.27654e-05	2.5397e-09	5.2812e-05	8.02111e-05	8.39973e-06	1.41197e-05	7.31511e-05	0.000129885
	3.39661e-05	3.21238e-05	3.27358e-05	3.25686e-05	3.02699e-05	3.38374e-05	3.20793e-05	3.34247e-05
	6.92291e-06	6.63073e-06	7.09346e-06	7.44554e-06	4.94112e-06	5.64122e-06	5.66083e-06	5.03632e-06
	2.93043e-06	3.28622e-06	3.21799e-06	2.90451e-06	2.34163e-06	2.44631e-06	2.16531e-06	2.36702e-06
	1.30006e-06	1.19051e-06	1.35116e-06	1.48839e-06	4.89468e-06	9.43472e-06	5.93095e-06	3.46649e-06
	3.56055e-06	7.56549e-06	1.80343e-09	2.55093e-06	1.93543e-06	6.25815e-06	3.20678e-06	2.86502e-06
	4.89978e-06	6.0792e-06	1.10394e-05	4.9555e-06	5.67904e-05	9.8724e-05	5.94542e-05	5.12288e-05
	2.54301e-06	4.69044e-06	7.74095e-06	1.90327e-06	2.32412e-05	4.98099e-05	2.73706e-05	1.67425e-05
	4.64417e-05	7.13756e-05	0.000103667	4.7903e-05	2.41388e-05	7.10009e-05	5.05155e-05	1.84777e-05
	1.0079e-05	1.52536e-05	2.0271e-05	1.0989e-05	7.78379e-06	2.14386e-05	1.39454e-05	6.68284e-06
	1.30282e-05	2.36675e-05	3.15581e-05	1.44687e-05	5.37428e-06	1.89407e-05	1.43905e-05	3.03063e-06
	8.51427e-05	7.0148e-05	0.000102831	7.52683e-05	0.000150469	0.00021886	0.00017912	0.000156237
	0.00110781	7.2628e-05	7.18918e-05	0.00127577	6.48864e-05	6.59501e-05	0.00111796	7.24651e-05
	0.000109085	9.48144e-05	0.000220943	0.00020089	0.000182911	0.000196798	8.05324e-05	0.00018191
	0.000145954	0.000147955	0.000145088	0.000123538	1.93934e-05	1.94949e-05	1.43252e-05	1.83922e-05
	0.000385591	0.000381312	0.000379217	0.000366048	0.000267385	0.000304184	0.000344583	0.000282204
	5.90133e-05	5.41337e-05	4.96439e-05	6.08382e-05	4.50793e-05	4.3831e-05	4.46566e-05	4.75765e-05
	2.61537e-05	2.6338e-05	3.19554e-05	1.89506e-05	3.16994e-05	1.46317e-05	3.47267e-05	6.49122e-06
	7.13934e-05	7.62022e-05	7.28098e-05	6.43799e-05	1.84587e-09	7.31827e-05	7.39995e-05	7.89168e-05
	3.341e-06	3.47729e-06	3.30968e-06	2.77128e-06	1.53398e-06	3.46614e-07	3.3226e-07	3.64058e-06
	1.21674e-07	1.66618e-07	1.31994e-07	1.51156e-07	1.60636e-07	1.26706e-07	1.35189e-07	1.5245e-07
	9.48987e-08	9.97217e-08	8.23699e-08	5.94044e-08	9.82778e-08	9.4632e-08	1.85454e-09	1.25518e-07
	6.47241e-08	6.72907e-08	6.14657e-08	1.81556e-09	9.39897e-08	4.94742e-08	3.31371e-08	2.15863e-09
	1.88998e-09	1.94287e-09	1.80343e-09	1.20005e-07	4.35206e-08	1.91425e-09	1.77127e-07	2.15863e-09
	2.88898e-08	1.03884e-07	9.95799e-08	1.20687e-07	1.28396e-07	7.21748e-08	1.46663e-07	9.55106e-08
	1.51959e-06	1.61385e-06	1.62072e-06	1.36313e-06	1.84587e-09	1.53224e-06	1.64081e-06	1.68843e-06
	5.65872e-06	8.22596e-08	8.3699e-08	6.31228e-06	6.33977e-06	5.6067e-06	6.98177e-08	6.9407e-06
	1.77259e-07	1.32899e-07	1.35566e-07	1.81276e-07	7.25366e-08	1.2172e-07	4.07408e-07	2.15863e-09
	3.96456e-06	4.30053e-06	4.19891e-06	3.79119e-06	4.38828e-06	4.12608e-06	4.3495e-06	4.54576e-06
	7.14001e-07	6.47851e-07	5.96326e-07	1.81556e-09	5.78472e-07	6.45439e-07	6.51507e-07	2.15863e-09
	5.04658e-08	7.13605e-08	1.80343e-09	5.30987e-08	6.85899e-08	5.96175e-08	1.85454e-09	5.59235e-08
	1.04194e-07	9.99576e-08	1.80343e-09	1.29134e-07	1.84587e-09	1.36069e-07	4.85484e-08	1.55642e-07
	1.88998e-09	5.20285e-07	1.80343e-09	4.30133e-07	1.84587e-09	4.81307e-07	4.65051e-07	4.86652e-07
	6.39843e-07	1.61155e-07	8.60402e-08	5.89422e-07	1.21374e-07	7.20789e-07	5.96905e-07	1.05221e-07
	1.88998e-09	1.94287e-09	1.06035e-07	1.81556e-09	1.84587e-09	1.1891e-07	1.1838e-07	2.15863e-09
	1.46134e-07	8.30212e-08	1.61931e-07	1.36391e-07	1.64746e-07	9.49856e-08	8.31009e-08	1.91004e-07
	6.13944e-08	2.3144e-07	2.43578e-07	1.56708e-07	8.28858e-08	2.33503e-07	2.50436e-07	2.56772e-07
	6.14717e-08	3.97415e-08	4.20736e-07	4.40177e-07	5.2284e-07	5.41874e-07	6.76371e-08	5.80177e-07
	2.09121e-07	2.13268e-07	1.80343e-09	2.0548e-07	1.84587e-09	2.125e-07	2.09279e-07	2.33266e-07
	4.39324e-08	1.72509e-07	2.43419e-08	3.52179e-08	1.82446e-07	1.91799e-07	1.56653e-07	1.94681e-07
	1.3993e-07	1.36242e-07	1.21797e-07	8.76147e-08	1.73275e-07	1.07826e-07	9.53902e-08	1.11702e-07
	2.52126e-07	2.47403e-07	4.8685e-08	2.45447e-07	6.17871e-08	2.91189e-07	2.47855e-07	4.96195e-08
	9.10996e-08	6.09059e-08	7.74578e-08	5.06766e-07	4.71332e-07	5.08013e-08	4.55605e-07	4.889e-07
	5.93537e-08	1.98615e-07	1.62169e-07	1.95965e-07	3.57185e-08	6.24566e-08	1.85454e-09	1.89223e-08
	7.48745e-07	8.73245e-07	8.19488e-07	6.53147e-07	7.87857e-07	8.27025e-07	9.02809e-07	9.04479e-07
	1.88998e-09	1.34434e-07	1.80343e-09	8.14522e-08	1.34143e-07	9.60255e-08	9.86837e-08	2.15863e-09
	3.51784e-08	4.39367e-08	1.80343e-09	2.96815e-08	3.5538e-08	5.48078e-08	5.55846e-08	7.95147e-08
	1.9099e-07	1.97897e-07	1.4336e-07	2.13232e-07	1.7817e-07	9.46137e-08	3.86195e-08	9.83595e-08
	1.88998e-09	4.88022e-08	1.80343e-09	6.34537e-08	1.84587e-09	1.91425e-09	4.58629e-08	2.15863e-09
	1.57666e-07	9.56069e-07	3.84481e-07	8.60231e-07	2.59475e-07	7.97914e-07	1.65074e-07	8.86542e-07
	9.37397e-08	9.96841e-08	1.12651e-07	1.14637e-07	1.00338e-07	1.07228e-07	1.03287e-07	9.87654e-08
	5.88158e-08	6.20392e-08	3.30226e-08	9.13203e-08	9.01493e-08	3.23972e-08	5.22116e-08	3.84835e-08
	2.74142e-06	2.90446e-06	3.05933e-06	2.80071e-06	1.86673e-06	1.77448e-06	1.90657e-06	1.66407e-06
	1.25365e-07	1.69371e-06	1.5237e-06	1.68757e-06	1.69722e-06	1.99536e-06	3.82498e-08	1.225e-07
	9.8303e-08	1.33301e-07	1.78833e-07	1.97357e-07	1.17475e-06	6.36819e-08	1.14399e-06	1.36372e-06
	1.44837e-07	9.7503e-07	9.69215e-07	8.15351e-07	4.08588e-07	1.01911e-06	3.37776e-07	5.43473e-07
	5.1173e-08	9.81599e-08	1.80343e-09	8.11505e-08	1.53408e-07	3.1384e-07	1.37841e-07	1.89704e-07
	1.19738e-06	1.19935e-06	2.84885e-06	9.96543e-07	1.66761e-06	5.83967e-07	2.92703e-06	1.63054e-06
	1.88998e-09	1.94287e-09	1.80343e-09	1.81556e-09	1.84587e-09	5.04537e-08	6.06099e-08	6.50568e-08
	5.12396e-08	6.84867e-08	6.68996e-08	7.24266e-08	7.71154e-08	5.88388e-08	3.42332e-08	2.95519e-08
	6.41684e-08	4.50325e-08	5.01397e-08	9.77396e-08	1.13278e-07	1.26476e-07	1.46033e-07	2.15863e-09
	3.26338e-06	3.63247e-06	1.98972e-06	2.95684e-06	1.66659e-06	1.92629e-06	1.97355e-06	3.83941e-06
	2.37384e-07	1.94287e-09	2.14949e-07	1.97034e-07	2.89953e-07	2.59177e-07	1.5803e-07	2.40888e-07
	1.39292e-05	4.05257e-05	1.40011e-05	3.55077e-05	1.88437e-05	1.49308e-05	1.61435e-05	4.58048e-05
	9.31184e-07	9.75742e-07	3.29994e-07	3.84579e-07	4.39122e-07	1.05316e-06	4.63551e-07	1.09172e-06
	5.37312e-07	1.04014e-06	5.1945e-07	8.86237e-07	9.78968e-07	9.12336e-07	8.88441e-07	9.75363e-07
	6.73742e-06	7.74687e-06	6.55958e-06	1.49513e-05	7.36472e-06	1.57643e-05	5.60905e-06	1.72803e-05
	8.71637e-08	1.06202e-07	1.85596e-07	7.87632e-08	1.87753e-07	2.002e-07	1.63303e-07	2.12664e-07
	6.65307e-08	7.66307e-08	1.80343e-09	1.20348e-07	5.96891e-08	1.60544e-07	1.49426e-07	2.11277e-07
	1.88998e-09	1.94287e-09	1.80343e-09	1.81556e-09	4.61769e-08	6.26737e-08	3.31171e-08	2.15863e-09
	2.88618e-08	1.94287e-09	4.07083e-08	3.36449e-08	4.16737e-08	5.65056e-08	4.55326e-08	5.24242e-08
	2.63685e-06	2.8643e-06	2.63289e-06	2.51345e-06	1.84587e-09	2.31799e-06	2.48187e-06	2.50854e-06
	8.66971e-07	8.92525e-07	8.97045e-07	7.50518e-07	4.89868e-07	5.0007e-07	8.63702e-07	4.39013e-07
	1.88998e-09	5.39029e-08	3.9794e-08	4.01816e-08	6.29111e-08	2.76934e-08	1.85454e-09	5.4406e-08
	5.56375e-08	6.5997e-08	7.46392e-08	2.50116e-08	6.22797e-08	2.99357e-08	3.3386e-08	4.80784e-08
	1.86621e-06	1.79921e-06	1.80343e-09	1.78766e-06	1.36626e-06	1.91829e-06	1.90737e-06	2.223e-06
	1.88998e-09	6.48236e-06	6.58078e-06	5.19012e-06	6.52025e-06	6.56226e-06	6.38169e-06	7.15883e-06
	7.09748e-08	1.1486e-07	4.59504e-08	4.19537e-08	3.54917e-08	9.74006e-08	6.47433e-08	4.36005e-08
	1.88998e-09	2.39416e-07	2.2288e-07	1.85067e-07	1.96011e-07	1.96682e-07	1.77918e-07	2.0862e-07
	8.65258e-07	8.76555e-07	8.73841e-07	8.43276e-07	1.84587e-09	8.18868e-07	1.85454e-09	9.92378e-07
	5.64889e-08	2.40822e-07	6.15637e-08	6.78885e-08	1.96315e-07	2.0495e-07	3.36547e-08	2.20935e-07
	2.66742e-06	2.90172e-06	2.81458e-06	2.40363e-06	2.89106e-06	2.85105e-06	2.80055e-06	3.04834e-06
	2.38862e-05	2.48922e-05	2.45143e-05	2.11243e-05	1.84587e-09	2.53354e-05	2.58056e-05	2.83893e-05
	8.93889e-07	1.00087e-06	9.77054e-07	8.61691e-07	9.81524e-07	9.78919e-07	8.9123e-07	9.51873e-07
	1.3631e-05	1.41415e-05	1.38234e-05	1.19951e-05	1.84587e-09	1.29584e-05	1.33025e-05	1.42021e-05
	1.42073e-06	1.40019e-06	2.68428e-07	1.22187e-06	1.3849e-06	6.31252e-07	5.19736e-07	1.40648e-06
	2.23591e-07	1.0327e-07	4.29871e-08	1.76109e-07	2.51109e-07	6.25682e-08	1.1946e-07	2.47462e-07
	3.41949e-07	3.91326e-07	3.87591e-07	3.41264e-07	2.92187e-07	1.91425e-09	3.73957e-07	4.07169e-07
	1.25735e-07	9.32784e-08	7.88172e-08	5.75929e-08	1.11896e-07	4.26672e-08	9.81188e-08	9.44198e-08
	1.69082e-07	9.46682e-08	8.82094e-08	1.65007e-07	1.33771e-07	8.80525e-08	9.59774e-08	8.68169e-08
	3.10792e-06	3.21827e-06	3.09637e-06	2.85594e-06	1.84587e-09	2.70972e-06	2.89386e-06	2.84386e-06
	8.58158e-08	3.47102e-08	7.10438e-07	6.58157e-08	8.72437e-08	8.2699e-07	7.83891e-07	6.31107e-08
	6.46652e-08	7.18072e-08	5.25123e-08	3.40014e-08	5.5561e-08	6.42711e-08	1.10975e-07	1.22942e-07
	2.21325e-07	2.08682e-07	1.80343e-09	1.19336e-07	2.38142e-07	2.07962e-07	1.74037e-07	1.2386e-07
	1.73803e-07	1.26745e-07	1.62748e-07	2.19637e-07	1.52193e-07	1.7678e-07	1.50944e-07	2.63472e-07
	8.4536e-07	4.8782e-07	4.40644e-07	7.66805e-07	1.09578e-06	4.58975e-07	8.98157e-07	1.04933e-06
	1.88998e-09	8.96639e-08	1.80343e-09	9.36254e-08	1.26271e-07	1.14617e-07	9.49657e-08	2.15863e-09
	4.20847e-06	4.42088e-06	4.60813e-06	1.81556e-09	4.69322e-06	4.73063e-06	4.42778e-06	4.99035e-06
	1.15068e-07	1.37558e-07	1.65759e-07	8.84153e-08	1.1447e-07	1.47135e-07	1.46029e-07	1.77748e-07
	1.59325e-07	2.04124e-07	1.62475e-07	1.60013e-07	1.72123e-07	1.55257e-07	1.45685e-07	2.15863e-09
	2.5968e-06	2.77981e-06	2.87515e-06	2.333e-06	2.77583e-06	2.73928e-06	2.70219e-06	2.84554e-06
	5.05739e-07	2.45084e-07	1.15768e-06	9.00233e-07	1.0983e-06	1.15685e-06	1.10712e-07	1.10888e-06
	1.28292e-06	1.42948e-06	1.40997e-06	1.81556e-09	1.45298e-06	1.4045e-06	1.41846e-06	1.55735e-06
	7.77703e-08	8.61996e-08	8.55076e-08	1.2045e-07	8.98178e-08	6.77062e-08	1.17842e-07	6.65364e-08
	1.27751e-05	1.31301e-05	1.32203e-05	1.11591e-05	1.44815e-05	1.38944e-05	1.39094e-05	1.5279e-05
	2.06664e-07	1.94287e-09	1.72991e-07	1.67888e-07	1.61836e-07	1.70239e-07	1.92663e-07	2.45486e-07
	9.18475e-08	2.53782e-07	1.95509e-07	6.40292e-08	7.65691e-08	2.28257e-07	1.50168e-07	1.23769e-07
	8.41552e-06	8.71746e-06	8.57601e-06	7.58815e-06	8.80373e-06	8.13058e-06	8.38897e-06	8.90227e-06
	1.46265e-07	1.69989e-07	2.39916e-07	1.81153e-07	1.99467e-07	1.5236e-07	1.08541e-07	1.53807e-07
	1.88998e-09	1.94287e-09	1.80343e-09	8.32515e-08	1.0242e-07	6.13758e-08	9.29584e-08	7.32728e-08
	2.38963e-06	2.41285e-06	2.24352e-06	2.1581e-06	2.21664e-06	2.0498e-06	2.2167e-06	2.15863e-09
	1.34327e-07	1.64382e-07	2.62195e-07	2.69274e-07	2.01708e-07	2.79566e-07	1.94087e-07	3.34352e-07
	1.88998e-09	1.43626e-07	6.94737e-08	1.11393e-07	1.20315e-07	1.63384e-07	1.27796e-07	1.5111e-07
	1.51273e-07	2.34567e-07	1.99028e-07	1.56278e-07	1.94895e-07	1.79315e-07	2.18071e-07	1.70532e-07
	7.29407e-08	1.11329e-07	6.39902e-08	5.37575e-08	1.05247e-07	7.04082e-08	1.05248e-07	8.38606e-08
	6.58476e-08	6.73767e-08	1.80343e-09	7.16845e-08	7.55362e-08	1.10726e-07	9.44248e-08	1.0671e-07
	4.7658e-08	3.44425e-07	4.39826e-08	3.31394e-07	4.57196e-07	6.03528e-08	4.93942e-08	7.79684e-08
	2.67869e-06	2.99388e-06	3.21252e-06	2.36144e-06	3.20044e-06	3.16096e-06	3.12295e-06	3.42769e-06
	8.5206e-07	9.37782e-07	9.1917e-07	7.82167e-07	9.23912e-07	9.6621e-07	8.32154e-07	1.02895e-06
	1.88998e-09	5.75654e-07	6.65927e-07	5.56051e-07	1.84587e-09	2.18319e-06	2.19713e-06	2.15863e-09
	9.04077e-08	1.18653e-07	3.88146e-08	3.37194e-08	5.96069e-08	9.79179e-08	1.16328e-07	9.13829e-08
	1.96507e-06	2.04496e-06	2.15181e-06	1.71773e-06	2.06499e-06	2.02317e-06	2.0534e-06	2.11203e-06
	5.92254e-07	6.7591e-07	9.50991e-07	7.33767e-07	6.38547e-07	9.11678e-07	8.81875e-07	7.96036e-07
	3.83397e-08	5.52236e-08	4.77086e-08	4.63735e-08	7.97963e-08	7.60801e-08	8.53456e-08	7.5622e-08
	6.28304e-06	6.46382e-06	6.44142e-06	1.81556e-09	6.90779e-06	6.72796e-06	6.53834e-06	7.25007e-06
	1.88998e-09	1.99631e-07	1.71067e-07	1.52578e-07	1.96509e-07	1.78902e-07	1.76332e-07	2.45007e-07
	1.88998e-09	2.65192e-07	1.80343e-09	2.04481e-07	1.84587e-09	1.75444e-07	1.96e-07	2.15863e-09
	4.56974e-06	4.62322e-06	4.7338e-06	4.06709e-06	4.80255e-06	4.58566e-06	4.54612e-06	5.10854e-06
	5.70619e-08	9.08732e-08	6.14332e-08	7.09549e-08	1.84587e-09	9.17093e-08	7.10078e-08	7.43407e-08
	1.53056e-06	1.64225e-06	1.5203e-06	1.43544e-06	1.53987e-06	1.34614e-06	1.36282e-06	1.40134e-06
	2.44933e-07	1.95366e-07	2.05501e-07	2.17265e-07	1.92545e-07	1.20067e-07	1.34304e-07	6.10682e-08
	8.66249e-08	7.4751e-08	1.26436e-07	9.31697e-08	1.08154e-07	1.12426e-07	9.17763e-08	1.03316e-07
	7.27632e-08	9.54253e-08	1.17479e-07	4.96681e-08	8.0341e-08	9.289e-08	3.90758e-08	7.59774e-08
	2.47206e-07	1.88089e-07	1.60248e-07	1.6965e-07	2.43513e-07	1.44951e-07	1.98591e-07	1.66295e-07
	1.10644e-06	1.20473e-06	1.80343e-09	1.04195e-06	1.01632e-06	1.2375e-06	1.16948e-06	1.2654e-06
	3.26609e-06	3.2574e-06	3.28073e-06	1.81556e-09	3.45481e-06	3.44748e-06	3.39932e-06	3.86779e-06
	6.12888e-08	9.10962e-08	1.27962e-07	1.81556e-09	2.29688e-08	3.32711e-08	2.42008e-08	1.91455e-08
	2.296e-07	2.90991e-07	3.46954e-07	2.13313e-07	2.94414e-07	2.21648e-07	3.30039e-07	2.44516e-07
	1.66818e-07	2.90755e-07	1.2936e-07	1.81556e-09	6.71086e-08	2.46101e-07	1.40101e-07	2.8183e-07
	2.70839e-06	2.79947e-06	2.88601e-06	2.4659e-06	2.82353e-06	2.6361e-06	2.91679e-06	2.82817e-06
	1.94405e-08	6.10388e-08	4.49211e-08	1.81556e-09	1.5753e-08	6.88121e-08	1.85454e-09	3.45759e-08
	4.28792e-07	4.92612e-07	4.21563e-07	1.81556e-09	5.35253e-07	6.36702e-07	4.65604e-07	7.44597e-07
	1.21608e-07	1.74344e-07	1.1601e-07	8.6645e-08	1.6064e-07	2.08315e-07	1.27258e-07	2.34712e-07
	9.61803e-08	1.26611e-07	8.00949e-08	9.71159e-08	1.82218e-07	1.47202e-07	1.44453e-07	1.34206e-07
	7.61652e-08	1.82795e-07	2.26498e-07	1.81556e-09	6.94831e-08	7.54359e-08	6.48586e-08	4.92175e-08
	1.04546e-06	1.07211e-06	1.10583e-06	9.29427e-07	1.04379e-06	9.85778e-07	1.00341e-06	9.93275e-07
	1.14213e-07	1.29431e-07	7.57677e-08	9.39974e-08	7.00771e-08	1.00541e-07	9.08645e-08	9.51756e-08
	1.88998e-09	6.77735e-08	1.80343e-09	1.49441e-07	1.84587e-09	9.12959e-08	1.85454e-09	2.15863e-09
	3.92915e-08	6.63921e-08	2.93275e-08	2.44546e-08	8.05201e-08	5.58386e-08	4.14933e-08	3.30332e-08
	4.0814e-07	4.13564e-07	3.57168e-07	1.81556e-09	4.87713e-07	4.54012e-07	3.61458e-07	4.82958e-07
	2.96669e-08	1.47202e-08	2.56633e-08	2.0171e-08	4.50738e-08	4.43115e-08	5.06868e-08	4.99622e-08
	2.02273e-07	2.08528e-07	1.38118e-07	1.06766e-07	1.24797e-07	1.61405e-07	8.62256e-08	1.40878e-07
	8.05956e-08	4.83054e-08	4.15864e-08	1.81556e-09	1.23961e-07	1.70324e-07	9.72559e-08	1.56788e-07
	1.62369e-07	4.21594e-07	3.47988e-07	2.52948e-07	1.02868e-07	9.8849e-08	1.29435e-07	8.66683e-08
	1.88998e-09	7.11877e-08	1.80343e-09	2.64612e-07	1.84587e-09	7.38408e-08	1.85454e-09	2.15863e-09
	1.28867e-07	1.55519e-07	1.58766e-07	1.61581e-07	1.99496e-07	1.31257e-07	1.85454e-09	1.52469e-07
	4.87699e-08	1.31153e-07	9.47474e-08	1.81556e-09	4.81846e-08	1.58764e-07	3.29538e-08	7.55829e-08
	3.81811e-08	4.66618e-08	4.17785e-08	1.75495e-07	1.13026e-07	2.05726e-07	5.47818e-08	1.72665e-07
	1.10442e-07	1.33605e-07	9.73221e-08	1.37842e-07	1.84587e-09	1.81689e-07	1.5733e-07	1.47418e-07
	2.46322e-07	2.1877e-07	2.13287e-07	1.81556e-09	2.12051e-07	2.3349e-07	2.38451e-07	2.16937e-07
	1.01062e-06	1.54858e-06	8.17458e-07	1.70481e-06	1.04367e-06	1.66452e-06	6.2826e-07	1.85971e-06
	1.6789e-06	1.65023e-06	1.78868e-06	1.30927e-06	1.84634e-06	1.6298e-06	1.79471e-06	1.59447e-06
	1.50436e-07	1.16561e-07	1.80343e-09	9.38046e-08	1.75135e-07	1.2704e-07	1.3221e-07	1.54634e-07
	1.56028e-06	1.4268e-06	1.62338e-06	1.21123e-06	1.61148e-06	1.53858e-06	1.60386e-06	1.67708e-06
	1.07765e-07	5.82289e-08	1.36295e-07	4.09856e-08	9.10329e-08	9.70273e-08	7.18001e-08	9.89035e-08
	3.65842e-08	5.71544e-08	4.76538e-08	6.03952e-09	7.7571e-08	3.80366e-08	6.42615e-08	6.01916e-08
	1.88998e-09	1.94287e-09	1.80343e-09	6.05791e-08	1.83383e-07	7.77053e-08	1.52398e-07	1.22763e-07
	1.88998e-09	1.94287e-09	1.80343e-09	1.81556e-09	8.56369e-08	8.54766e-08	6.99236e-08	2.15863e-09
	4.01894e-08	7.38453e-08	7.94794e-08	6.02883e-08	1.30135e-07	7.74492e-08	9.95201e-08	1.07747e-07
	8.12778e-08	1.2636e-07	1.82348e-07	7.13947e-08	1.63531e-07	1.13813e-07	1.62803e-07	1.93598e-07
	1.31942e-07	1.94287e-09	1.69094e-07	1.41937e-07	1.69478e-07	1.43092e-07	1.85454e-09	1.54474e-07
	5.01951e-08	8.85654e-08	1.05522e-07	1.81556e-09	1.84587e-09	4.18843e-08	9.81396e-08	6.23508e-08
	3.69204e-07	1.47096e-07	1.89339e-07	1.02076e-07	1.17843e-07	1.84667e-07	1.73095e-07	2.15863e-09
	1.88998e-09	1.94287e-09	2.5138e-07	2.15013e-07	2.22674e-07	2.75079e-07	2.23251e-07	2.88587e-07
	1.88998e-09	1.94287e-09	1.80343e-09	5.44547e-08	1.84587e-09	6.48629e-08	6.41282e-08	2.15863e-09
	1.90145e-07	1.80537e-07	1.80343e-09	1.80337e-07	1.98475e-07	1.92843e-07	2.12868e-07	2.11287e-07
	1.20813e-07	1.00905e-07	7.58397e-08	1.05074e-07	7.03658e-08	8.48588e-08	8.00304e-08	9.46365e-08
	2.30296e-07	2.58684e-07	1.62206e-07	2.59536e-07	2.11697e-07	3.72858e-07	4.34547e-08	1.50793e-07
	1.86491e-06	7.05496e-07	2.2144e-06	6.66537e-07	8.11938e-07	2.15259e-06	2.09837e-06	2.29585e-06
	2.81088e-07	5.28977e-07	5.77423e-07	4.49426e-07	4.76031e-07	5.51127e-07	1.85454e-09	3.40747e-07
	2.39915e-07	2.65427e-07	2.53501e-07	2.15307e-07	2.35193e-07	2.21607e-07	2.27237e-07	2.28571e-07
	1.94572e-07	2.00626e-07	2.27147e-07	1.67314e-07	2.15497e-07	2.05629e-07	1.98329e-07	2.51344e-07
	1.72297e-07	1.94287e-09	2.18348e-07	1.54135e-07	2.03428e-07	2.01829e-07	2.17586e-07	2.2723e-07
	2.12549e-07	2.04596e-07	1.80343e-09	2.06285e-07	2.32921e-07	1.99005e-07	1.74262e-07	2.01384e-07
	3.30503e-07	3.55279e-07	3.51699e-07	2.43731e-07	2.64793e-07	3.38271e-07	3.35152e-07	3.60045e-07
	5.64324e-07	6.48535e-07	5.89726e-07	5.18424e-07	6.63686e-07	5.65657e-07	6.32639e-07	6.60579e-07
	1.88998e-09	6.85652e-07	6.53911e-07	5.8477e-07	1.84587e-09	6.46169e-07	6.00722e-07	7.09969e-07
	1.88998e-09	1.70816e-07	1.73097e-07	1.35112e-07	1.85536e-07	1.63708e-07	1.50872e-07	2.0435e-07
	1.53662e-07	1.71037e-07	1.83428e-07	1.31222e-07	1.41311e-07	1.35758e-07	1.80381e-07	1.83546e-07
	7.63416e-07	8.37613e-07	8.02651e-07	7.14773e-07	8.47757e-07	7.82003e-07	8.02403e-07	8.49087e-07
	1.93138e-07	1.98223e-07	2.19523e-07	2.09096e-07	2.06944e-07	2.14738e-07	1.79415e-07	2.49992e-07
	2.11628e-07	2.16352e-07	1.80343e-09	1.95644e-07	2.28323e-07	2.32706e-07	2.47449e-07	2.0169e-07
	2.13007e-07	2.2751e-07	1.80343e-09	1.81556e-09	2.28831e-07	2.24007e-07	2.07789e-07	2.5349e-07
	1.80813e-07	2.46949e-07	2.31002e-07	1.58468e-07	1.89403e-07	2.41584e-07	1.85454e-09	1.66768e-07
	1.40036e-07	1.50002e-07	7.66133e-08	1.01574e-07	1.60662e-07	1.43813e-07	1.18877e-07	1.51617e-07
	1.88998e-09	2.64833e-07	2.45268e-07	1.85118e-07	1.97597e-07	1.48017e-07	2.0147e-07	2.26907e-07
	1.88998e-09	9.55104e-07	3.69741e-07	3.05643e-07	2.16613e-07	9.61195e-08	4.72155e-07	3.76331e-07
	3.16251e-07	1.50635e-07	1.80343e-09	3.03779e-07	3.69229e-07	9.61051e-08	2.16599e-07	2.50031e-07
	3.91269e-08	3.52297e-08	3.75328e-08	3.2965e-08	1.84587e-09	3.81986e-08	4.75833e-08	6.63789e-08
	2.00201e-07	2.35852e-07	2.29038e-07	1.81982e-07	2.55787e-07	1.67981e-07	2.20204e-07	1.43191e-07
	7.65597e-08	8.29774e-08	1.22871e-07	1.19568e-07	1.64146e-07	1.91425e-09	1.5049e-07	1.29158e-07
	4.72305e-07	9.13539e-07	2.686e-07	8.5218e-07	1.03328e-06	7.7682e-07	8.72178e-07	1.35242e-07
	8.58584e-08	1.14254e-07	2.22687e-08	8.94278e-08	1.27596e-07	8.22945e-08	7.02559e-08	1.57064e-07
	1.88998e-09	4.97965e-07	1.80343e-09	4.25974e-07	5.13827e-07	5.01581e-07	5.12504e-07	5.47037e-07
	1.88998e-09	7.72304e-07	6.43429e-07	6.79117e-07	1.84587e-09	7.70662e-07	7.96265e-07	8.95069e-07
	9.90156e-07	1.00104e-06	1.80343e-09	9.74668e-07	9.95766e-07	9.64836e-07	9.7183e-07	1.16391e-06
	2.7789e-07	2.8714e-07	2.8713e-07	2.39086e-07	1.81737e-07	1.83423e-07	2.62676e-07	1.71669e-07
	1.88998e-09	6.30452e-07	5.93173e-07	5.28414e-07	5.74608e-07	5.77922e-07	6.04126e-07	6.70637e-07
	3.98849e-07	4.91387e-07	4.40608e-07	3.08462e-07	4.11131e-07	4.30192e-07	3.88981e-07	3.5869e-07
	2.35358e-07	2.06953e-07	2.97818e-07	2.60249e-07	3.75876e-07	2.87126e-07	2.03533e-07	3.60773e-07
	8.10347e-07	8.09415e-07	6.4284e-07	5.8073e-07	1.84587e-09	9.74459e-07	7.87969e-07	1.01164e-06
	1.88998e-09	3.0167e-07	1.80343e-09	2.17373e-07	1.84587e-09	1.88747e-07	3.14027e-07	2.15863e-09
	3.24025e-07	4.08083e-07	4.08659e-07	1.81556e-09	3.52377e-07	3.8827e-07	3.30986e-07	4.89494e-07
	6.73516e-07	7.25732e-07	7.55398e-07	5.51432e-07	8.23274e-07	7.65702e-07	7.004e-07	5.57105e-07
	1.88998e-09	6.76862e-07	6.50871e-07	6.14201e-07	7.03664e-07	6.63196e-07	6.65515e-07	7.82446e-07
	2.2263e-06	2.24276e-06	2.17832e-06	2.06042e-06	2.36925e-06	2.30541e-06	2.12959e-06	2.49399e-06
	4.67195e-07	5.20753e-07	4.22146e-07	4.79724e-07	5.43897e-07	4.92039e-07	5.38939e-07	4.62531e-07
	1.64711e-07	1.71341e-07	1.07409e-07	1.30578e-07	1.99701e-07	1.2554e-07	1.69697e-07	1.15678e-07
	9.50529e-07	9.63777e-07	8.04866e-07	8.28121e-07	9.0056e-07	8.20525e-07	8.63025e-07	1.01325e-06
	2.5025e-07	2.08739e-07	2.39173e-07	2.45957e-07	1.43103e-07	2.20036e-07	1.20511e-07	2.40094e-07
	4.79743e-07	4.56969e-07	4.62883e-07	4.28417e-07	4.77247e-07	4.63449e-07	4.71386e-07	4.81445e-07
	1.19839e-07	1.29528e-07	1.07265e-07	1.13656e-07	1.6751e-07	1.69279e-07	1.4193e-07	1.1773e-07
	2.46968e-07	3.17886e-07	2.88141e-07	2.1366e-07	2.25098e-07	2.74437e-07	2.8234e-07	2.45943e-07
	1.37139e-07	1.78652e-07	1.61808e-07	1.36026e-07	2.50321e-07	1.10263e-07	2.00904e-07	2.25171e-07
	7.34473e-08	4.34214e-08	7.39747e-08	6.18195e-08	6.26509e-08	5.46233e-08	5.81673e-08	2.15863e-09
	1.10257e-07	1.07102e-07	7.92571e-08	7.1883e-08	7.55557e-08	7.07963e-08	5.72162e-08	6.85385e-08
	1.88998e-09	7.39667e-07	7.6545e-07	6.53681e-07	6.83232e-07	7.14567e-07	7.14313e-07	8.98225e-07
	1.29127e-06	6.8493e-07	5.37053e-07	1.12557e-06	1.49961e-06	1.3307e-06	1.46477e-06	1.63439e-06
	6.93173e-07	6.58976e-07	7.29836e-07	5.45215e-07	8.29567e-07	6.3775e-07	4.57383e-07	8.41989e-07
	4.79036e-08	4.14087e-07	3.33008e-07	4.2535e-08	3.86032e-08	4.10303e-07	7.46846e-08	4.87349e-07
	3.1654e-07	2.35889e-07	2.71505e-07	2.81977e-07	2.89908e-07	1.91425e-09	2.62025e-07	3.80584e-07
	1.39174e-06	1.46629e-06	1.64567e-06	1.25221e-06	1.56633e-06	1.69555e-06	1.5667e-06	1.71837e-06
	2.66126e-07	2.24754e-07	2.5034e-07	6.69448e-07	2.48671e-07	5.54366e-07	3.0853e-07	5.28317e-07
	1.33382e-07	1.85939e-07	1.10009e-07	2.73543e-07	2.60433e-07	2.09594e-07	1.75142e-07	3.86715e-07
	9.00719e-08	3.68131e-08	5.00368e-08	5.63926e-08	2.1324e-08	3.78202e-08	6.08102e-08	1.78459e-08
	2.85609e-07	2.96848e-07	2.61839e-07	2.19855e-07	2.82509e-07	2.59192e-07	3.05207e-07	2.99938e-07
	3.4668e-07	3.36879e-07	3.03952e-07	3.23265e-07	3.3891e-07	3.27622e-07	3.12907e-07	3.46114e-07
	6.36591e-07	6.73468e-07	6.36971e-07	6.05938e-07	1.84587e-09	6.57935e-07	6.35721e-07	7.44663e-07
	1.88998e-09	1.94287e-09	1.80343e-09	1.81556e-09	1.60298e-06	1.47034e-06	2.58492e-05	2.15863e-09
	2.98226e-07	3.03775e-07	2.90167e-07	1.81556e-09	2.93082e-07	3.01127e-07	1.85454e-09	3.18286e-07
	1.88998e-09	2.24869e-07	1.42756e-07	1.89275e-07	2.10488e-07	1.79495e-07	1.57836e-07	1.87788e-07
	2.92371e-07	2.70475e-07	2.42907e-07	2.59911e-07	2.32691e-07	1.78211e-07	1.85454e-09	2.23269e-07
	3.02553e-07	3.33414e-07	2.9193e-07	2.85105e-07	3.01206e-07	2.9571e-07	3.13583e-07	3.85381e-07
	1.88998e-09	1.94287e-09	1.80343e-09	1.81556e-09	5.1271e-07	4.35613e-07	4.90313e-07	4.90414e-07
	2.21772e-07	2.41075e-07	2.31839e-07	1.81556e-09	2.45842e-07	2.49866e-07	1.77462e-07	3.24064e-07
	1.22623e-07	1.68137e-07	1.57395e-07	1.47756e-07	1.84587e-09	1.84051e-07	1.58113e-07	1.85891e-07
	2.73596e-07	2.94611e-07	2.57364e-07	2.5795e-07	3.0151e-07	3.00804e-07	2.89052e-07	2.15863e-09
	4.89936e-08	3.15077e-07	2.85133e-07	2.88059e-07	9.50586e-08	7.74536e-08	2.85148e-07	7.91178e-08
	8.21265e-07	7.92742e-07	8.16926e-07	7.11457e-07	8.49635e-07	8.35166e-07	8.35059e-07	9.08602e-07
	3.20116e-07	3.13048e-07	2.80619e-07	2.47433e-07	3.18043e-07	3.20059e-07	3.02562e-07	3.25058e-07
	6.89611e-06	7.40833e-06	9.22368e-06	6.60194e-06	1.03653e-05	8.71026e-06	7.39114e-06	8.15002e-06
	1.47788e-07	1.74611e-07	1.38794e-07	1.65238e-07	1.84587e-09	1.47568e-07	1.85454e-09	1.78654e-07
	7.28936e-07	3.78301e-07	6.22365e-07	3.36063e-07	7.90348e-07	4.63487e-07	6.08091e-07	2.6389e-07
	8.71562e-08	1.27941e-07	1.80343e-09	1.81556e-09	1.27042e-07	7.14775e-08	2.11858e-07	1.06373e-07
	1.88998e-09	5.68453e-07	5.11979e-07	4.88206e-07	5.47245e-07	5.54881e-07	5.201e-07	6.18917e-07
	1.7713e-07	2.5342e-07	2.08712e-07	2.0562e-07	2.3298e-07	2.31965e-07	1.85454e-09	2.78555e-07
	2.55138e-07	2.93971e-07	2.66584e-07	2.14899e-07	2.67359e-07	2.28098e-07	2.67701e-07	2.79732e-07
	3.20204e-07	1.94287e-09	5.14456e-07	4.91629e-07	5.25796e-07	5.53174e-07	5.19984e-07	5.62069e-07
	4.42144e-08	1.94287e-09	5.21184e-08	4.79656e-08	5.38628e-08	7.15744e-08	5.54891e-08	4.31964e-08
	1.88998e-09	1.94287e-09	1.80343e-09	1.81556e-09	3.82639e-07	3.72279e-07	3.76252e-07	3.56773e-07
	5.16087e-08	1.54159e-08	1.57926e-08	6.64479e-08	2.79631e-07	3.1859e-07	3.31056e-07	3.58248e-07
	2.28372e-07	2.1432e-07	2.0804e-07	2.15213e-07	2.00337e-07	1.01398e-07	1.1887e-07	9.0025e-08
	4.06365e-07	3.42419e-07	4.82314e-07	4.06653e-07	2.37758e-07	2.61918e-07	4.35633e-07	5.02916e-07
	5.91624e-08	3.1793e-07	1.80343e-09	5.54304e-08	8.47267e-08	3.0405e-07	1.19861e-07	1.12954e-07
	4.64166e-07	5.38706e-07	2.58918e-07	3.92456e-07	2.83658e-07	4.98782e-07	5.109e-07	5.26095e-07
	1.01586e-07	8.80673e-08	8.29899e-08	5.18369e-08	1.84587e-09	6.7244e-08	1.00286e-07	1.44362e-07
	6.11125e-07	7.2613e-07	6.47702e-07	5.50614e-07	6.75592e-07	7.40206e-07	6.12768e-07	6.55793e-07
	3.78647e-07	4.5907e-07	3.7236e-07	3.14836e-07	2.72213e-07	4.2418e-07	3.24305e-07	4.27392e-07
	2.01564e-07	1.82427e-07	2.08273e-07	1.48071e-07	2.12518e-07	1.8359e-07	1.14216e-07	9.30539e-08
	4.05676e-08	4.91122e-08	1.80343e-09	5.3764e-08	4.78859e-08	4.32633e-08	5.2403e-08	8.4167e-08
	4.65189e-07	4.72329e-07	4.1615e-07	4.39257e-07	4.34142e-07	3.22897e-07	3.98101e-07	3.70183e-07
	3.05426e-07	3.11685e-07	2.65135e-07	2.03688e-07	1.94106e-07	1.89851e-07	2.30375e-07	2.01915e-07
	1.88998e-09	2.76284e-07	2.77676e-07	3.11675e-07	3.82899e-07	3.30832e-07	3.43731e-07	4.22996e-07
	2.29048e-07	4.09447e-07	3.73625e-07	1.65816e-07	1.5162e-07	1.54936e-07	2.83044e-07	3.30041e-07
	6.1196e-07	6.76622e-07	6.12698e-07	4.89746e-07	5.67603e-07	5.60896e-07	5.79154e-07	5.97209e-07
	5.06299e-07	5.06415e-07	4.55898e-07	4.17468e-07	1.84587e-09	4.83546e-07	5.46386e-07	5.11234e-07
	1.98449e-07	3.76408e-07	2.81043e-07	1.73096e-07	2.33092e-07	3.41288e-07	2.64662e-07	3.63578e-07
	1.11389e-07	2.30431e-07	2.43848e-07	7.15036e-08	1.47168e-07	1.60255e-07	2.43163e-07	1.70736e-07
	4.57914e-07	4.80804e-07	5.26058e-07	3.60708e-07	4.9326e-07	5.01865e-07	4.59118e-07	4.37924e-07
	4.5171e-08	6.26009e-08	5.97575e-08	1.81556e-09	1.84587e-09	6.52112e-09	6.34104e-09	2.15863e-09
	3.41628e-07	5.29646e-07	4.57285e-07	1.81556e-09	3.19302e-07	4.91238e-07	1.98932e-07	2.98075e-07
	3.13478e-07	2.62166e-07	3.21225e-07	2.21695e-07	2.36578e-07	3.3357e-07	3.23491e-07	3.06706e-07
	1.88998e-09	9.04984e-08	6.99896e-08	6.97953e-08	7.66028e-08	6.83474e-08	6.43755e-08	8.93546e-08
	6.09731e-07	6.00336e-07	6.0042e-07	5.56263e-07	6.13207e-07	5.79636e-07	6.01208e-07	2.15863e-09
	5.24302e-08	1.94287e-09	2.12066e-08	6.99584e-09	3.74907e-08	4.88222e-08	3.18847e-08	3.2096e-08
	4.10754e-07	4.22297e-07	3.79277e-07	3.49775e-07	4.13852e-07	3.43463e-07	4.04499e-07	4.17925e-07
	1.73109e-07	1.8963e-07	2.11279e-07	1.53688e-07	1.88776e-07	1.91216e-07	2.11621e-07	2.0533e-07
	1.84414e-07	1.94584e-07	1.40041e-07	2.11872e-07	1.84587e-09	1.17814e-07	1.92189e-07	2.17425e-07
	6.08741e-07	6.77224e-07	6.02815e-07	5.71055e-07	6.36062e-07	6.08827e-07	6.3019e-07	7.3552e-07
	2.7798e-06	2.82155e-06	7.8168e-08	9.20523e-08	3.29316e-08	2.79099e-06	1.29999e-07	1.21986e-07
	3.92511e-07	3.91381e-07	4.07769e-07	3.67992e-07	4.15973e-07	4.1924e-07	3.48324e-07	4.72766e-07
	2.49949e-07	2.72736e-07	2.22518e-07	2.34384e-07	1.84587e-09	1.91425e-09	2.59394e-07	2.56673e-07
	3.57281e-07	3.54445e-07	3.38895e-07	3.21041e-07	3.68434e-07	3.40387e-07	3.74647e-07	4.13634e-07
	4.79191e-07	1.94287e-09	1.80343e-09	4.5723e-07	4.8892e-07	4.80906e-07	4.8898e-07	5.35523e-07
	1.3001e-07	1.16926e-07	1.80343e-09	8.41333e-08	1.39034e-07	1.91425e-09	5.79842e-08	5.87943e-08
	2.12548e-07	2.12442e-07	1.99572e-07	2.20459e-07	1.84587e-09	1.91425e-09	2.03241e-07	2.69569e-07
	1.30126e-06	1.94287e-09	1.13774e-06	1.81556e-09	1.36828e-06	1.34407e-06	1.35011e-06	1.448e-06
	8.87839e-08	5.44541e-08	1.16861e-07	1.14799e-07	8.44532e-08	6.1583e-08	5.64413e-08	9.34634e-08
	3.58149e-07	4.70904e-07	4.15635e-07	2.94501e-07	3.053e-07	3.62251e-07	3.85155e-07	3.79864e-07
	2.88306e-07	3.0893e-07	3.22203e-07	2.70868e-07	4.13063e-07	2.90371e-07	3.48527e-07	2.15863e-09
	3.7408e-07	4.42045e-07	4.53367e-07	3.68801e-07	1.84587e-09	4.51751e-07	4.1068e-07	5.01082e-07
	1.50485e-07	2.37619e-07	1.69134e-07	7.6095e-08	1.89968e-07	1.43224e-07	2.27566e-07	2.47344e-07
	3.97843e-07	3.65121e-07	3.47162e-07	3.50832e-07	1.84587e-09	3.76897e-07	3.65467e-07	4.2491e-07
	3.801e-07	3.84472e-07	3.91002e-07	3.43451e-07	1.84587e-09	3.77815e-07	3.43746e-07	3.25594e-07
	3.50905e-07	3.45253e-07	2.92116e-07	3.29292e-07	3.74636e-07	3.20481e-07	3.3896e-07	3.61965e-07
	2.5389e-07	1.61656e-07	2.33517e-07	2.27095e-07	1.84587e-09	2.08865e-07	1.81404e-07	2.68523e-07
	2.91554e-07	2.64722e-07	2.71519e-07	2.64554e-07	1.84587e-09	2.53276e-07	2.70586e-07	3.22905e-07
	3.04991e-07	2.86481e-07	3.83603e-07	2.79936e-07	3.87667e-07	4.2011e-07	3.24361e-07	4.11718e-07
	3.79058e-07	4.47345e-07	3.8174e-07	4.10529e-07	3.835e-07	3.37181e-07	3.47248e-07	2.15863e-09
	4.21955e-07	3.62643e-07	3.61097e-07	4.0917e-07	4.87404e-07	3.85835e-07	4.50874e-07	4.70503e-07
	5.7955e-07	5.46498e-07	4.53691e-07	4.9697e-07	1.84587e-09	5.81599e-07	4.47616e-07	7.34859e-07
	1.99288e-07	1.52955e-07	1.82671e-07	1.63671e-07	6.85896e-08	1.73022e-07	1.24231e-07	1.42137e-07
	3.82582e-07	3.83669e-07	2.92481e-07	2.946e-07	4.8164e-07	3.81471e-07	4.91736e-07	4.8357e-07
	8.63084e-08	6.42148e-08	9.87376e-08	6.12697e-08	1.02864e-07	1.20323e-07	1.06666e-07	1.51945e-07
	1.22623e-07	1.18123e-07	1.00759e-07	7.03409e-08	1.16842e-07	8.45464e-08	1.44305e-07	1.15039e-07
	7.07844e-07	7.49155e-07	5.50787e-07	5.49404e-07	7.19253e-07	6.75863e-07	6.16521e-07	7.47527e-07
	1.86212e-05	1.90087e-05	1.90195e-05	1.73079e-05	1.98231e-05	1.78733e-05	1.7586e-05	1.95461e-05
	5.03921e-07	4.96863e-07	4.04865e-07	1.39949e-07	1.01319e-07	5.36098e-07	9.58316e-08	5.5049e-07
	0.000118171	0.000127785	0.000119277	0.000114082	0.000129555	0.000112508	0.000110828	0.000122238
	2.0698e-07	8.54322e-08	4.14878e-08	1.928e-07	2.64747e-07	1.08729e-07	1.2492e-07	1.41493e-07
	1.8572e-07	1.94287e-09	1.62733e-07	1.76399e-07	1.67579e-07	1.15907e-07	1.18953e-07	1.69722e-07
	1.27296e-07	5.60179e-08	6.19371e-08	7.11819e-08	1.24089e-07	1.78577e-07	7.36881e-08	8.81705e-08
	1.88998e-09	5.11915e-07	5.16168e-07	5.03637e-07	5.55469e-07	5.55577e-07	4.8473e-07	5.67094e-07
	2.41252e-07	2.2745e-07	3.58399e-08	8.7055e-08	1.56739e-07	1.59948e-07	2.05786e-07	2.37214e-07
	5.08558e-06	5.31485e-06	5.08446e-06	4.88505e-06	5.57203e-06	5.47917e-06	1.85454e-09	2.15863e-09
	8.43269e-07	2.3583e-07	2.39141e-07	8.38059e-07	2.52377e-07	2.68669e-07	2.67039e-07	9.02473e-07
	6.83751e-08	1.39581e-07	1.59033e-07	5.08813e-08	7.84275e-08	1.18834e-07	1.15135e-07	1.16935e-07
	1.88998e-09	1.92347e-06	1.82295e-06	1.65789e-06	1.95694e-06	1.79028e-06	1.85454e-09	1.89072e-06
	4.18988e-07	4.57357e-07	4.59587e-07	4.25465e-07	4.43899e-07	4.69047e-07	4.7446e-07	5.25202e-07
	5.20616e-07	5.27748e-07	5.15086e-07	4.4039e-07	1.84587e-09	5.10654e-07	4.86349e-07	5.61546e-07
	2.46128e-07	3.13869e-07	3.09636e-07	2.53508e-07	2.82128e-07	3.00056e-07	3.12463e-07	3.1172e-07
	2.86529e-07	3.30468e-07	3.15923e-07	3.40525e-07	1.84587e-09	3.61499e-07	3.52495e-07	3.80499e-07
	3.40309e-07	2.80739e-07	2.8585e-07	2.94272e-07	3.85876e-07	3.47962e-07	3.64131e-07	3.65821e-07
	2.67284e-07	4.89402e-08	1.80343e-09	2.77206e-07	3.39495e-07	8.16556e-08	1.94252e-07	2.52909e-07
	3.62691e-07	3.14227e-07	3.04524e-07	2.61803e-07	3.21741e-07	1.91425e-09	3.32139e-07	2.15863e-09
	3.07337e-07	3.19146e-07	3.26418e-07	3.05311e-07	1.84587e-09	3.31272e-07	3.25884e-07	3.59701e-07
	4.04421e-08	3.98857e-08	5.56694e-08	5.33561e-08	4.43625e-08	4.3647e-08	5.35837e-08	2.15863e-09
	2.31092e-07	1.66692e-07	2.00365e-07	2.09114e-07	2.37671e-07	2.09783e-07	2.38019e-07	2.88982e-07
	5.53769e-08	5.88717e-08	5.57928e-08	5.09607e-08	5.83705e-08	1.91425e-09	6.20957e-08	6.08743e-08
	3.14136e-07	3.3331e-07	2.57788e-07	3.04984e-07	3.44235e-07	3.3552e-07	3.53113e-07	4.66394e-07
	5.65648e-08	1.14168e-07	6.10523e-08	1.11923e-07	9.07332e-08	9.56699e-08	1.11678e-07	8.71498e-08
	3.23386e-07	4.20477e-07	3.77965e-07	3.03051e-07	4.01795e-07	3.58745e-07	2.07413e-07	3.87243e-07
	5.44537e-07	6.06626e-07	5.54494e-07	6.12193e-07	5.37931e-07	5.11339e-07	5.66008e-07	2.15863e-09
	5.77504e-08	1.39241e-07	1.11636e-07	1.04604e-07	1.84587e-09	1.08024e-07	8.94878e-08	9.33657e-08
	1.88998e-09	2.9617e-07	1.80343e-09	2.74758e-07	3.06483e-07	2.75547e-07	2.81224e-07	3.38661e-07
	3.27067e-07	3.19334e-07	2.88965e-07	2.87014e-07	2.8831e-07	2.68023e-07	3.11604e-07	3.0358e-07
	1.70754e-06	1.72408e-06	8.94631e-07	1.58353e-06	1.60052e-06	1.50726e-06	6.20241e-07	1.53855e-06
	1.37394e-07	1.0853e-07	6.39863e-08	1.41307e-07	1.55336e-07	1.16435e-07	1.09377e-07	1.18199e-07
	5.21183e-08	6.58091e-08	6.11339e-08	4.97246e-08	1.84587e-09	5.95746e-08	6.75853e-08	7.25431e-08
	3.31004e-07	2.89906e-07	3.36766e-07	2.78148e-07	1.18175e-07	1.91425e-09	1.99984e-07	2.15863e-09
	3.28476e-07	3.69184e-07	3.40727e-07	3.46229e-07	3.01045e-07	2.6874e-07	3.13428e-07	2.66947e-07
	1.27098e-07	1.67911e-07	1.44733e-07	1.44935e-07	1.34725e-07	1.39544e-07	1.85454e-09	2.00078e-07
	2.8394e-07	2.75737e-07	1.79499e-07	2.48917e-07	2.95051e-07	1.55087e-07	2.94295e-07	2.66327e-07
	1.47171e-07	1.97428e-06	6.6866e-08	1.30265e-07	1.0895e-07	2.22223e-06	2.13554e-06	2.28798e-07
	4.26205e-07	3.70119e-07	3.05755e-07	3.65877e-07	1.84587e-09	3.63636e-07	4.04493e-07	4.72184e-07
	4.47938e-07	4.59764e-07	4.42522e-07	3.94684e-07	3.02961e-07	4.35673e-07	3.26056e-07	5.19335e-07
	3.7308e-08	1.94287e-09	5.70069e-08	5.50225e-08	7.39326e-08	1.32411e-07	7.41867e-08	7.80861e-08
	2.01389e-07	2.26005e-07	3.08614e-07	1.91673e-07	2.44734e-07	2.08472e-07	2.75347e-07	1.57924e-07
	2.84669e-07	3.18943e-07	1.80343e-09	2.67295e-07	1.84587e-09	2.91681e-07	2.76925e-07	3.32621e-07
	7.49572e-07	8.37388e-07	1.80343e-09	7.46993e-07	8.37986e-07	8.39826e-07	8.16588e-07	7.93949e-07
	2.35684e-07	2.02913e-07	8.71386e-08	2.1534e-07	2.54197e-07	1.43979e-07	2.42705e-07	1.49078e-07
	4.47116e-07	1.94287e-09	4.49304e-07	3.97356e-07	2.37285e-07	4.27359e-07	4.83499e-07	4.63221e-07
	8.90706e-08	1.57275e-07	1.47504e-07	8.75153e-08	1.03386e-07	6.89716e-08	7.71325e-08	1.17116e-07
	1.88998e-09	9.70531e-08	1.80343e-09	2.1053e-07	1.84587e-09	1.91425e-09	6.31509e-09	2.15863e-09
	1.39833e-07	1.82823e-07	8.96748e-08	1.81556e-09	1.91432e-07	2.7758e-07	1.77872e-07	3.02401e-07
	8.48078e-08	1.03084e-07	4.37197e-08	2.66627e-07	1.76443e-07	2.36189e-07	8.64282e-08	3.30994e-07
[truncated: 64,435 more rows]
