# Supplementary material for: Targeting CPS1 attenuates lung cancer metastasis by regulating EMT through an epigenetic mechanism
Source: Theranostics. 2026 Jan 1;16(4):1740–61. doi: 10.7150/thno.123679 (PMC12680530; doi:10.7150/thno.123679)
Supplement: Supplementary file 2 — Supplementary tables. [file thnov16p1740s2.zip › Supplemental Table/Table S5-The targeted metabolomic data (L6shScr vs. L6shCPS1).xlsx]

## Sheet: Fig. 4I
Component.Name	ID	Class	KEGGID	MRM.Name	RT(min)	Sub.Class	HMDB.number	Chemical.Formula	L6-1	L6-2	L6-4	L6-5	L6sh1-1	L6sh1-2	L6sh1-4	L6sh1-5	L6sh2-1	L6sh2-2	L6sh2-3	L6sh2-4
Argininosuccinic acid	MTID353	Carboxylic acids and derivatives	C03406	Argininosuccinic acid_neg	0.97	Amino acids, peptides, and analogues	HMDB0000052	C10H18N4O6	1.19984e-06	1.2858e-06	1.1826e-06	9.61814e-07	6.11749e-07	5.5012e-07	4.92892e-07	5.66397e-07	7.92008e-07	1.00633e-06	1.00067e-06	8.30682e-07
Carbamoyl phosphate	MTID84	Organic phosphoric acids and derivatives	C00169	Carbamoylphosphate_neg	1.22		HMDB0001096	CH4NO5P	0.000564123	0.000687586	0.000658928	0.000510829	0.000354627	0.000165414	0.000229079	0.000295347	0.000267625	0.000280432	0.000412384	0.000218976
Citrulline	MTID1440	Carboxylic acids and derivatives	C00327	L-Citrulline_neg	1.5	Amino acids, peptides, and analogues	HMDB0000904	C6H13N3O3	6.31747e-05	7.62581e-05	0.000104128	7.542e-05	3.92499e-05	2.80215e-05	2.69897e-05	2.90184e-05	5.13503e-06	5.83915e-06	5.70395e-06	6.34664e-06
Fumaric acid	MTID63	Carboxylic acids and derivatives	C00122	Fumarate_neg	4.55	Dicarboxylic acids and derivatives	HMDB0000134	C4H4O4	0.000102449	0.000102009	0.000106583	0.000104347	9.95646e-05	0.000100113	9.96668e-05	9.9012e-05	0.000100183	0.000101645	0.000101618	0.00010165
