# Supplementary material for: Targeting CPS1 attenuates lung cancer metastasis by regulating EMT through an epigenetic mechanism
Source: Theranostics. 2026 Jan 1;16(4):1740–61. doi: 10.7150/thno.123679 (PMC12680530; doi:10.7150/thno.123679)
Supplement: Supplementary file 2 — Supplementary tables. [file thnov16p1740s2.zip › Supplemental Table/Table S6-Pharmacokinetics, toxicity and bioavailability data.xlsx]

## Sheet: PK of I.V.
	Pharmacokinetic parameters of intravenous with 2 mg/kg inhibitors in ICR mice
	Information/Parameter	PK Parameters
	Analyte	H3B-120
	Route of Administration	I.V.
	Dosage	2 mg/kg
	Parameter	NO.1	NO.2	NO.3	Mean	SD
	T1/2 (h)	0.0505	0.112	0.0575	0.0733	0.0336
	Tmax (h)	0.0833	0.0833	0.0833	0.0833	0
	Cmax (ng/mL)	999	1120	865	995	128
	C0	3852	3200	2875	3309	497
	AUC0-t(h·ng/mL)	300	310	245	285	34.9
	AUC0-∞(h·ng/mL)	300	310	245	285	34.7
	Vz (mL/kg)	486	1043	676	735	283
	Cl (mL/h/kg)	6669	6457	8154	7093	925
	MRT0-t (h)	0.047	0.0737	0.0548	0.0585	0.0137
	MRT0-∞ (h)	0.0474	0.0744	0.0558	0.0592	0.0138

## Sheet: PK of I.P.
	Pharmacokinetic parameters of intraperitoneal injection with 20 mg/kg inhibitors in ICR mice
	Information/Parameter	PK Parameters
	Analyte	H3B-120
	Route of Administration	I.P.
	Dosage	20 mg/kg
	Parameter	NO.1	NO.2	NO.3	Mean	SD
	T1/2 (h)	0.1	0.111	0.322	0.178	0.125
	Tmax (h)	0.0833	0.0833	0.0833	0.0833	0
	Cmax (ng/mL)	7610	6640	6710	6987	541
	AUC0-t(h·ng/mL)	1396	1248	1409	1351	89.5
	AUC0-∞(h·ng/mL)	1397	1250	1416	1355	90.8
	MRT0-t (h)	0.153	0.158	0.224	0.178	0.0395
	MRT0-∞ (h)	0.154	0.16	0.235	0.183	0.0451
	F	0.49	0.439	0.497	0.475	0.0319

## Sheet: the CT curve of I.V.
	The concentration in plasma at different time points after intravenous administration of the inhibitor
	Time（h）	Con.（ng/mL）			Mean	SD
		NO.1	NO.2	NO.3
	0.0833	999	1120	865	995	128
	0.25	67.1	137	78.2	94.1	37.6
	0.5	3.13	19.8	5.41	9.45	9.04
	1	BQL	1.22	BQL	1.22	NA
	2	BQL	BQL	BQL	NA	NA
	4	BQL	BQL	BQL	NA	NA
	6	BQL	BQL	BQL	NA	NA
	8	BQL	BQL	BQL	NA	NA
	24	BQL	BQL	BQL	NA	NA
	Note：	1. NA: Not Applicable.
		2. BQL=Below quantifiable limit of 1.00 ng/mL for H3B-120 in mice plasma.

## Sheet: the CT curve of I.P.
	The concentration in plasma at different time points after intraperitoneal injection of the inhibitor
	Time（h）	Con.（ng/mL）			Mean	SD
		NO.1	NO.2	NO.3
	0.0833	7610	6640	6710	6987	541
	0.25	1700	1590	1630	1640	55.7
	0.5	236	222	412	290	106
	1	8.92	13.8	91.4	38	46.3
	2	BQL	BQL	15	15	NA
	4	BQL	BQL	BQL	NA	NA
	6	BQL	BQL	BQL	NA	NA
	8	BQL	BQL	BQL	NA	NA
	24	BQL	BQL	BQL	NA	NA
	Note：	1. NA: Not Applicable.
		2. BQL=Below quantifiable limit of 1.00 ng/mL for H3B-120 in mice plasma.
