# Supplementary material for: Targeting CPS1 attenuates lung cancer metastasis by regulating EMT through an epigenetic mechanism
Source: Theranostics. 2026 Jan 1;16(4):1740–61. doi: 10.7150/thno.123679 (PMC12680530; doi:10.7150/thno.123679)
Supplement: Supplementary file 2 — Supplementary tables. [file thnov16p1740s2.zip › Supplemental Table/Table S7-Oligonucleotide sequences.xlsx]

## Sheet: Sheet1
Oligonucleotides used in the study
For knockdown	shCPS1#1-S	CCGGGCCAACCCTATTATTGGGAATCTCGAGATTCCCAATAATAGGGTTGGCTTTTTG
	shCPS1#1-AS	AATTCAAAAAGCCAACCCTATTATTGGGAATCTCGAGATTCCCAATAATAGGGTTGGC
	shCPS1#2-S	CCGGCGTACTTCAATCAATGTTGTTCTCGAGAACAACATTGATTGAAGTACGTTTTTG
	shCPS1#2-AS	AATTCAAAAACGTACTTCAATCAATGTTGTTCTCGAGAACAACATTGATTGAAGTACG
	shOGDH-S	CCGGGAAGCCAACTTCGACATCAATCTCGAGATTGATGTCGAAGTTGGCTTCTTTTTG
	shOGDH-AS	AATTCAAAAAGAAGCCAACTTCGACATCAATCTCGAGATTGATGTCGAAGTTGGCTTC
	shASL-S	CCGGGCCTATTACCTGGTCCGCAAACTCGAGTTTGCGGACCAGGTAATAGGCTTTTTG
	shASL-AS	AATTCAAAAAGCCTATTACCTGGTCCGCAAACTCGAGTTTGCGGACCAGGTAATAGGC
qPCR primers	SNAI1_F	TCTGGTTCTGTGTCCTCTGC
	SNAI1_R	TTCCCAGTGAGTCTGTCAGC
	SNAI2_F	CGAACTGCACACATACAGTG
	SNAI2_R	CTGAGGATCTGGTTGTGTT
	TWIST_F	GCCAGGTACATCGACTTCCTCT
	TWIST_R	TCCATCCTCCAGACCGAGAAGG
	ZEB1_F	GATGATGAATGCGAGTCAGATGC
	ZEB1_R	ACAGCAGTGTCTTGTTGTTGT
	ZEB2_F	CAAGAGGCGCAAACAAGCC
	ZEB2_R	GGTTGGCAATACCGTCATCC
	β-actin_F	GAGCTACGAGCTGCCTGACG
	β-actin_R	GTAGTTTCGTGGATGCCACAG
	U6_Stem loop	AACGCTTCACGAATTTGCGT
	miR200a-5p_Stem loop	GTCGTATCCAGTGCAGGGTCCGAGGTATTCGCACTGGATACGACTCCAGC
	miR200b-3p_Stem loop	GTCGTATCCAGTGCAGGGTCCGAGGTATTCGCACTGGATACGACTCATCA
	miR200c-3p_Stem loop	GTCGTATCCAGTGCAGGGTCCGAGGTATTCGCACTGGATACGACTCCATC
	miR141-3p_Stem loop	GTCGTATCCAGTGCAGGGTCCGAGGTATTCGCACTGGATACGACCCATCT
	miR429_Stem loop	GTCGTATCCAGTGCAGGGTCCGAGGTATTCGCACTGGATACGACACGGTT
	miR424-3p	GTCGTATCCAGTGCAGGGTCCGAGGTATTCGCACTGGATACGACATAGCA
	miR144-3p	GTCGTATCCAGTGCAGGGTCCGAGGTATTCGCACTGGATACGACAGTACA
	miR590-5p	GTCGTATCCAGTGCAGGGTCCGAGGTATTCGCACTGGATACGACCTGCAC
	miR451a	GTCGTATCCAGTGCAGGGTCCGAGGTATTCGCACTGGATACGACAACTCA
	miR675-5p	GTCGTATCCAGTGCAGGGTCCGAGGTATTCGCACTGGATACGACCACTGT
	miR23a-3p	GTCGTATCCAGTGCAGGGTCCGAGGTATTCGCACTGGATACGACGGAAAT
	miR611	GTCGTATCCAGTGCAGGGTCCGAGGTATTCGCACTGGATACGACCTTGGT
	U6_F	CTCGCTTCGGCAGCACA
	U6_R	AACGCTTCACGAATTTGCGT
	miR200a-5p_F	GCGCATCTTACCGGACAGT
	miR200a-5p_R	AGTGCAGGGTCCGAGGTATT
	miR200b-3p_F	GCGCGTAATACTGCCTGGTAA
	miR200b-3p_R	AGTGCAGGGTCCGAGGTATT
	miR200c-3p_F	CGCGTAATACTGCCGGGTAAT
	miR200c-3p_R	AGTGCAGGGTCCGAGGTATT
	miR141-3p_F	GCGCGTAACACTGTCTGGTAA
	miR141-3p_R	AGTGCAGGGTCCGAGGTATT
	miR429_F	CGCGCGTAATACTGTCTGGTAA
	miR429_R	AGTGCAGGGTCCGAGGTATT
	miR424-3p_F	CGCAAAACGTGAGGCGC
	miR424-3p_R	AGTGCAGGGTCCGAGGTATT
	miR144-3p_F	GCGCGCGTACAGTATAGATGA
	miR144-3p_R	AGTGCAGGGTCCGAGGTATT
	miR590-5p_F	GCGCGGAGCTTATTCATAAAA
	miR590-5p_R	AGTGCAGGGTCCGAGGTATT
	miR451a_F	CGCGAAACCGTTACCATTAC
	miR451a_R	AGTGCAGGGTCCGAGGTATT
	miR675-5p_F	GGTGCGGAGAGGGCCC
	miR675-5p_R	AGTGCAGGGTCCGAGGTATT
	miR23a-3p_F	GCGATCACATTGCCAGGG
	miR23a-3p_R	AGTGCAGGGTCCGAGGTATT
	miR611_F	GGACCCCTCGGGGTCTG
	miR611_R	AGTGCAGGGTCCGAGGTATT
Primers for miRNA methylation	miR200a_M_F	AGTTACGTGGAATTTAGAGGAAGTC
	miR200a_M_R	CAAAACGAAAACACTAATCTACTCG
	miR200a_U_F	GTTATGTGGAATTTAGAGGAAGTTGT
	miR200a_U_R	AAACAAAAACACTAATCTACTCAAT
	miR200b_M_F	GTCGGTTTTTTTTGTTAGTTGTTC
	miR200b_M_R	CCAAACTCATCAATCATTACGTT
	miR200b_U_F	TTGGTTTTTTTTGTTAGTTGTTTGT
	miR200b_U_R	CCCAAACTCATCAATCATTACATT
	miR200c_M_F	AATAAAGTTTGGGAGAGAGAATAGC
	miR200c_M_R	AAAAACAAATAACCCAAAAACGAT
	miR200c_U_F	TAAAGTTTGGGAGAGAGAATAGTGA
	miR200c_U_R	CAAAAACAAATAACCCAAAAACAAT
	miR141_M_F	AATAAAGTTTGGGAGAGAGAATAGC
	miR141_M_R	AAAAACAAATAACCCAAAAACGAT
	miR141_U_F	TAAAGTTTGGGAGAGAGAATAGTGA
	miR141_U_R	CAAAAACAAATAACCCAAAAACAAT
	miR429_M_F	AGTTACGTGGAATTTAGAGGAAGTC
	miR429_M_R	CAAAACGAAAACACTAATCTACTCG
	miR429_U_F	TTATGTGGAATTTAGAGGAAGTTGT
	miR429_U_R	AAACAAAAACACTAATCTACTCAAT
